# Supplementary material for: Gene expression profiling reveals enhanced nutrient and drug metabolism and maturation of hiPSC-derived intestine-on-chip relative to organoids and Transwells
Source: Stem Cell Reports. 2025 Nov 13;20(12):102715. doi: 10.1016/j.stemcr.2025.102715 (PMC12744852; doi:10.1016/j.stemcr.2025.102715)
Supplement: Data S1. Excel file containing the DEGs and the enriched biological processes generated in the RNA sequencing analysis [file mmc2.xlsx]

## Sheet: Content
Data S1: Differentially expressed genes (DEGs) and the enriched biological processes generated in the RNA-sequencing analysis.
DEGs and enriched processes between medium conditions in organoids
Figure 3
Organoid_media	Comparison: DM+D+P vs EM. List including all DEGs (unfiltered for log2FoldChange and adjusted p-value).
Organoid_media_pathways	Enriched processes per cluster of significant DEGs.
DEGs and enriched processes between medium conditions in Transwells
Figure 4
Transwell_media	Comparison: EM-DM+D+P vs EM, DM+D+P vs EM, DM+D+P vs EM-DM+D+P. List including all DEGs (unfiltered for log2FoldChange and adjusted p-value).
Transwell_media_pathways	Enriched processes per cluster of significant DEGs.
DEGs and enriched processes between model systems (organoid, Transwell and intestine-on-chip)
Figure 5
Model_systems	Comparison: Transwell vs organoid, Transwell vs intestine-on-chip, intestine-on-chip vs organoid. List including all DEGs (unfiltered for log2FoldChange and adjusted p-value).
Model_systems_pathways	Enriched processes per cluster of significant DEGs.

## Sheet: Organoid_media
ENSEMBL	baseMean	log2FoldChange	lfcSE	stat	pvalue	padj	ENTREZID	SYMBOL	EE_avg_expr	DD_avg_expr	Direction	Comparison
ENSG00000144820	2116.14	5.72672	0.256002	22.3698	7.74243e-111	1.37242e-106	84873	ADGRG7	7.37741	11.9997	Upregulated	DM_D_PvsEM
ENSG00000087303	686.497	-5.45463	0.283752	-19.2232	2.36605e-82	2.09703e-78	22795	NID2	10.421	6.79147	Downregulated	DM_D_PvsEM
ENSG00000249948	950.26	6.97905	0.373756	18.6727	8.25418e-78	4.87712e-74	57733	GBA3	6.49053	10.9399	Upregulated	DM_D_PvsEM
ENSG00000057657	1387.86	4.62364	0.257155	17.9799	2.7975e-72	1.23971e-68	639	PRDM1	7.63783	11.4111	Upregulated	DM_D_PvsEM
ENSG00000135929	1611.77	6.34076	0.355241	17.8492	2.93318e-71	1.03987e-67	1593	CYP27A1	6.93553	11.6112	Upregulated	DM_D_PvsEM
ENSG00000198734	1631.74	-5.41568	0.305138	-17.7483	1.77666e-70	5.24884e-67	2153	F5	11.6652	7.35938	Downregulated	DM_D_PvsEM
ENSG00000090382	4498.22	-3.60644	0.207678	-17.3655	1.50503e-67	3.81117e-64	4069	LYZ	12.6851	9.33796	Downregulated	DM_D_PvsEM
ENSG00000130513	24957	-4.32571	0.251035	-17.2315	1.54117e-66	3.41484e-63	9518	GDF15	15.2889	11.0436	Downregulated	DM_D_PvsEM
ENSG00000112818	9770.99	6.05481	0.352469	17.1783	3.86183e-66	7.60609e-63	4224	MEP1A	8.61776	14.227	Upregulated	DM_D_PvsEM
ENSG00000108950	885.88	4.88976	0.287781	16.9913	9.53074e-65	1.68942e-61	54757	FAM20A	7.15675	10.7047	Upregulated	DM_D_PvsEM
ENSG00000114455	2969.3	4.79096	0.290217	16.5082	3.20283e-61	5.16121e-58	11148	HHLA2	8.14474	12.315	Upregulated	DM_D_PvsEM
ENSG00000188993	695.182	5.45966	0.333328	16.3792	2.69155e-60	3.97587e-57	339977	LRRC66	6.82033	10.5081	Upregulated	DM_D_PvsEM
ENSG00000023839	3222.74	3.65195	0.223731	16.3229	6.77851e-60	9.24276e-57	1244	ABCC2	9.12271	12.5029	Upregulated	DM_D_PvsEM
ENSG00000168903	1080.12	6.49744	0.39994	16.2461	2.38198e-59	3.01593e-56	10917	BTNL3	6.55439	10.5216	Upregulated	DM_D_PvsEM
ENSG00000171759	347.141	4.84303	0.302778	15.9953	1.3779e-57	1.62831e-54	5053	PAH	6.67693	9.57514	Upregulated	DM_D_PvsEM
ENSG00000172927	341.452	-5.81868	0.364066	-15.9825	1.69293e-57	1.87555e-54	26579	MYEOV	9.54104	6.41047	Downregulated	DM_D_PvsEM
ENSG00000104537	652.48	5.70817	0.357469	15.9683	2.1246e-57	2.10779e-54	312	ANXA13	6.68572	10.2567	Upregulated	DM_D_PvsEM
ENSG00000165841	3116.33	5.54495	0.347257	15.9679	2.14037e-57	2.10779e-54	1557	CYP2C19	7.75167	12.4946	Upregulated	DM_D_PvsEM
ENSG00000244067	4272.89	5.25494	0.333667	15.7491	6.9713e-56	6.50386e-53	2939	GSTA2	8.19643	12.8912	Upregulated	DM_D_PvsEM
ENSG00000167434	961.496	8.79298	0.56966	15.4355	9.45035e-54	8.37584e-51	762	CA4	6.12953	10.6872	Upregulated	DM_D_PvsEM
ENSG00000141756	8238.53	-3.32255	0.217063	-15.3068	6.88266e-53	5.80962e-50	60681	FKBP10	13.8583	10.6265	Downregulated	DM_D_PvsEM
ENSG00000070019	1489.57	4.31678	0.284006	15.1996	3.55704e-52	2.866e-49	2984	GUCY2C	7.8936	11.4941	Upregulated	DM_D_PvsEM
ENSG00000247699	319.249	5.7073	0.376108	15.1746	5.20594e-52	4.0122e-49			6.39994	9.36874	Upregulated	DM_D_PvsEM
ENSG00000138109	2775.74	4.86495	0.320819	15.1641	6.11104e-52	4.51352e-49	1559	CYP2C9	8.09727	12.3555	Upregulated	DM_D_PvsEM
ENSG00000138823	9144.52	2.91758	0.193595	15.0706	2.52997e-51	1.79385e-48	4547	MTTP	11.0776	13.9297	Upregulated	DM_D_PvsEM
ENSG00000076351	1331.6	3.64239	0.242266	15.0347	4.35183e-51	2.96694e-48	113235	SLC46A1	8.20145	11.322	Upregulated	DM_D_PvsEM
ENSG00000099834	32097.4	4.98268	0.333801	14.9271	2.19598e-50	1.4417e-47	53841	CDHR5	10.9159	15.821	Upregulated	DM_D_PvsEM
ENSG00000141753	1280.89	-3.74905	0.253268	-14.8027	1.40715e-49	8.90827e-47	3487	IGFBP4	11.0578	7.99252	Downregulated	DM_D_PvsEM
ENSG00000262001	369.013	-5.42297	0.366815	-14.784	1.85934e-49	1.1365e-46			9.66367	6.53336	Downregulated	DM_D_PvsEM
ENSG00000021826	1901.54	4.16723	0.28367	14.6904	7.4251e-49	4.38725e-46	1373	CPS1	8.14891	11.7507	Upregulated	DM_D_PvsEM
ENSG00000142227	555.378	-5.15379	0.352939	-14.6025	2.70751e-48	1.54817e-45	2014	EMP3	10.1964	6.81547	Downregulated	DM_D_PvsEM
ENSG00000120708	3783.76	-4.97551	0.343196	-14.4976	1.2552e-47	6.953e-45	7045	TGFBI	12.6506	8.27009	Downregulated	DM_D_PvsEM
ENSG00000138669	573.245	6.0134	0.418512	14.3685	8.15602e-47	4.38102e-44	5593	PRKG2	6.56924	10.2591	Upregulated	DM_D_PvsEM
ENSG00000250722	4332.41	5.85683	0.409194	14.3131	1.8133e-46	9.45369e-44	6414	SELENOP	7.88779	13.0169	Upregulated	DM_D_PvsEM
ENSG00000196620	923.102	6.05455	0.423764	14.2876	2.61613e-46	1.32496e-43	7366	UGT2B15	6.72682	10.5763	Upregulated	DM_D_PvsEM
ENSG00000172572	427.994	6.00464	0.42386	14.1666	1.47508e-45	7.26312e-43	5139	PDE3A	6.46022	9.87309	Upregulated	DM_D_PvsEM
ENSG00000197506	284.841	-5.18566	0.3704	-14.0002	1.55518e-44	7.45055e-42	64078	SLC28A3	9.30398	6.49739	Downregulated	DM_D_PvsEM
ENSG00000186198	467.61	5.09583	0.365438	13.9445	3.39997e-44	1.586e-41	123264	SLC51B	6.72374	9.91413	Upregulated	DM_D_PvsEM
ENSG00000109072	4457.41	5.29207	0.383795	13.7888	2.9773e-43	1.35322e-40	7448	VTN	8.35008	13.0779	Upregulated	DM_D_PvsEM
ENSG00000085563	2847.16	4.92947	0.359693	13.7047	9.52008e-43	4.21882e-40	5243	ABCB1	7.94038	12.0033	Upregulated	DM_D_PvsEM
ENSG00000118849	3807.58	6.64076	0.489428	13.5684	6.16499e-42	2.66538e-39	5918	RARRES1	7.11059	12.3949	Upregulated	DM_D_PvsEM
ENSG00000184434	1379.39	4.49822	0.332055	13.5466	8.2958e-42	3.50122e-39	64922	LRRC19	7.73067	11.3858	Upregulated	DM_D_PvsEM
ENSG00000015413	672.706	3.86148	0.285917	13.5056	1.44893e-41	5.97297e-39	1800	DPEP1	7.35269	10.1053	Upregulated	DM_D_PvsEM
ENSG00000130234	2497.22	5.34533	0.396379	13.4854	1.90655e-41	7.68078e-39	59272	ACE2	7.68208	12.1587	Upregulated	DM_D_PvsEM
ENSG00000137309	28638.3	-2.94542	0.218913	-13.4547	2.88775e-41	1.13752e-38	3159	HMGA1	15.6032	12.6797	Downregulated	DM_D_PvsEM
ENSG00000007216	240.013	5.58542	0.415525	13.4418	3.4378e-41	1.32475e-38	9058	SLC13A2	6.34935	9.11559	Upregulated	DM_D_PvsEM
ENSG00000108187	2033.54	4.46647	0.33361	13.3883	7.07773e-41	2.66936e-38	64081	PBLD	8.04471	11.9013	Upregulated	DM_D_PvsEM
ENSG00000059804	273.533	-5.42788	0.406004	-13.369	9.17267e-41	3.38739e-38	6515	SLC2A3	8.90687	6.36647	Downregulated	DM_D_PvsEM
ENSG00000101187	554.724	-5.7628	0.431422	-13.3577	1.06819e-40	3.86421e-38	28231	SLCO4A1	10.1736	6.6038	Downregulated	DM_D_PvsEM
ENSG00000258498	1286.99	3.85643	0.290151	13.2911	2.60772e-40	9.2449e-38	64150	DIO3OS	8.04143	11.2661	Upregulated	DM_D_PvsEM
ENSG00000233377	404.855	4.89143	0.370128	13.2155	7.14018e-40	2.4817e-37			6.7399	9.77787	Upregulated	DM_D_PvsEM
ENSG00000204740	1267.57	4.83915	0.366747	13.1948	9.40141e-40	3.20479e-37	340895	MALRD1	7.48365	11.3027	Upregulated	DM_D_PvsEM
ENSG00000167614	521.465	-3.4204	0.259432	-13.1842	1.08175e-39	3.61793e-37	57348	TTYH1	9.94416	7.44858	Downregulated	DM_D_PvsEM
ENSG00000135842	623.488	-3.43635	0.261664	-13.1327	2.13979e-39	7.02407e-37	116496	NIBAN1	10.2098	7.59711	Downregulated	DM_D_PvsEM
ENSG00000115648	764.191	-3.145	0.239903	-13.1095	2.90621e-39	9.36645e-37	79083	MLPH	10.5276	7.97174	Downregulated	DM_D_PvsEM
ENSG00000213918	5633.03	3.44348	0.263388	13.0738	4.64978e-39	1.47182e-36	1773	DNASE1	9.98282	13.2826	Upregulated	DM_D_PvsEM
ENSG00000109193	1211.21	6.70179	0.513158	13.0599	5.58132e-39	1.73569e-36	6783	SULT1E1	6.73019	11.2683	Upregulated	DM_D_PvsEM
ENSG00000103056	1557.95	3.55107	0.273251	12.9956	1.2953e-38	3.95872e-36	55512	SMPD3	8.39647	11.4797	Upregulated	DM_D_PvsEM
ENSG00000100604	595.522	5.40372	0.421619	12.8166	1.32362e-37	3.97668e-35	1113	CHGA	6.69465	10.061	Upregulated	DM_D_PvsEM
ENSG00000213996	255.937	5.26027	0.41092	12.8012	1.61453e-37	4.76985e-35	53345	TM6SF2	6.42677	9.13206	Upregulated	DM_D_PvsEM
ENSG00000169876	6963.37	4.37604	0.342246	12.7863	1.95635e-37	5.68497e-35	140453	MUC17	9.18784	13.2836	Upregulated	DM_D_PvsEM
ENSG00000130055	289.974	3.89059	0.304939	12.7586	2.79237e-37	7.98348e-35	54857	GDPD2	6.89048	9.25985	Upregulated	DM_D_PvsEM
ENSG00000182463	198.077	-4.81262	0.377991	-12.7321	3.92116e-37	1.10328e-34	128553	TSHZ2	8.91511	6.46348	Downregulated	DM_D_PvsEM
ENSG00000118271	45931	5.49051	0.431791	12.7157	4.83851e-37	1.34012e-34	7276	TTR	10.689	16.1182	Upregulated	DM_D_PvsEM
ENSG00000180767	366.962	4.40236	0.346798	12.6943	6.35867e-37	1.73406e-34	166012	CHST13	6.85444	9.63258	Upregulated	DM_D_PvsEM
ENSG00000254690	430.112	4.23242	0.333683	12.684	7.2579e-37	1.9493e-34			6.98118	9.77093	Upregulated	DM_D_PvsEM
ENSG00000165905	408.527	-4.51719	0.359095	-12.5794	2.74111e-36	7.25209e-34	120071	LARGE2	9.6994	6.86792	Downregulated	DM_D_PvsEM
ENSG00000162817	2136.14	3.16299	0.251847	12.5592	3.54011e-36	9.22824e-34	79762	C1orf115	8.99408	11.8708	Upregulated	DM_D_PvsEM
ENSG00000166268	279.361	5.93179	0.473485	12.5279	5.25171e-36	1.34916e-33	196446	MYRFL	6.32845	9.32873	Upregulated	DM_D_PvsEM
ENSG00000073067	312.996	3.85205	0.309049	12.4642	1.17021e-35	2.96332e-33	54905	CYP2W1	6.96034	9.42243	Upregulated	DM_D_PvsEM
ENSG00000067167	8263.88	2.59388	0.208158	12.4611	1.21656e-35	3.03729e-33	23471	TRAM1	11.2506	13.7909	Upregulated	DM_D_PvsEM
ENSG00000166866	2511.34	3.87764	0.311257	12.458	1.26459e-35	3.11334e-33	4640	MYO1A	8.67579	12.1563	Upregulated	DM_D_PvsEM
ENSG00000078114	294.654	-5.47297	0.440738	-12.4177	2.09382e-35	5.08426e-33	10529	NEBL	9.39521	6.44741	Downregulated	DM_D_PvsEM
ENSG00000204128	4420.84	2.79987	0.226469	12.3632	4.13621e-35	9.90789e-33	257407	C2orf72	10.2164	12.9025	Upregulated	DM_D_PvsEM
ENSG00000168306	717.933	2.80772	0.227322	12.3513	4.79502e-35	1.13329e-32	8309	ACOX2	8.09627	10.389	Upregulated	DM_D_PvsEM
ENSG00000173702	30224.3	4.36233	0.353309	12.3471	5.05027e-35	1.17791e-32	56667	MUC13	11.323	15.6327	Upregulated	DM_D_PvsEM
ENSG00000113303	662.684	5.06402	0.410474	12.337	5.72497e-35	1.31793e-32	79908	BTNL8	6.73976	9.83329	Upregulated	DM_D_PvsEM
ENSG00000139289	1234.2	-3.84965	0.313465	-12.281	1.14613e-34	2.60465e-32	22822	PHLDA1	11.224	8.0134	Downregulated	DM_D_PvsEM
ENSG00000213901	315.942	3.7484	0.305648	12.2638	1.4173e-34	3.18014e-32	151295	SLC23A3	6.99595	9.39555	Upregulated	DM_D_PvsEM
ENSG00000115474	208.124	6.86893	0.56313	12.1978	3.19438e-34	7.07795e-32	3769	KCNJ13	6.04452	8.53409	Upregulated	DM_D_PvsEM
ENSG00000049130	575.251	-3.42465	0.281384	-12.1707	4.44998e-34	9.73831e-32	4254	KITLG	10.1668	7.56579	Downregulated	DM_D_PvsEM
ENSG00000182871	1937.39	-2.60363	0.2141	-12.1609	5.02307e-34	1.08584e-31	80781	COL18A1	11.7131	9.3197	Downregulated	DM_D_PvsEM
ENSG00000140279	10681.3	2.7201	0.223786	12.1549	5.39989e-34	1.15324e-31	50506	DUOX2	11.4119	14.0817	Upregulated	DM_D_PvsEM
ENSG00000183386	1027.09	-3.11457	0.25721	-12.109	9.45849e-34	1.99597e-31	2275	FHL3	10.8728	8.2488	Downregulated	DM_D_PvsEM
ENSG00000075651	2892.89	2.8005	0.231536	12.0953	1.1177e-33	2.33086e-31	5337	PLD1	9.68114	12.3168	Upregulated	DM_D_PvsEM
ENSG00000178882	1789.14	2.70053	0.225047	11.9999	3.55901e-33	7.33569e-31	144347	RFLNA	9.17026	11.6318	Upregulated	DM_D_PvsEM
ENSG00000134873	256.131	-7.35974	0.614021	-11.9861	4.20087e-33	8.55916e-31	9071	CLDN10	9.25405	6.07364	Downregulated	DM_D_PvsEM
ENSG00000065911	642.914	-4.0554	0.338996	-11.963	5.55441e-33	1.10626e-30	10797	MTHFD2	10.319	7.32845	Downregulated	DM_D_PvsEM
ENSG00000184792	569.191	4.1498	0.346878	11.9633	5.53281e-33	1.10626e-30	23762	OSBP2	7.11725	10.0056	Upregulated	DM_D_PvsEM
ENSG00000112562	493.575	-6.59973	0.552257	-11.9505	6.4563e-33	1.2716e-30	64094	SMOC2	10.0002	6.36775	Downregulated	DM_D_PvsEM
ENSG00000103888	441.954	-5.50343	0.463135	-11.883	1.45081e-32	2.82605e-30	57214	CEMIP	9.77463	6.54393	Downregulated	DM_D_PvsEM
ENSG00000167513	826.586	-4.90446	0.413985	-11.8469	2.23172e-32	4.29993e-30	81620	CDT1	10.7247	7.16796	Downregulated	DM_D_PvsEM
ENSG00000146039	1552.39	3.45037	0.291349	11.8427	2.34668e-32	4.47282e-30	10050	SLC17A4	8.46761	11.4615	Upregulated	DM_D_PvsEM
ENSG00000086696	879.173	3.48138	0.294217	11.8327	2.64518e-32	4.98813e-30	3294	HSD17B2	7.85774	10.6743	Upregulated	DM_D_PvsEM
ENSG00000250606	383.577	-4.02273	0.340403	-11.8176	3.16774e-32	5.91068e-30			9.5334	6.99577	Downregulated	DM_D_PvsEM
ENSG00000115850	2494.21	5.43813	0.461551	11.7823	4.81662e-32	8.8937e-30	3938	LCT	7.5115	11.8972	Upregulated	DM_D_PvsEM
ENSG00000144354	564.769	-6.18303	0.527068	-11.731	8.84289e-32	1.61597e-29	83879	CDCA7	10.1999	6.542	Downregulated	DM_D_PvsEM
ENSG00000103044	578.472	-6.77691	0.577765	-11.7295	8.99629e-32	1.62723e-29	3038	HAS3	10.2579	6.37957	Downregulated	DM_D_PvsEM
ENSG00000215182	814.013	-5.17952	0.44207	-11.7165	1.04883e-31	1.87794e-29	4586	MUC5AC	10.688	7.01458	Downregulated	DM_D_PvsEM
ENSG00000076716	434.458	-3.39551	0.290465	-11.6899	1.43534e-31	2.54428e-29	2239	GPC4	9.73852	7.34093	Downregulated	DM_D_PvsEM
ENSG00000144063	510.164	3.94681	0.338052	11.6751	1.70779e-31	2.99726e-29	7851	MALL	7.14759	9.88488	Upregulated	DM_D_PvsEM
ENSG00000256340	675.1	2.8711	0.245971	11.6725	1.7618e-31	3.06174e-29	653190	ABCC6P1	7.9889	10.2973	Upregulated	DM_D_PvsEM
ENSG00000256612	368.371	6.84583	0.591437	11.5749	5.52212e-31	9.50341e-29	1556	CYP2B7P	6.2385	9.56114	Upregulated	DM_D_PvsEM
ENSG00000156006	141.868	4.4984	0.391432	11.4922	1.44429e-30	2.46167e-28	10	NAT2	6.42112	8.52931	Upregulated	DM_D_PvsEM
ENSG00000147255	2503.97	3.17623	0.276972	11.4677	1.91737e-30	3.23689e-28	3547	IGSF1	8.98732	11.8698	Upregulated	DM_D_PvsEM
ENSG00000088992	418.055	-5.7302	0.501946	-11.416	3.48033e-30	5.7778e-28	54997	TESC	9.56089	6.47392	Downregulated	DM_D_PvsEM
ENSG00000182240	1219.54	-2.68237	0.23497	-11.4158	3.48767e-30	5.7778e-28	25825	BACE2	11.0772	8.72599	Downregulated	DM_D_PvsEM
ENSG00000142552	912.492	2.57953	0.226006	11.4136	3.57814e-30	5.8728e-28	57333	RCN3	8.45265	10.6444	Upregulated	DM_D_PvsEM
ENSG00000021488	929.466	5.6507	0.4956	11.4017	4.09893e-30	6.66585e-28	11136	SLC7A9	6.87942	10.7993	Upregulated	DM_D_PvsEM
ENSG00000167588	1145.55	6.03057	0.529019	11.3995	4.20322e-30	6.7733e-28	2819	GPD1	6.81436	11.0123	Upregulated	DM_D_PvsEM
ENSG00000135540	3715.48	2.7788	0.244192	11.3795	5.28721e-30	8.44334e-28	57224	NHSL1	9.94847	12.5902	Upregulated	DM_D_PvsEM
ENSG00000229719	379.428	3.74568	0.329758	11.3589	6.70017e-30	1.06042e-27			7.08379	9.58752	Upregulated	DM_D_PvsEM
ENSG00000157388	615.98	4.55369	0.401056	11.3543	7.06399e-30	1.10811e-27	776	CACNA1D	7.05647	10.2305	Upregulated	DM_D_PvsEM
ENSG00000112964	193.079	4.47423	0.394413	11.344	7.93938e-30	1.2345e-27	2690	GHR	6.53531	8.85866	Upregulated	DM_D_PvsEM
ENSG00000156535	449.326	-4.22621	0.373135	-11.3262	9.72899e-30	1.49962e-27	135228	CD109	9.8687	7.01692	Downregulated	DM_D_PvsEM
ENSG00000088812	3924.38	2.46239	0.217517	11.3205	1.03935e-29	1.58823e-27	8455	ATRN	10.3423	12.7054	Upregulated	DM_D_PvsEM
ENSG00000175592	246.608	-4.02164	0.356583	-11.2783	1.68039e-29	2.54586e-27	8061	FOSL1	9.0566	6.74998	Downregulated	DM_D_PvsEM
ENSG00000165443	257.979	3.8871	0.345688	11.2445	2.46456e-29	3.70228e-27	84457	PHYHIPL	6.82321	9.14548	Upregulated	DM_D_PvsEM
ENSG00000084731	462.76	-3.69739	0.329276	-11.2289	2.94266e-29	4.38333e-27	3797	KIF3C	9.89779	7.28433	Downregulated	DM_D_PvsEM
ENSG00000112782	1481.11	4.71669	0.420954	11.2048	3.86333e-29	5.70679e-27	53405	CLIC5	7.65023	11.3348	Upregulated	DM_D_PvsEM
ENSG00000026508	587.258	-4.67411	0.418088	-11.1797	5.12493e-29	7.50781e-27	960	CD44	10.135	7.05359	Downregulated	DM_D_PvsEM
ENSG00000187840	1081.27	-3.59171	0.321543	-11.1703	5.70171e-29	8.28431e-27	1978	EIF4EBP1	11.0068	8.01268	Downregulated	DM_D_PvsEM
ENSG00000117115	3305.07	4.19937	0.376238	11.1615	6.2936e-29	9.06995e-27	11240	PADI2	8.77164	12.5708	Upregulated	DM_D_PvsEM
ENSG00000005469	680.248	2.65379	0.237972	11.1517	7.02547e-29	1.0043e-26	54677	CROT	8.11182	10.2667	Upregulated	DM_D_PvsEM
ENSG00000167747	1539.16	-3.02063	0.271287	-11.1344	8.53006e-29	1.20963e-26	84798	C19orf48	11.4562	8.76576	Downregulated	DM_D_PvsEM
ENSG00000165973	429.265	-5.69347	0.517245	-11.0073	3.52442e-28	4.95825e-26	4745	NELL1	9.87881	6.55885	Downregulated	DM_D_PvsEM
ENSG00000138115	534.635	5.90559	0.536884	10.9998	3.83173e-28	5.34813e-26	1558	CYP2C8	6.51808	10.0267	Upregulated	DM_D_PvsEM
ENSG00000157870	2020.85	2.39456	0.217939	10.9873	4.39952e-28	6.09265e-26	127281	PRXL2B	9.54398	11.7667	Upregulated	DM_D_PvsEM
ENSG00000010438	860.173	3.68273	0.335912	10.9634	5.7305e-28	7.87433e-26	5646	PRSS3	7.79014	10.7116	Upregulated	DM_D_PvsEM
ENSG00000243955	11233.1	5.38383	0.49308	10.9188	9.37484e-28	1.27829e-25	2938	GSTA1	9.23276	14.211	Upregulated	DM_D_PvsEM
ENSG00000012504	738.96	3.68131	0.337413	10.9104	1.02805e-27	1.39108e-25	9971	NR1H4	7.5593	10.3534	Upregulated	DM_D_PvsEM
ENSG00000014914	2336.64	2.82299	0.258785	10.9086	1.04821e-27	1.40762e-25	10903	MTMR11	9.313	11.8893	Upregulated	DM_D_PvsEM
ENSG00000177191	355.049	3.30739	0.303901	10.8831	1.38715e-27	1.84877e-25	374907	B3GNT8	7.26769	9.52906	Upregulated	DM_D_PvsEM
ENSG00000172296	641.468	3.35234	0.308199	10.8772	1.48043e-27	1.95836e-25	55304	SPTLC3	7.62676	10.1805	Upregulated	DM_D_PvsEM
ENSG00000197043	415.706	-3.08519	0.284528	-10.8432	2.14867e-27	2.82129e-25	309	ANXA6	9.60348	7.42346	Downregulated	DM_D_PvsEM
ENSG00000198732	188.632	-4.31215	0.398629	-10.8174	2.84608e-27	3.70953e-25	64093	SMOC1	8.81312	6.56199	Downregulated	DM_D_PvsEM
ENSG00000160179	191.865	4.76902	0.441399	10.8043	3.28408e-27	4.24917e-25	9619	ABCG1	6.4556	8.8482	Upregulated	DM_D_PvsEM
ENSG00000060566	2659.14	3.81188	0.353392	10.7866	3.98399e-27	5.11741e-25	84699	CREB3L3	8.70895	12.118	Upregulated	DM_D_PvsEM
ENSG00000090920	2901.4	5.19573	0.481781	10.7844	4.07741e-27	5.17462e-25			7.78981	12.1863	Upregulated	DM_D_PvsEM
ENSG00000169894	4222.46	3.35895	0.311469	10.7842	4.08692e-27	5.17462e-25	4584	MUC3A	9.57484	12.7339	Upregulated	DM_D_PvsEM
ENSG00000198467	827.534	-4.79652	0.445037	-10.7778	4.38279e-27	5.50989e-25	7169	TPM2	10.7203	7.20864	Downregulated	DM_D_PvsEM
ENSG00000188611	581.576	4.30019	0.400161	10.7461	6.17909e-27	7.71341e-25	56624	ASAH2	7.07313	10.0183	Upregulated	DM_D_PvsEM
ENSG00000026025	426.183	-3.96673	0.370573	-10.7043	9.71533e-27	1.20429e-24	7431	VIM	9.79951	7.09595	Downregulated	DM_D_PvsEM
ENSG00000125798	903.554	-3.8915	0.363623	-10.702	9.95665e-27	1.22564e-24	3170	FOXA2	10.7091	7.66661	Downregulated	DM_D_PvsEM
ENSG00000135480	887.692	-3.68245	0.34447	-10.6902	1.13137e-26	1.38308e-24	3855	KRT7	10.7264	7.79248	Downregulated	DM_D_PvsEM
ENSG00000256162	158.32	6.22531	0.582769	10.6823	1.23204e-26	1.49584e-24	100507203	SMLR1	6.12616	8.53946	Upregulated	DM_D_PvsEM
ENSG00000196660	131.897	5.85857	0.550781	10.6368	2.0083e-26	2.4217e-24	55532	SLC30A10	6.15487	8.45936	Upregulated	DM_D_PvsEM
ENSG00000101144	1195.71	-4.15458	0.390853	-10.6295	2.17203e-26	2.60145e-24	655	BMP7	11.1948	7.80688	Downregulated	DM_D_PvsEM
ENSG00000188677	355.662	-4.0768	0.38513	-10.5855	3.47856e-26	4.13831e-24	29780	PARVB	9.58384	6.97201	Downregulated	DM_D_PvsEM
ENSG00000100503	189.331	-4.00276	0.378877	-10.5648	4.33848e-26	5.12693e-24	51199	NIN	8.8033	6.64326	Downregulated	DM_D_PvsEM
ENSG00000108272	4335.82	3.06198	0.289852	10.5639	4.37855e-26	5.14001e-24			9.9777	12.903	Upregulated	DM_D_PvsEM
ENSG00000091262	1234.02	2.99781	0.284112	10.5515	4.99778e-26	5.82833e-24	368	ABCC6	8.49507	11.1027	Upregulated	DM_D_PvsEM
ENSG00000139329	257.515	4.30969	0.409503	10.5242	6.68237e-26	7.74194e-24	4060	LUM	6.64332	9.00624	Upregulated	DM_D_PvsEM
ENSG00000185477	296.877	-2.95209	0.280543	-10.5228	6.78325e-26	7.80778e-24	285513	GPRIN3	9.22837	7.26453	Downregulated	DM_D_PvsEM
ENSG00000204983	4001.11	-3.30777	0.31446	-10.5189	7.07023e-26	8.08561e-24	5644	PRSS1	12.7089	9.62351	Downregulated	DM_D_PvsEM
ENSG00000125657	159.737	-5.01	0.477443	-10.4934	9.26194e-26	1.05242e-23	8744	TNFSF9	8.57261	6.32803	Downregulated	DM_D_PvsEM
ENSG00000124102	217.581	6.71498	0.642022	10.4591	1.33108e-25	1.50103e-23	5266	PI3	6.08885	8.82145	Upregulated	DM_D_PvsEM
ENSG00000174827	482.712	2.52678	0.241598	10.4586	1.33794e-25	1.50103e-23	5174	PDZK1	7.85062	9.77586	Upregulated	DM_D_PvsEM
ENSG00000126218	548.662	2.95096	0.282316	10.4527	1.42468e-25	1.5883e-23	2159	F10	7.70031	9.9415	Upregulated	DM_D_PvsEM
ENSG00000147883	1872.3	2.81887	0.271423	10.3855	2.88576e-25	3.19706e-23	1030	CDKN2B	9.0895	11.656	Upregulated	DM_D_PvsEM
ENSG00000175793	286.341	-2.8771	0.278662	-10.3247	5.4489e-25	5.99921e-23	2810	SFN	9.23508	7.29609	Downregulated	DM_D_PvsEM
ENSG00000106025	470.588	3.50241	0.339623	10.3126	6.17911e-25	6.76116e-23	23554	TSPAN12	7.3445	9.83792	Upregulated	DM_D_PvsEM
ENSG00000164120	3673.1	3.52411	0.34183	10.3095	6.38079e-25	6.93901e-23	3248	HPGD	9.28113	12.5728	Upregulated	DM_D_PvsEM
ENSG00000123838	212.578	7.47677	0.726327	10.2939	7.50412e-25	8.11085e-23	722	C4BPA	6.00941	9.02546	Upregulated	DM_D_PvsEM
ENSG00000105738	3896.46	2.05113	0.199724	10.2698	9.63986e-25	1.03561e-22	23094	SIPA1L3	10.6588	12.6368	Upregulated	DM_D_PvsEM
ENSG00000187741	305.219	-3.21854	0.313851	-10.255	1.12378e-24	1.20001e-22	2175	FANCA	9.31266	7.18652	Downregulated	DM_D_PvsEM
ENSG00000177706	266.038	4.88868	0.477319	10.242	1.2861e-24	1.36511e-22	56975	FAM20C	6.54549	9.16019	Upregulated	DM_D_PvsEM
ENSG00000181350	1026.08	3.17377	0.31028	10.2287	1.47475e-24	1.55604e-22	388341	LRRC75A	8.23811	10.9004	Upregulated	DM_D_PvsEM
ENSG00000157625	1952.57	2.08191	0.203728	10.2191	1.629e-24	1.70862e-22	257397	TAB3	9.71909	11.659	Upregulated	DM_D_PvsEM
ENSG00000065154	4455.23	3.46105	0.338851	10.2141	1.71498e-24	1.78822e-22	4942	OAT	9.61789	12.9019	Upregulated	DM_D_PvsEM
ENSG00000137673	247.962	-3.16005	0.309512	-10.2098	1.79292e-24	1.85855e-22	4316	MMP7	9.0448	7.06335	Downregulated	DM_D_PvsEM
ENSG00000085840	229.403	-4.23742	0.415255	-10.2044	1.89529e-24	1.95325e-22	4998	ORC1	9.06448	6.67961	Downregulated	DM_D_PvsEM
ENSG00000104738	676.981	-2.8217	0.276745	-10.196	2.0652e-24	2.11605e-22	4173	MCM4	10.2319	7.9977	Downregulated	DM_D_PvsEM
ENSG00000153823	180.943	5.49133	0.53864	10.1948	2.0918e-24	2.131e-22	55022	PID1	6.26976	8.63368	Upregulated	DM_D_PvsEM
ENSG00000162849	457.335	2.89742	0.284583	10.1813	2.40371e-24	2.43475e-22	55083	KIF26B	7.59728	9.67363	Upregulated	DM_D_PvsEM
ENSG00000151715	4234.64	2.2165	0.217998	10.1675	2.76935e-24	2.78918e-22	120224	TMEM45B	10.5953	12.7263	Upregulated	DM_D_PvsEM
ENSG00000154265	426.477	3.07709	0.302857	10.1602	2.98472e-24	2.9891e-22	23461	ABCA5	7.45942	9.68179	Upregulated	DM_D_PvsEM
ENSG00000164749	2035.49	2.59207	0.255676	10.1381	3.74283e-24	3.72727e-22	3174	HNF4G	9.36577	11.7539	Upregulated	DM_D_PvsEM
ENSG00000105202	2723.48	-2.87927	0.284051	-10.1365	3.80652e-24	3.76952e-22	2091	FBL	12.2504	9.56015	Downregulated	DM_D_PvsEM
ENSG00000164649	212.612	-3.74076	0.369812	-10.1153	4.7256e-24	4.65366e-22	55536	CDCA7L	8.95367	6.79442	Downregulated	DM_D_PvsEM
ENSG00000175048	696.485	2.33662	0.23103	10.1139	4.79445e-24	4.69539e-22	79683	ZDHHC14	8.31933	10.2331	Upregulated	DM_D_PvsEM
ENSG00000183778	3626.45	3.23845	0.320587	10.1016	5.43366e-24	5.29215e-22	10317	B3GALT5	9.61528	12.6418	Upregulated	DM_D_PvsEM
ENSG00000176920	1246.94	2.47811	0.245395	10.0984	5.61316e-24	5.43709e-22	2524	FUT2	8.90908	11.1131	Upregulated	DM_D_PvsEM
ENSG00000084674	26475.3	4.70259	0.465818	10.0954	5.79217e-24	5.58e-22	338	APOB	10.9847	15.5625	Upregulated	DM_D_PvsEM
ENSG00000009765	522.91	3.07712	0.30508	10.0862	6.35523e-24	6.08934e-22	389434	IYD	7.67016	10.0141	Upregulated	DM_D_PvsEM
ENSG00000057593	543.192	2.50794	0.248696	10.0844	6.47768e-24	6.1733e-22	2155	F7	7.91769	9.83258	Upregulated	DM_D_PvsEM
ENSG00000158125	740.484	3.40343	0.337971	10.0702	7.48489e-24	7.09503e-22	7498	XDH	7.76149	10.439	Upregulated	DM_D_PvsEM
ENSG00000021300	1527.49	-3.81361	0.379191	-10.0572	8.53727e-24	8.04956e-22	58473	PLEKHB1	11.424	8.24659	Downregulated	DM_D_PvsEM
ENSG00000139514	1439.01	-3.57478	0.355634	-10.0519	9.0158e-24	8.45578e-22	6541	SLC7A1	11.4196	8.33816	Downregulated	DM_D_PvsEM
ENSG00000153044	137.587	-3.92265	0.390293	-10.0505	9.13679e-24	8.52415e-22	64946	CENPH	8.4774	6.54624	Downregulated	DM_D_PvsEM
ENSG00000082512	258.897	-3.57654	0.355889	-10.0496	9.22356e-24	8.56004e-22	7188	TRAF5	9.1701	6.95274	Downregulated	DM_D_PvsEM
ENSG00000066405	6192.99	-4.74742	0.472507	-10.0473	9.44203e-24	8.71716e-22	51208	CLDN18	12.4761	8.44746	Downregulated	DM_D_PvsEM
ENSG00000166682	162.533	-5.02561	0.500916	-10.0328	1.09337e-23	9.99024e-22	80975	TMPRSS5	8.64103	6.34166	Downregulated	DM_D_PvsEM
ENSG00000180061	578.576	4.37987	0.436546	10.033	1.09151e-23	9.99024e-22	284417	TMEM150B	7.1627	10.1343	Upregulated	DM_D_PvsEM
ENSG00000151655	2993.3	-3.7627	0.376477	-9.99451	1.61089e-23	1.46434e-21	3698	ITIH2	12.2815	8.87344	Downregulated	DM_D_PvsEM
ENSG00000186862	294.65	3.34498	0.334944	9.98668	1.7433e-23	1.57662e-21	79955	PDZD7	7.09939	9.25526	Upregulated	DM_D_PvsEM
ENSG00000230834	134.858	-6.41463	0.642366	-9.98593	1.7564e-23	1.58041e-21			8.44333	6.07182	Downregulated	DM_D_PvsEM
ENSG00000103202	3163.8	-1.97467	0.197763	-9.98502	1.77261e-23	1.58694e-21	4833	NME4	12.3103	10.4215	Downregulated	DM_D_PvsEM
ENSG00000135596	4103.98	3.28838	0.329814	9.97039	2.05413e-23	1.82972e-21	64780	MICAL1	9.66698	12.7867	Upregulated	DM_D_PvsEM
ENSG00000140988	84277.5	-2.22971	0.223906	-9.95824	2.32142e-23	2.05747e-21	6187	RPS2	17.0673	14.8422	Downregulated	DM_D_PvsEM
ENSG00000116176	215.683	5.76351	0.579403	9.94733	2.59028e-23	2.28435e-21	25823	TPSG1	6.24023	8.81895	Upregulated	DM_D_PvsEM
ENSG00000163931	11474.2	-1.87824	0.188952	-9.94031	2.77963e-23	2.43919e-21	7086	TKT	14.1354	12.2801	Downregulated	DM_D_PvsEM
ENSG00000005513	142.447	-5.65176	0.569315	-9.9273	3.16716e-23	2.76557e-21	30812	SOX8	8.47824	6.19002	Downregulated	DM_D_PvsEM
ENSG00000163520	193.752	-5.06009	0.510355	-9.91483	3.58859e-23	3.1182e-21	2199	FBLN2	8.86284	6.39391	Downregulated	DM_D_PvsEM
ENSG00000166391	565.769	4.49306	0.453548	9.90649	3.90121e-23	3.37331e-21	80168	MOGAT2	6.95196	9.89898	Upregulated	DM_D_PvsEM
ENSG00000150593	2015.76	1.98321	0.200348	9.89883	4.21162e-23	3.62404e-21	27250	PDCD4	9.83341	11.6881	Upregulated	DM_D_PvsEM
ENSG00000119686	123.292	6.08857	0.617005	9.86794	5.73273e-23	4.9091e-21	55640	FLVCR2	6.06024	8.3214	Upregulated	DM_D_PvsEM
ENSG00000105928	683.03	2.23297	0.226308	9.86697	5.78878e-23	4.93327e-21	1687	GSDME	8.39665	10.2578	Upregulated	DM_D_PvsEM
ENSG00000117834	935.316	5.17369	0.524892	9.85668	6.41358e-23	5.43957e-21	200010	SLC5A9	6.86874	10.4025	Upregulated	DM_D_PvsEM
ENSG00000173597	2219.41	4.5942	0.467461	9.82799	8.53061e-23	7.20064e-21	27284	SULT1B1	8.1351	12.0416	Upregulated	DM_D_PvsEM
ENSG00000182199	3195.88	-2.38885	0.243114	-9.82609	8.69321e-23	7.28908e-21	6472	SHMT2	12.4133	10.1377	Downregulated	DM_D_PvsEM
ENSG00000227051	278.865	-3.65538	0.372018	-9.8258	8.71762e-23	7.28908e-21	56967	C14orf132	9.2398	6.94879	Downregulated	DM_D_PvsEM
ENSG00000107719	168.009	-7.55167	0.769464	-9.81419	9.78217e-23	8.14079e-21	27143	PALD1	8.75563	5.96134	Downregulated	DM_D_PvsEM
ENSG00000173905	1724.04	2.15644	0.219908	9.80609	1.05995e-22	8.77972e-21	27333	GOLIM4	9.50243	11.4879	Upregulated	DM_D_PvsEM
ENSG00000135069	858.779	-4.60528	0.470557	-9.78689	1.28181e-22	1.05681e-20	29968	PSAT1	10.7494	7.31135	Downregulated	DM_D_PvsEM
ENSG00000126602	1290.63	-2.28476	0.233617	-9.77997	1.37258e-22	1.1264e-20	10131	TRAP1	11.1268	9.07616	Downregulated	DM_D_PvsEM
ENSG00000134057	650.679	-3.42088	0.350144	-9.76991	1.51585e-22	1.23825e-20	891	CCNB1	10.3241	7.68937	Downregulated	DM_D_PvsEM
ENSG00000121210	222.144	-3.33689	0.341678	-9.76618	1.57274e-22	1.27882e-20	23240	TMEM131L	8.86928	6.93339	Downregulated	DM_D_PvsEM
ENSG00000203400	279.49	2.88474	0.295779	9.75303	1.79044e-22	1.44919e-20			7.25564	9.15086	Upregulated	DM_D_PvsEM
ENSG00000172594	982.776	3.29022	0.337383	9.75218	1.8055e-22	1.45474e-20	10924	SMPDL3A	8.08419	10.828	Upregulated	DM_D_PvsEM
ENSG00000166851	1000.13	-3.33228	0.34256	-9.72759	2.2997e-22	1.84454e-20	5347	PLK1	10.8794	8.12759	Downregulated	DM_D_PvsEM
ENSG00000088386	1213.02	3.32963	0.342496	9.72166	2.43767e-22	1.94641e-20	6564	SLC15A1	8.14889	10.9484	Upregulated	DM_D_PvsEM
ENSG00000163486	387.163	-2.57291	0.265165	-9.70306	2.92582e-22	2.3257e-20			9.553	7.66711	Downregulated	DM_D_PvsEM
ENSG00000233041	7050.77	3.88751	0.401201	9.68969	3.33542e-22	2.63945e-20	644844	PHGR1	9.93173	13.6093	Upregulated	DM_D_PvsEM
ENSG00000260807	307.491	-4.71886	0.487615	-9.67742	3.76069e-22	2.96275e-20	115804232	CEROX1	9.36079	6.65028	Downregulated	DM_D_PvsEM
ENSG00000267804	1104.43	2.37806	0.245856	9.67256	3.94405e-22	3.09346e-20			8.78726	10.8708	Upregulated	DM_D_PvsEM
ENSG00000165029	523.906	3.08103	0.318609	9.67024	4.03431e-22	3.15032e-20	19	ABCA1	7.66547	10.0069	Upregulated	DM_D_PvsEM
ENSG00000162543	106.094	-4.18428	0.432808	-9.66776	4.13313e-22	3.21333e-20	127733	UBXN10	8.19567	6.38884	Downregulated	DM_D_PvsEM
ENSG00000095397	723.941	-2.75318	0.285127	-9.65598	4.63683e-22	3.58919e-20	25861	WHRN	10.35	8.11285	Downregulated	DM_D_PvsEM
ENSG00000137054	287.148	-2.61716	0.271804	-9.62885	6.04027e-22	4.65521e-20	64425	POLR1E	9.2147	7.41641	Downregulated	DM_D_PvsEM
ENSG00000171560	262.025	3.51481	0.365953	9.60454	7.6496e-22	5.86999e-20	2243	FGA	6.92587	9.06211	Upregulated	DM_D_PvsEM
ENSG00000071539	262.536	-3.54574	0.369317	-9.60081	7.93223e-22	6.06063e-20	9319	TRIP13	9.1881	6.9819	Downregulated	DM_D_PvsEM
ENSG00000100714	681.36	-2.90281	0.302449	-9.59767	8.17741e-22	6.22115e-20	4522	MTHFD1	10.2962	7.99443	Downregulated	DM_D_PvsEM
ENSG00000160200	1751.53	-2.25972	0.235565	-9.59277	8.57534e-22	6.496e-20	875	CBS	11.5103	9.43134	Downregulated	DM_D_PvsEM
ENSG00000137868	199.575	-5.39839	0.562789	-9.59221	8.62173e-22	6.50336e-20	64220	STRA6	8.90113	6.32857	Downregulated	DM_D_PvsEM
ENSG00000155850	3704.2	4.8523	0.505893	9.59157	8.67571e-22	6.51634e-20	1836	SLC26A2	8.22646	12.5672	Upregulated	DM_D_PvsEM
ENSG00000143344	977.5	3.82713	0.399202	9.58693	9.07424e-22	6.78692e-20	23179	RGL1	7.70163	10.7368	Upregulated	DM_D_PvsEM
ENSG00000166126	9476.64	2.45189	0.255957	9.57928	9.77252e-22	7.27848e-20	81693	AMN	11.3793	13.7786	Upregulated	DM_D_PvsEM
ENSG00000112245	5830.42	1.89051	0.197754	9.55992	1.17846e-21	8.74036e-20	7803	PTP4A1	11.3295	13.1755	Upregulated	DM_D_PvsEM
ENSG00000187955	381.434	6.02758	0.631369	9.54683	1.33722e-21	9.87649e-20	7373	COL14A1	6.29858	9.30481	Upregulated	DM_D_PvsEM
ENSG00000157193	217.773	-5.82039	0.609757	-9.54542	1.35552e-21	9.97011e-20	7804	LRP8	9.04383	6.27924	Downregulated	DM_D_PvsEM
ENSG00000059377	248.458	-5.07996	0.532484	-9.54012	1.42671e-21	1.04504e-19	6916	TBXAS1	9.17694	6.47843	Downregulated	DM_D_PvsEM
ENSG00000128050	3337.75	-2.66973	0.279892	-9.53842	1.45019e-21	1.05786e-19	10606	PAICS	12.5118	9.97817	Downregulated	DM_D_PvsEM
ENSG00000114812	2411.54	4.06198	0.426383	9.5266	1.62514e-21	1.18063e-19	7433	VIPR1	8.57371	12.157	Upregulated	DM_D_PvsEM
ENSG00000198417	2227.51	8.99032	0.945254	9.51101	1.8882e-21	1.36613e-19	4494	MT1F	6.26245	11.7849	Upregulated	DM_D_PvsEM
ENSG00000168016	675.129	3.16824	0.333168	9.50943	1.91702e-21	1.38135e-19	9881	TRANK1	7.82632	10.3158	Upregulated	DM_D_PvsEM
ENSG00000171992	1373.03	2.24202	0.23605	9.49807	2.13812e-21	1.53442e-19	11346	SYNPO	9.16683	11.193	Upregulated	DM_D_PvsEM
ENSG00000198826	286.479	-4.31628	0.454728	-9.49199	2.26659e-21	1.62006e-19	9824	ARHGAP11A	9.33076	6.76553	Downregulated	DM_D_PvsEM
ENSG00000118971	1444.03	-2.60639	0.274733	-9.48699	2.37801e-21	1.69288e-19	894	CCND2	11.2346	8.90774	Downregulated	DM_D_PvsEM
ENSG00000038945	1028.04	2.87166	0.302905	9.4804	2.533e-21	1.796e-19	4481	MSR1	8.24768	10.6464	Upregulated	DM_D_PvsEM
ENSG00000120254	436.7	-3.65273	0.385773	-9.4686	2.83631e-21	2.00304e-19	25902	MTHFD1L	9.81518	7.27346	Downregulated	DM_D_PvsEM
ENSG00000160181	7828.52	3.37172	0.357983	9.41865	4.56907e-21	3.21394e-19	7032	TFF2	10.5221	13.7931	Upregulated	DM_D_PvsEM
ENSG00000205436	375.319	2.51947	0.267578	9.41584	4.69335e-21	3.28831e-19	91828	EXOC3L4	7.66638	9.51675	Upregulated	DM_D_PvsEM
ENSG00000240342	4217.56	-2.15813	0.229213	-9.41537	4.71433e-21	3.29001e-19	100130562	RPS2P5	12.7061	10.6278	Downregulated	DM_D_PvsEM
ENSG00000128965	277.488	-2.79335	0.296928	-9.40752	5.08004e-21	3.53133e-19	79094	CHAC1	9.16992	7.30068	Downregulated	DM_D_PvsEM
ENSG00000186854	493.169	-4.24994	0.45191	-9.4044	5.23262e-21	3.62318e-19	129293	TRABD2A	9.9993	7.08645	Downregulated	DM_D_PvsEM
ENSG00000103187	2055.64	-2.29381	0.243988	-9.40131	5.38901e-21	3.71695e-19	23406	COTL1	11.6742	9.56462	Downregulated	DM_D_PvsEM
ENSG00000141101	1425.17	-2.00453	0.213684	-9.38082	6.54622e-21	4.49761e-19	28987	NOB1	11.2145	9.38584	Downregulated	DM_D_PvsEM
ENSG00000186594	442.023	3.05269	0.325721	9.37211	7.10944e-21	4.86571e-19	84981	MIR22HG	7.5387	9.75715	Upregulated	DM_D_PvsEM
ENSG00000178573	5282.26	4.63867	0.495263	9.36607	7.52822e-21	5.13251e-19	4094	MAF	8.84732	13.0821	Upregulated	DM_D_PvsEM
ENSG00000100292	982.008	4.10238	0.438121	9.36359	7.70728e-21	5.23445e-19	3162	HMOX1	7.60063	10.8064	Upregulated	DM_D_PvsEM
ENSG00000100814	1207.51	-2.57459	0.274994	-9.36237	7.79697e-21	5.27516e-19	57820	CCNB1IP1	11.0355	8.77175	Downregulated	DM_D_PvsEM
ENSG00000113070	177.841	-3.58971	0.38362	-9.35744	8.16894e-21	5.50581e-19	1839	HBEGF	8.67493	6.73562	Downregulated	DM_D_PvsEM
ENSG00000150687	882.339	-2.68892	0.287706	-9.34608	9.09525e-21	6.10691e-19	11098	PRSS23	10.6525	8.3857	Downregulated	DM_D_PvsEM
ENSG00000154035	452.153	3.22598	0.345698	9.33178	1.04103e-20	6.9635e-19			7.49017	9.83472	Upregulated	DM_D_PvsEM
ENSG00000111863	80.4046	5.39495	0.578484	9.326	1.09939e-20	7.32621e-19	84830	ADTRP	6.12334	7.96545	Upregulated	DM_D_PvsEM
ENSG00000188175	155.295	7.07694	0.758931	9.32489	1.11103e-20	7.3761e-19	253012	HEPACAM2	5.99658	8.52323	Upregulated	DM_D_PvsEM
ENSG00000149289	301.463	2.91392	0.31269	9.31888	1.17573e-20	7.77652e-19	85463	ZC3H12C	7.31234	9.28509	Upregulated	DM_D_PvsEM
ENSG00000130653	218.98	3.02736	0.325306	9.3062	1.32492e-20	8.7307e-19	375775	PNPLA7	7.01275	8.84301	Upregulated	DM_D_PvsEM
ENSG00000182022	151.601	-3.20403	0.344306	-9.30575	1.3305e-20	8.73497e-19	51363	CHST15	8.4928	6.77978	Downregulated	DM_D_PvsEM
ENSG00000189343	1395.24	-2.30777	0.248471	-9.2879	1.57355e-20	1.02926e-18	125208	RPS2P46	11.1997	9.12267	Downregulated	DM_D_PvsEM
ENSG00000197958	21899.3	-1.98618	0.213948	-9.28349	1.64023e-20	1.06892e-18	6136	RPL12	15.0836	13.1105	Downregulated	DM_D_PvsEM
ENSG00000125775	2033.68	2.47588	0.266724	9.28253	1.65509e-20	1.07465e-18	27111	SDCBP2	9.44398	11.7249	Upregulated	DM_D_PvsEM
ENSG00000170482	244.678	3.67301	0.395849	9.27881	1.71377e-20	1.10869e-18	9963	SLC23A1	6.8225	8.97129	Upregulated	DM_D_PvsEM
ENSG00000264098	142.357	3.91467	0.422544	9.26453	1.95934e-20	1.26296e-18			6.56266	8.50973	Upregulated	DM_D_PvsEM
ENSG00000169862	171.953	5.27769	0.569844	9.26164	2.01312e-20	1.29292e-18	1501	CTNND2	6.21787	8.26221	Upregulated	DM_D_PvsEM
ENSG00000075618	2689.96	-3.40545	0.368087	-9.25177	2.20801e-20	1.41297e-18	6624	FSCN1	12.2598	9.14684	Downregulated	DM_D_PvsEM
ENSG00000106348	809.109	-2.22259	0.240982	-9.22304	2.88791e-20	1.84141e-18	3614	IMPDH1	10.4716	8.58123	Downregulated	DM_D_PvsEM
ENSG00000101220	442.282	-2.82878	0.307107	-9.21108	3.22859e-20	2.05126e-18	54976	C20orf27	9.75917	7.65689	Downregulated	DM_D_PvsEM
ENSG00000172367	713.342	2.56182	0.278398	9.20201	3.51311e-20	2.22405e-18	79849	PDZD3	8.21124	10.288	Upregulated	DM_D_PvsEM
ENSG00000198901	446.222	-3.72266	0.404724	-9.19802	3.64606e-20	2.3e-18	9055	PRC1	9.85045	7.24668	Downregulated	DM_D_PvsEM
ENSG00000138744	1540.66	3.05866	0.332638	9.19515	3.74463e-20	2.35381e-18	27163	NAAA	8.70757	11.4158	Upregulated	DM_D_PvsEM
ENSG00000244405	388.934	-3.75866	0.40908	-9.18808	3.99909e-20	2.50487e-18	2119	ETV5	9.68149	7.15133	Downregulated	DM_D_PvsEM
ENSG00000272214	336.841	2.71698	0.295832	9.18421	4.14556e-20	2.58747e-18			7.44154	9.27634	Upregulated	DM_D_PvsEM
ENSG00000188910	162.797	-3.22261	0.350981	-9.18172	4.2427e-20	2.63881e-18	2707	GJB3	8.59536	6.81603	Downregulated	DM_D_PvsEM
ENSG00000130304	373.68	-2.39416	0.260986	-9.17355	4.57679e-20	2.83665e-18	376497	SLC27A1	9.51223	7.73688	Downregulated	DM_D_PvsEM
ENSG00000169679	429.01	-3.94929	0.430746	-9.16849	4.79694e-20	2.96274e-18	699	BUB1	9.81034	7.15049	Downregulated	DM_D_PvsEM
ENSG00000167780	462.696	5.07399	0.555008	9.14218	6.1204e-20	3.76702e-18	8435	SOAT2	6.68216	9.79138	Upregulated	DM_D_PvsEM
ENSG00000178828	299.594	3.4782	0.380585	9.1391	6.29722e-20	3.86244e-18	54546	RNF186	6.95351	8.96925	Upregulated	DM_D_PvsEM
ENSG00000213228	1018.36	-2.07661	0.227354	-9.1338	6.61333e-20	4.04234e-18			10.7558	8.92711	Downregulated	DM_D_PvsEM
ENSG00000164879	154.939	3.70103	0.405876	9.11864	7.60741e-20	4.63398e-18	761	CA3	6.62053	8.49485	Upregulated	DM_D_PvsEM
ENSG00000068078	3767.58	1.92907	0.211968	9.10076	8.97e-20	5.44528e-18	2261	FGFR3	10.7061	12.5665	Upregulated	DM_D_PvsEM
ENSG00000115641	1580.51	-2.32442	0.255889	-9.08371	1.04937e-19	6.34848e-18	2274	FHL2	11.1675	9.11134	Downregulated	DM_D_PvsEM
ENSG00000101098	100.64	5.46882	0.603485	9.06207	1.28001e-19	7.71751e-18	140730	RIMS4	6.14665	8.14443	Upregulated	DM_D_PvsEM
ENSG00000082438	2095.74	1.93807	0.214056	9.05401	1.37809e-19	8.28066e-18	22837	COBLL1	9.92237	11.7407	Upregulated	DM_D_PvsEM
ENSG00000213253	907.125	-2.10469	0.232997	-9.03309	1.66894e-19	9.99449e-18			10.5983	8.77192	Downregulated	DM_D_PvsEM
ENSG00000167775	741.049	-3.86882	0.428581	-9.02705	1.76365e-19	1.05261e-17	51293	CD320	10.5242	7.57852	Downregulated	DM_D_PvsEM
ENSG00000155093	744.359	-2.29215	0.253983	-9.02482	1.79997e-19	1.07068e-17	5799	PTPRN2	10.158	8.33499	Downregulated	DM_D_PvsEM
ENSG00000001617	239.213	-3.89458	0.431564	-9.02436	1.80756e-19	1.0716e-17	6405	SEMA3F	9.01681	6.78694	Downregulated	DM_D_PvsEM
ENSG00000100300	151.99	-3.26196	0.362007	-9.01078	2.04593e-19	1.20887e-17	706	TSPO	8.49197	6.75604	Downregulated	DM_D_PvsEM
ENSG00000148400	648.873	-2.17803	0.241999	-9.00017	2.25365e-19	1.32718e-17	4851	NOTCH1	10.1866	8.38098	Downregulated	DM_D_PvsEM
ENSG00000167183	3492.04	1.83086	0.203457	8.99874	2.28332e-19	1.3402e-17	79170	PRR15L	10.5747	12.3283	Upregulated	DM_D_PvsEM
ENSG00000160282	245.63	5.12801	0.569944	8.99739	2.31146e-19	1.35224e-17	10841	FTCD	6.46063	9.11378	Upregulated	DM_D_PvsEM
ENSG00000154162	192.454	5.69035	0.632842	8.99174	2.43339e-19	1.41889e-17	1010	CDH12	6.2222	8.78713	Upregulated	DM_D_PvsEM
ENSG00000185834	1021.68	-2.03829	0.226783	-8.98787	2.52069e-19	1.46497e-17			10.7542	8.95628	Downregulated	DM_D_PvsEM
ENSG00000186567	1328.37	1.89441	0.210887	8.98307	2.63307e-19	1.52529e-17	56971	CEACAM19	9.35359	11.0722	Upregulated	DM_D_PvsEM
ENSG00000151090	2424.22	1.84267	0.205193	8.98019	2.70305e-19	1.56073e-17	7068	THRB	10.1804	11.9261	Upregulated	DM_D_PvsEM
ENSG00000188042	246.667	-3.02845	0.337683	-8.96831	3.01086e-19	1.73281e-17	10123	ARL4C	9.05673	7.12497	Downregulated	DM_D_PvsEM
ENSG00000117399	955.606	-3.86371	0.431261	-8.95911	3.27306e-19	1.87761e-17	991	CDC20	10.8398	7.81791	Downregulated	DM_D_PvsEM
ENSG00000024422	212.165	-3.88261	0.434163	-8.94273	3.79685e-19	2.16139e-17	30846	EHD2	8.95639	6.75343	Downregulated	DM_D_PvsEM
ENSG00000100304	2526.02	-1.79145	0.200314	-8.94317	3.78169e-19	2.16139e-17	23170	TTLL12	11.9571	10.2568	Downregulated	DM_D_PvsEM
ENSG00000143434	358.462	2.86719	0.320624	8.94251	3.80433e-19	2.16139e-17	10500	SEMA6C	7.45928	9.49934	Upregulated	DM_D_PvsEM
ENSG00000125730	28126.2	3.39261	0.379706	8.93482	4.07859e-19	2.30981e-17	718	C3	12.0509	15.3753	Upregulated	DM_D_PvsEM
ENSG00000103257	2796.35	-3.19502	0.35763	-8.93388	4.11323e-19	2.32201e-17	8140	SLC7A5	12.2681	9.30311	Downregulated	DM_D_PvsEM
ENSG00000163586	20264.4	1.90245	0.213135	8.92602	4.41598e-19	2.48501e-17	2168	FABP1	12.8744	14.7574	Upregulated	DM_D_PvsEM
ENSG00000112561	493.909	3.63919	0.408062	8.91824	4.73741e-19	2.65745e-17	7942	TFEB	7.31213	9.93295	Upregulated	DM_D_PvsEM
ENSG00000116017	11425.5	2.20333	0.247162	8.91451	4.89976e-19	2.73985e-17	1820	ARID3A	11.9731	14.146	Upregulated	DM_D_PvsEM
ENSG00000152804	426.504	-3.89697	0.437228	-8.91291	4.97115e-19	2.77103e-17	3087	HHEX	9.65109	7.06554	Downregulated	DM_D_PvsEM
ENSG00000134222	346.076	-2.68559	0.30156	-8.90566	5.30707e-19	2.949e-17	84722	PSRC1	9.45059	7.53281	Downregulated	DM_D_PvsEM
ENSG00000204978	138.686	5.3542	0.601261	8.90495	5.34094e-19	2.95855e-17	100170765	ERICH4	6.21013	8.41139	Upregulated	DM_D_PvsEM
ENSG00000142765	1415.96	-2.2903	0.257314	-8.90081	5.54393e-19	3.06142e-17	84958	SYTL1	11.2531	9.1804	Downregulated	DM_D_PvsEM
ENSG00000062282	454.866	2.46791	0.277475	8.89416	5.8863e-19	3.24039e-17	84649	DGAT2	7.8539	9.74353	Upregulated	DM_D_PvsEM
ENSG00000164048	393.001	-2.2031	0.247743	-8.89266	5.96654e-19	3.27439e-17	51385	ZNF589	9.54584	7.87668	Downregulated	DM_D_PvsEM
ENSG00000198814	472.195	2.81732	0.317492	8.87368	7.07666e-19	3.87163e-17	2710	GK	7.68436	9.7764	Upregulated	DM_D_PvsEM
ENSG00000178537	552.19	3.09985	0.34962	8.86634	7.55873e-19	4.12265e-17	788	SLC25A20	7.67313	10.0466	Upregulated	DM_D_PvsEM
ENSG00000118094	210.262	4.72029	0.533056	8.85514	8.35752e-19	4.54434e-17	11181	TREH	6.40394	8.67205	Upregulated	DM_D_PvsEM
ENSG00000175311	718.552	2.21044	0.249734	8.85119	8.65889e-19	4.69381e-17	257629	ANKS4B	8.45178	10.2914	Upregulated	DM_D_PvsEM
ENSG00000144713	15749.5	-1.66647	0.188613	-8.8354	9.97425e-19	5.39035e-17	6161	RPL32	14.5374	12.8852	Downregulated	DM_D_PvsEM
ENSG00000204385	11142	1.97197	0.22391	8.80698	1.28564e-18	6.92683e-17	80736	SLC44A4	12.1153	14.0586	Upregulated	DM_D_PvsEM
ENSG00000073536	374.353	-3.13148	0.355871	-8.7995	1.37427e-18	7.38194e-17	54475	NLE1	9.58231	7.39456	Downregulated	DM_D_PvsEM
ENSG00000103067	3283.21	1.91645	0.218057	8.78879	1.51183e-18	8.09626e-17	80004	ESRP2	10.5072	12.3421	Upregulated	DM_D_PvsEM
ENSG00000101076	8104.98	2.23003	0.253823	8.78578	1.55277e-18	8.2905e-17	3172	HNF4A	11.4818	13.6704	Upregulated	DM_D_PvsEM
ENSG00000151151	1050.32	1.8582	0.211879	8.7701	1.78513e-18	9.50246e-17	253430	IPMK	9.08695	10.7342	Upregulated	DM_D_PvsEM
ENSG00000148735	232.864	6.56314	0.74895	8.76311	1.89931e-18	1.008e-16	79949	PLEKHS1	6.10889	8.7469	Upregulated	DM_D_PvsEM
ENSG00000241388	305.849	2.34786	0.268142	8.75603	2.02253e-18	1.07019e-16	283460	HNF1A-AS1	7.56358	9.19981	Upregulated	DM_D_PvsEM
ENSG00000134574	1402.85	-1.83026	0.209105	-8.75279	2.0814e-18	1.09806e-16	1643	DDB2	11.0684	9.40887	Downregulated	DM_D_PvsEM
ENSG00000121281	189.267	-3.71259	0.424211	-8.75174	2.10087e-18	1.10504e-16	113	ADCY7	8.81628	6.75326	Downregulated	DM_D_PvsEM
ENSG00000121858	1785.42	3.70712	0.423728	8.74883	2.15579e-18	1.13058e-16	8743	TNFSF10	8.32864	11.5583	Upregulated	DM_D_PvsEM
ENSG00000134215	846.628	2.62909	0.300535	8.74805	2.1707e-18	1.1317e-16	10451	VAV3	8.36398	10.5599	Upregulated	DM_D_PvsEM
ENSG00000164976	4217.91	2.38559	0.272698	8.74811	2.16965e-18	1.1317e-16	57462	MYORG	10.4744	12.771	Upregulated	DM_D_PvsEM
ENSG00000102007	1965.65	-2.72832	0.311913	-8.74706	2.18975e-18	1.13828e-16	5355	PLP2	11.7176	9.23977	Downregulated	DM_D_PvsEM
ENSG00000139055	644.436	3.72357	0.425731	8.74631	2.20445e-18	1.14258e-16	121506	ERP27	7.43528	10.2208	Upregulated	DM_D_PvsEM
ENSG00000146592	136.08	-3.40071	0.389028	-8.74155	2.29931e-18	1.18827e-16	9586	CREB5	8.3835	6.66173	Downregulated	DM_D_PvsEM
ENSG00000089351	1262.48	-2.70888	0.309928	-8.74034	2.32415e-18	1.19761e-16	57655	GRAMD1A	11.1045	8.75046	Downregulated	DM_D_PvsEM
ENSG00000188070	1028.22	2.0411	0.233638	8.73617	2.41137e-18	1.23895e-16	65998	ZFTA	8.95743	10.7569	Upregulated	DM_D_PvsEM
ENSG00000178202	374.37	-3.71718	0.425927	-8.72726	2.60914e-18	1.33669e-16	143888	POGLUT3	9.62642	7.13869	Downregulated	DM_D_PvsEM
ENSG00000171564	2376.68	4.46875	0.512358	8.72194	2.73479e-18	1.39703e-16	2244	FGB	7.80824	11.5208	Upregulated	DM_D_PvsEM
ENSG00000175063	494.284	-4.46848	0.512412	-8.72049	2.77002e-18	1.41096e-16	11065	UBE2C	10.0093	7.06299	Downregulated	DM_D_PvsEM
ENSG00000260284	96.6045	-5.39563	0.618991	-8.71681	2.86144e-18	1.45335e-16	650474	TPSP2	7.81729	6.11292	Downregulated	DM_D_PvsEM
ENSG00000074660	191.556	3.02078	0.346657	8.71404	2.93226e-18	1.48507e-16	8578	SCARF1	6.98003	8.77039	Upregulated	DM_D_PvsEM
ENSG00000119547	155.515	4.36952	0.502256	8.6998	3.3248e-18	1.67907e-16	9480	ONECUT2	6.3824	8.32178	Upregulated	DM_D_PvsEM
ENSG00000184574	247.976	2.65604	0.305359	8.69808	3.37535e-18	1.69976e-16	57121	LPAR5	7.26665	8.9995	Upregulated	DM_D_PvsEM
ENSG00000105640	9152.5	-1.64102	0.188766	-8.69339	3.51792e-18	1.76653e-16	6142	RPL18A	13.7556	12.1382	Downregulated	DM_D_PvsEM
ENSG00000237649	436.806	-3.54568	0.408087	-8.68854	3.67138e-18	1.83839e-16	3833	KIFC1	9.80653	7.32448	Downregulated	DM_D_PvsEM
ENSG00000049283	255.085	-2.84572	0.327545	-8.68802	3.68806e-18	1.84154e-16	55040	EPN3	8.96317	7.19427	Downregulated	DM_D_PvsEM
ENSG00000008513	525.501	-2.40266	0.276802	-8.68005	3.95593e-18	1.96974e-16	6482	ST3GAL1	9.92539	8.02635	Downregulated	DM_D_PvsEM
ENSG00000171877	359.657	-2.54824	0.2936	-8.67927	3.98312e-18	1.97773e-16	84978	FRMD5	9.483	7.62899	Downregulated	DM_D_PvsEM
ENSG00000106066	676.368	-2.71341	0.31271	-8.67709	4.06013e-18	2.01033e-16	54504	CPVL	10.2226	8.03524	Downregulated	DM_D_PvsEM
ENSG00000177189	3628.68	1.84948	0.213216	8.67423	4.16375e-18	2.05589e-16	6197	RPS6KA3	10.7133	12.4959	Upregulated	DM_D_PvsEM
ENSG00000077152	167.983	-3.10815	0.358492	-8.67004	4.31952e-18	2.12689e-16	29089	UBE2T	8.63824	6.8825	Downregulated	DM_D_PvsEM
ENSG00000078804	651.5	2.5127	0.290007	8.66427	4.54416e-18	2.22822e-16	58476	TP53INP2	8.18086	10.2281	Upregulated	DM_D_PvsEM
ENSG00000166825	134428	7.66509	0.884695	8.66411	4.55047e-18	2.22822e-16	290	ANPEP	10.2227	17.7524	Upregulated	DM_D_PvsEM
ENSG00000245937	169.597	-3.10144	0.358182	-8.65885	4.76545e-18	2.32706e-16	644873	LINC01184	8.6476	6.89129	Downregulated	DM_D_PvsEM
ENSG00000095932	2076.72	3.7147	0.429054	8.65789	4.80583e-18	2.34034e-16	284422	SMIM24	8.52332	11.8065	Upregulated	DM_D_PvsEM
ENSG00000163501	3290.66	2.43946	0.282004	8.65044	5.13014e-18	2.49142e-16	3549	IHH	10.1308	12.4525	Upregulated	DM_D_PvsEM
ENSG00000167526	20851.3	-1.63815	0.189518	-8.6438	5.4376e-18	2.63352e-16	6137	RPL13	14.9402	13.3124	Downregulated	DM_D_PvsEM
ENSG00000110090	595.625	2.61184	0.302227	8.64199	5.52432e-18	2.66823e-16	1374	CPT1A	8.02571	10.111	Upregulated	DM_D_PvsEM
ENSG00000196923	858.85	-2.13888	0.247518	-8.6413	5.55763e-18	2.67702e-16	9260	PDLIM7	10.4856	8.66849	Downregulated	DM_D_PvsEM
ENSG00000172965	185.396	-4.3183	0.500185	-8.6334	5.95542e-18	2.86086e-16	541471	MIR4435-2HG	8.77004	6.56252	Downregulated	DM_D_PvsEM
ENSG00000121898	173.888	-2.82124	0.327005	-8.62751	6.26995e-18	3.00381e-16	119587	CPXM2	8.50837	6.93867	Downregulated	DM_D_PvsEM
ENSG00000120594	138.028	5.28091	0.612467	8.62236	6.55876e-18	3.13371e-16	84898	PLXDC2	6.24361	8.49697	Upregulated	DM_D_PvsEM
ENSG00000039139	174.637	-4.39721	0.510137	-8.61965	6.71594e-18	3.20018e-16	1767	DNAH5	8.70698	6.50914	Downregulated	DM_D_PvsEM
ENSG00000167601	243.254	-4.34844	0.505226	-8.60693	7.5043e-18	3.56625e-16	558	AXL	9.13294	6.67169	Downregulated	DM_D_PvsEM
ENSG00000075223	807.978	1.93438	0.224829	8.60375	7.71522e-18	3.65669e-16	10512	SEMA3C	8.76747	10.4361	Upregulated	DM_D_PvsEM
ENSG00000185000	11593.6	2.65766	0.308962	8.6019	7.84098e-18	3.70638e-16	8694	DGAT1	11.6523	14.2667	Upregulated	DM_D_PvsEM
ENSG00000147224	247.162	-2.61001	0.303627	-8.59612	8.24539e-18	3.88717e-16	5631	PRPS1	9.00287	7.30165	Downregulated	DM_D_PvsEM
ENSG00000131981	10939.5	2.0586	0.239734	8.58699	8.92775e-18	4.1977e-16	3958	LGALS3	12.0619	14.0917	Upregulated	DM_D_PvsEM
ENSG00000006555	469.457	2.36934	0.276056	8.58284	9.2556e-18	4.34034e-16	55001	TTC22	7.8458	9.62077	Upregulated	DM_D_PvsEM
ENSG00000151632	1502.08	2.95864	0.344821	8.58021	9.46988e-18	4.4291e-16	1646	AKR1C2	8.7748	11.373	Upregulated	DM_D_PvsEM
ENSG00000142945	310.969	-4.60083	0.536246	-8.5797	9.51231e-18	4.43724e-16	11004	KIF2C	9.43387	6.74308	Downregulated	DM_D_PvsEM
ENSG00000079215	877.993	1.86498	0.217414	8.57805	9.6497e-18	4.48952e-16	6507	SLC1A3	8.89016	10.5144	Upregulated	DM_D_PvsEM
ENSG00000107833	392.565	-2.61317	0.304784	-8.57383	1.00101e-17	4.64502e-16	10360	NPM3	9.58032	7.66855	Downregulated	DM_D_PvsEM
ENSG00000185565	781.035	-4.34551	0.507266	-8.56654	1.06645e-17	4.93575e-16	4045	LSAMP	10.5384	7.31233	Downregulated	DM_D_PvsEM
ENSG00000126583	132.666	-4.12572	0.481674	-8.56538	1.07724e-17	4.97268e-16	5582	PRKCG	8.36041	6.46791	Downregulated	DM_D_PvsEM
ENSG00000116704	992.067	2.28216	0.266454	8.56494	1.08129e-17	4.97841e-16	23169	SLC35D1	8.77294	10.7649	Upregulated	DM_D_PvsEM
ENSG00000178026	491.458	2.55831	0.299096	8.55348	1.19431e-17	5.48457e-16	388886	LRRC75B	7.86189	9.83793	Upregulated	DM_D_PvsEM
ENSG00000006534	727.323	2.47694	0.289829	8.54623	1.2718e-17	5.8253e-16	221	ALDH3B1	8.31598	10.3771	Upregulated	DM_D_PvsEM
ENSG00000111058	135.479	-3.41814	0.400041	-8.54448	1.29121e-17	5.89895e-16	79611	ACSS3	8.42253	6.67547	Downregulated	DM_D_PvsEM
ENSG00000198756	82.6722	-4.84102	0.56677	-8.54142	1.32583e-17	6.04156e-16	23127	COLGALT2	7.83239	6.18082	Downregulated	DM_D_PvsEM
ENSG00000146416	1383.17	1.85653	0.217844	8.52225	1.5648e-17	7.11219e-16	51390	AIG1	9.43526	11.125	Upregulated	DM_D_PvsEM
ENSG00000064651	1030.75	-3.47258	0.40808	-8.50955	1.74612e-17	7.91603e-16	6558	SLC12A2	10.8644	8.09017	Downregulated	DM_D_PvsEM
ENSG00000070031	90.4988	4.45934	0.524792	8.49733	1.93993e-17	8.77226e-16	6343	SCT	6.27689	8.03094	Upregulated	DM_D_PvsEM
ENSG00000107281	254.92	-2.35221	0.27707	-8.48957	2.07396e-17	9.35447e-16	56654	NPDC1	9.01454	7.43366	Downregulated	DM_D_PvsEM
ENSG00000060982	237.934	-4.98867	0.587742	-8.48785	2.10496e-17	9.47019e-16	586	BCAT1	8.87776	6.42032	Downregulated	DM_D_PvsEM
ENSG00000170456	504.433	2.79262	0.329144	8.48449	2.16662e-17	9.72293e-16	160518	DENND5B	7.7567	9.89675	Upregulated	DM_D_PvsEM
ENSG00000172009	998.401	-1.84254	0.217221	-8.48236	2.20671e-17	9.87779e-16	7064	THOP1	10.6914	9.05959	Downregulated	DM_D_PvsEM
ENSG00000234741	2455.11	-2.27491	0.268204	-8.48199	2.21381e-17	9.88462e-16	60674	GAS5	11.975	9.83674	Downregulated	DM_D_PvsEM
ENSG00000178035	3880.88	-2.10422	0.248115	-8.48083	2.23584e-17	9.95789e-16	3615	IMPDH2	12.6352	10.609	Downregulated	DM_D_PvsEM
ENSG00000165304	193.768	-3.66527	0.43235	-8.47757	2.29944e-17	1.02155e-15	9833	MELK	8.82084	6.7803	Downregulated	DM_D_PvsEM
ENSG00000161800	418.754	-2.93912	0.346978	-8.47064	2.44052e-17	1.08151e-15	29127	RACGAP1	9.71233	7.56719	Downregulated	DM_D_PvsEM
ENSG00000092421	2633.51	1.8383	0.217112	8.46705	2.51691e-17	1.11259e-15	57556	SEMA6A	10.2468	11.992	Upregulated	DM_D_PvsEM
ENSG00000084676	1714.63	1.80125	0.213218	8.44791	2.9656e-17	1.30767e-15	8648	NCOA1	9.75584	11.4284	Upregulated	DM_D_PvsEM
ENSG00000099139	3481.55	2.80307	0.331909	8.44528	3.0332e-17	1.33416e-15	5125	PCSK5	9.85908	12.5115	Upregulated	DM_D_PvsEM
ENSG00000267073	120.837	-3.95157	0.468019	-8.44319	3.088e-17	1.3549e-15			8.28597	6.4858	Downregulated	DM_D_PvsEM
ENSG00000132613	332.927	-3.41648	0.404786	-8.44021	3.16762e-17	1.3864e-15	92154	MTSS2	9.45521	7.17474	Downregulated	DM_D_PvsEM
ENSG00000167900	280.928	-2.74749	0.325828	-8.43235	3.38784e-17	1.47913e-15	7083	TK1	9.19234	7.33798	Downregulated	DM_D_PvsEM
ENSG00000099250	862.403	-3.82734	0.453924	-8.43168	3.40733e-17	1.48399e-15	8829	NRP1	10.6869	7.68649	Downregulated	DM_D_PvsEM
ENSG00000169908	3295.15	-3.44368	0.408648	-8.42701	3.54619e-17	1.54068e-15	4071	TM4SF1	12.5587	9.36058	Downregulated	DM_D_PvsEM
ENSG00000123416	1300.95	-1.94588	0.230962	-8.42512	3.6037e-17	1.56184e-15	10376	TUBA1B	11.0772	9.31473	Downregulated	DM_D_PvsEM
ENSG00000143537	732.803	-2.59309	0.307926	-8.42115	3.72803e-17	1.61178e-15	8751	ADAM15	10.3824	8.24592	Downregulated	DM_D_PvsEM
ENSG00000085552	1711.07	2.49153	0.296019	8.41678	3.86966e-17	1.66894e-15	57549	IGSF9	9.27005	11.5447	Upregulated	DM_D_PvsEM
ENSG00000059378	698.253	2.32745	0.276764	8.40951	4.11717e-17	1.77138e-15	64761	PARP12	8.35826	10.2967	Upregulated	DM_D_PvsEM
ENSG00000136942	10984.6	-1.70235	0.202574	-8.40361	4.32942e-17	1.85819e-15	11224	RPL35	14.0239	12.3425	Downregulated	DM_D_PvsEM
ENSG00000019505	449.978	-3.01876	0.359258	-8.40276	4.36116e-17	1.86729e-15	57586	SYT13	9.80119	7.56919	Downregulated	DM_D_PvsEM
ENSG00000133216	993.978	-2.79992	0.333265	-8.40148	4.4089e-17	1.88318e-15	2048	EPHB2	10.7833	8.43784	Downregulated	DM_D_PvsEM
ENSG00000117519	1450.52	-2.25327	0.268357	-8.39653	4.59853e-17	1.95476e-15	1266	CNN3	11.2729	9.23506	Downregulated	DM_D_PvsEM
ENSG00000161249	2351.6	-3.08151	0.366987	-8.39677	4.58928e-17	1.95476e-15	93099	DMKN	12.0469	9.22596	Downregulated	DM_D_PvsEM
ENSG00000147804	1988.07	3.87733	0.461821	8.39575	4.62928e-17	1.96312e-15	55630	SLC39A4	8.06025	11.2799	Upregulated	DM_D_PvsEM
ENSG00000164611	568.078	-4.43666	0.528676	-8.39203	4.77832e-17	2.02149e-15	9232	PTTG1	10.1648	7.14586	Downregulated	DM_D_PvsEM
ENSG00000269430	373.54	2.63371	0.314144	8.38376	5.12632e-17	2.16355e-15			7.59788	9.51764	Upregulated	DM_D_PvsEM
ENSG00000183010	972.261	-3.00365	0.358493	-8.37857	5.35762e-17	2.25079e-15	5831	PYCR1	10.8091	8.2891	Downregulated	DM_D_PvsEM
ENSG00000197406	66.489	5.2479	0.62635	8.37855	5.35843e-17	2.25079e-15	1735	DIO3	6.10726	7.80478	Upregulated	DM_D_PvsEM
ENSG00000125144	12013.2	13.0512	1.55782	8.37786	5.39007e-17	2.2559e-15	4495	MT1G	6.04796	13.7725	Upregulated	DM_D_PvsEM
ENSG00000222041	145.042	-3.97199	0.474113	-8.37773	5.39604e-17	2.2559e-15	112597	CYTOR	8.44586	6.55051	Downregulated	DM_D_PvsEM
ENSG00000126457	3402.64	-1.73973	0.207676	-8.37713	5.42327e-17	2.26195e-15	3276	PRMT1	12.3657	10.6931	Downregulated	DM_D_PvsEM
ENSG00000136883	3885.84	1.63066	0.19478	8.37181	5.67415e-17	2.36103e-15	113220	KIF12	10.9367	12.5125	Upregulated	DM_D_PvsEM
ENSG00000183856	1014.31	-3.87388	0.462768	-8.3711	5.70832e-17	2.36969e-15	128239	IQGAP3	10.938	7.83341	Downregulated	DM_D_PvsEM
ENSG00000164109	263.978	-3.19644	0.381993	-8.36779	5.87065e-17	2.43138e-15	4085	MAD2L1	9.16832	7.11718	Downregulated	DM_D_PvsEM
ENSG00000167711	2087.11	2.8536	0.341205	8.3633	6.09854e-17	2.51988e-15	5345	SERPINF2	9.17356	11.7766	Upregulated	DM_D_PvsEM
ENSG00000084774	1371.12	-1.73901	0.207961	-8.36219	6.1563e-17	2.53783e-15	790	CAD	11.0231	9.4501	Downregulated	DM_D_PvsEM
ENSG00000118322	1750.32	2.88992	0.345624	8.36144	6.19563e-17	2.54812e-15	23120	ATP10B	9.01418	11.6103	Upregulated	DM_D_PvsEM
ENSG00000166197	1728.43	-1.7541	0.209794	-8.36105	6.21608e-17	2.55061e-15	9221	NOLC1	11.3721	9.75123	Downregulated	DM_D_PvsEM
ENSG00000224321	922.291	-1.83394	0.219708	-8.34717	6.99195e-17	2.86234e-15			10.5704	8.96323	Downregulated	DM_D_PvsEM
ENSG00000119121	228.821	4.35055	0.521233	8.34665	7.02276e-17	2.86833e-15	140803	TRPM6	6.60906	8.98212	Upregulated	DM_D_PvsEM
ENSG00000135245	301.916	-3.54813	0.425306	-8.34254	7.27093e-17	2.96286e-15	29923	HILPDA	9.02427	6.98463	Downregulated	DM_D_PvsEM
ENSG00000256043	425.792	2.76181	0.33129	8.33654	7.64935e-17	3.10992e-15	1519	CTSO	7.63857	9.68522	Upregulated	DM_D_PvsEM
ENSG00000153246	272.159	2.24431	0.269287	8.33429	7.79676e-17	3.16259e-15	22925	PLA2R1	7.53623	9.08651	Upregulated	DM_D_PvsEM
ENSG00000178999	488.105	-4.35369	0.522899	-8.32606	8.35793e-17	3.38248e-15	9212	AURKB	9.98807	7.09282	Downregulated	DM_D_PvsEM
ENSG00000102934	1215.16	2.85501	0.343052	8.32239	8.62065e-17	3.48086e-15	51090	PLLP	8.61268	11.088	Upregulated	DM_D_PvsEM
ENSG00000171227	1238.6	2.472	0.297128	8.31964	8.82313e-17	3.55452e-15	140738	TMEM37	8.83567	11.022	Upregulated	DM_D_PvsEM
ENSG00000096060	134.68	-3.40398	0.409555	-8.31142	9.45671e-17	3.80113e-15	2289	FKBP5	8.37886	6.65252	Downregulated	DM_D_PvsEM
ENSG00000166920	68.8242	4.67821	0.563047	8.30874	9.67227e-17	3.87897e-15	84419	C15orf48	6.188	7.81123	Upregulated	DM_D_PvsEM
ENSG00000231500	17154.2	-1.86358	0.224613	-8.29684	1.06919e-16	4.2782e-15	6222	RPS18	14.7125	12.8644	Downregulated	DM_D_PvsEM
ENSG00000164104	660.364	-3.77228	0.454721	-8.29582	1.07841e-16	4.30537e-15	3148	HMGB2	10.3499	7.52869	Downregulated	DM_D_PvsEM
ENSG00000148908	110.771	-3.97774	0.479908	-8.28854	1.1465e-16	4.56694e-15	6001	RGS10	8.25474	6.45422	Downregulated	DM_D_PvsEM
ENSG00000132744	257.23	4.20297	0.507353	8.28411	1.18997e-16	4.72945e-15	91703	ACY3	6.75738	9.16015	Upregulated	DM_D_PvsEM
ENSG00000173926	244.543	2.73618	0.330324	8.28331	1.19793e-16	4.75047e-15	115123	MARCHF3	7.23074	9.01572	Upregulated	DM_D_PvsEM
ENSG00000196975	10239.6	2.76235	0.333783	8.27589	1.27504e-16	5.04495e-15	307	ANXA4	11.3531	14.0669	Upregulated	DM_D_PvsEM
ENSG00000162545	3527.88	2.05542	0.248475	8.27215	1.31569e-16	5.1942e-15	55450	CAMK2N1	10.4475	12.4156	Upregulated	DM_D_PvsEM
ENSG00000164403	2240.11	2.19227	0.265143	8.26823	1.35963e-16	5.35573e-15	134549	SHROOM1	9.75069	11.7989	Upregulated	DM_D_PvsEM
ENSG00000130338	837.096	2.10859	0.255071	8.26666	1.37759e-16	5.41444e-15	56995	TULP4	8.6894	10.5027	Upregulated	DM_D_PvsEM
ENSG00000213442	1699.59	-1.72994	0.209309	-8.265	1.397e-16	5.47861e-15	390354	RPL18AP3	11.3946	9.78906	Downregulated	DM_D_PvsEM
ENSG00000149273	21754.9	-1.73857	0.210396	-8.26332	1.41676e-16	5.5438e-15	6188	RPS3	15.0149	13.2875	Downregulated	DM_D_PvsEM
ENSG00000122966	384.702	-3.25023	0.393593	-8.25785	1.48315e-16	5.79081e-15	11113	CIT	9.63135	7.35379	Downregulated	DM_D_PvsEM
ENSG00000151012	474.421	-3.83654	0.46473	-8.25543	1.51362e-16	5.8968e-15	23657	SLC7A11	9.87531	7.20181	Downregulated	DM_D_PvsEM
ENSG00000070669	1496.38	-2.72766	0.330476	-8.25374	1.53517e-16	5.96765e-15	440	ASNS	11.3258	8.89034	Downregulated	DM_D_PvsEM
ENSG00000116260	11392.5	-1.83392	0.222274	-8.25074	1.57414e-16	6.10575e-15	5768	QSOX1	14.1095	12.298	Downregulated	DM_D_PvsEM
ENSG00000260704	169.687	3.17762	0.38541	8.24477	1.65475e-16	6.4044e-15	100132234	LINC00543	6.86265	8.62719	Upregulated	DM_D_PvsEM
ENSG00000053438	957.676	-2.57307	0.312173	-8.24244	1.68727e-16	6.51602e-15	4826	NNAT	10.2377	8.23501	Downregulated	DM_D_PvsEM
ENSG00000265298	169.63	3.18325	0.386666	8.23257	1.83233e-16	7.06086e-15	101929240	LOC101929240	6.81698	8.58002	Upregulated	DM_D_PvsEM
ENSG00000158406	94.1211	4.52906	0.550303	8.23013	1.87015e-16	7.19095e-15	8365	H4C8	6.26427	8.02028	Upregulated	DM_D_PvsEM
ENSG00000184575	1239.33	-2.32299	0.282305	-8.22865	1.89339e-16	7.26454e-15	11260	XPOT	11.0504	8.97817	Downregulated	DM_D_PvsEM
ENSG00000088256	2811.43	2.32691	0.283265	8.21461	2.12846e-16	8.14885e-15	2767	GNA11	9.97877	12.184	Upregulated	DM_D_PvsEM
ENSG00000120738	1266.05	-4.12373	0.503119	-8.19632	2.47848e-16	9.46843e-15	1958	EGR1	11.0561	7.74121	Downregulated	DM_D_PvsEM
ENSG00000060138	3765.58	-1.71065	0.208762	-8.19426	2.52132e-16	9.61136e-15	8531	YBX3	12.5075	10.8551	Downregulated	DM_D_PvsEM
ENSG00000100079	626.516	2.77928	0.339231	8.19289	2.55037e-16	9.70125e-15	3957	LGALS2	7.94968	10.1637	Upregulated	DM_D_PvsEM
ENSG00000088325	1301.21	-3.9952	0.488326	-8.18142	2.80522e-16	1.06478e-14	22974	TPX2	11.2875	8.02654	Downregulated	DM_D_PvsEM
ENSG00000237238	209.451	-2.73654	0.334933	-8.17043	3.07301e-16	1.16393e-14	728611	BMS1P10	8.76299	7.09848	Downregulated	DM_D_PvsEM
ENSG00000183579	375.096	-2.02006	0.247307	-8.16821	3.13006e-16	1.18302e-14	84133	ZNRF3	9.45083	7.92297	Downregulated	DM_D_PvsEM
ENSG00000091138	1245.72	8.54603	1.04646	8.16657	3.17281e-16	1.19408e-14	1811	SLC26A3	6.23264	11.1107	Upregulated	DM_D_PvsEM
ENSG00000158373	312.996	2.72788	0.334028	8.16663	3.17124e-16	1.19408e-14	3017	H2BC5	7.40325	9.2846	Upregulated	DM_D_PvsEM
ENSG00000137266	1386.17	1.73127	0.212047	8.16459	3.22541e-16	1.21131e-14	63027	SLC22A23	9.50274	11.0809	Upregulated	DM_D_PvsEM
ENSG00000182749	801.079	2.11294	0.259021	8.15739	3.42352e-16	1.28299e-14	164091	PAQR7	8.63593	10.4445	Upregulated	DM_D_PvsEM
ENSG00000111799	77.1072	4.09704	0.502269	8.15706	3.4328e-16	1.28375e-14	1303	COL12A1	6.2856	7.7737	Upregulated	DM_D_PvsEM
ENSG00000187699	171.331	3.74426	0.459043	8.15667	3.44387e-16	1.28518e-14	84281	C2orf88	6.64344	8.58387	Upregulated	DM_D_PvsEM
ENSG00000166311	646.037	3.17523	0.38952	8.15166	3.58955e-16	1.33673e-14	6609	SMPD1	7.81427	10.2767	Upregulated	DM_D_PvsEM
ENSG00000144852	651.26	2.98708	0.366783	8.14399	3.82464e-16	1.42129e-14	8856	NR1I2	7.91687	10.1936	Upregulated	DM_D_PvsEM
ENSG00000080293	293.414	2.19765	0.269916	8.14199	3.88843e-16	1.44197e-14	6344	SCTR	7.5352	9.00994	Upregulated	DM_D_PvsEM
ENSG00000140092	413.535	4.93218	0.606245	8.13562	4.09832e-16	1.51663e-14	10516	FBLN5	6.79378	9.69968	Upregulated	DM_D_PvsEM
ENSG00000121211	65.437	-4.41934	0.543268	-8.13474	4.12834e-16	1.52456e-14	84057	MND1	7.76908	6.21897	Downregulated	DM_D_PvsEM
ENSG00000106628	1697.15	-2.16499	0.266196	-8.13307	4.1856e-16	1.54249e-14	5425	POLD2	11.4618	9.47729	Downregulated	DM_D_PvsEM
ENSG00000172819	219.22	-2.77077	0.340973	-8.12608	4.43383e-16	1.63058e-14	5916	RARG	8.89969	7.16524	Downregulated	DM_D_PvsEM
ENSG00000094804	188.229	-3.66264	0.45108	-8.11971	4.67289e-16	1.71494e-14	990	CDC6	8.7894	6.7831	Downregulated	DM_D_PvsEM
ENSG00000184925	1126.95	2.02677	0.249755	8.11503	4.8567e-16	1.77872e-14	286256	LCN12	9.02128	10.8193	Upregulated	DM_D_PvsEM
ENSG00000153395	680.295	-2.50374	0.308613	-8.11287	4.94363e-16	1.80682e-14	79888	LPCAT1	10.1978	8.16501	Downregulated	DM_D_PvsEM
ENSG00000122786	420.688	-2.77025	0.341531	-8.11126	5.00993e-16	1.82729e-14	800	CALD1	9.63732	7.61497	Downregulated	DM_D_PvsEM
ENSG00000136040	218.319	4.56984	0.563547	8.10907	5.101e-16	1.85668e-14	10154	PLXNC1	6.48702	8.85328	Upregulated	DM_D_PvsEM
ENSG00000162927	255.748	2.41072	0.297304	8.10861	5.12041e-16	1.85993e-14	150962	PUS10	7.39658	9.01775	Upregulated	DM_D_PvsEM
ENSG00000115484	2317.23	-1.7483	0.215748	-8.10345	5.34209e-16	1.93648e-14	10575	CCT4	11.8335	10.18	Downregulated	DM_D_PvsEM
ENSG00000134690	443.736	-2.99613	0.3698	-8.10203	5.40516e-16	1.95534e-14	55143	CDCA8	9.78371	7.59428	Downregulated	DM_D_PvsEM
ENSG00000176208	191.85	-3.35172	0.413722	-8.10138	5.43385e-16	1.96172e-14	79915	ATAD5	8.77187	6.84637	Downregulated	DM_D_PvsEM
ENSG00000198910	504.167	-4.21062	0.519813	-8.10027	5.48355e-16	1.97564e-14	3897	L1CAM	9.84797	7.01402	Downregulated	DM_D_PvsEM
ENSG00000114346	678.881	-1.96561	0.242742	-8.09751	5.60971e-16	2.01699e-14	1894	ECT2	10.2069	8.55319	Downregulated	DM_D_PvsEM
ENSG00000144119	95.8016	-5.66188	0.699282	-8.0967	5.64704e-16	2.0263e-14	165257	C1QL2	8.09424	6.07248	Downregulated	DM_D_PvsEM
ENSG00000095383	1194.52	2.92732	0.361572	8.09608	5.67567e-16	2.03246e-14	55357	TBC1D2	8.48656	11.0307	Upregulated	DM_D_PvsEM
ENSG00000074755	2567.63	2.06603	0.255337	8.09138	5.89902e-16	2.10819e-14	23140	ZZEF1	10.0735	12.0296	Upregulated	DM_D_PvsEM
ENSG00000135220	1761.88	7.19405	0.890401	8.07956	6.50014e-16	2.31834e-14	79799	UGT2A3	6.72023	11.6921	Upregulated	DM_D_PvsEM
ENSG00000138160	266.093	-3.33899	0.413612	-8.07276	6.87282e-16	2.44634e-14	3832	KIF11	9.1478	7.05494	Downregulated	DM_D_PvsEM
ENSG00000152785	162.373	3.27996	0.406678	8.06524	7.30926e-16	2.59647e-14	651	BMP3	6.78003	8.48675	Upregulated	DM_D_PvsEM
ENSG00000137337	1018.69	-2.92015	0.362211	-8.06202	7.50435e-16	2.66044e-14	9656	MDC1	10.8504	8.38613	Downregulated	DM_D_PvsEM
ENSG00000255717	1848.7	-2.27931	0.282767	-8.06073	7.5841e-16	2.68335e-14	23642	SNHG1	11.4812	9.38624	Downregulated	DM_D_PvsEM
ENSG00000099308	897.458	1.82975	0.227176	8.05432	7.99221e-16	2.82211e-14	23031	MAST3	8.94143	10.5434	Upregulated	DM_D_PvsEM
ENSG00000077274	164.191	-6.67289	0.828812	-8.05115	8.20186e-16	2.89038e-14	827	CAPN6	8.38766	6.03522	Downregulated	DM_D_PvsEM
ENSG00000013810	465.184	-3.01045	0.373931	-8.05082	8.22391e-16	2.8924e-14	10460	TACC3	9.8146	7.62147	Downregulated	DM_D_PvsEM
ENSG00000188856	2447.34	-2.02272	0.251288	-8.0494	8.32023e-16	2.92048e-14	389672	RPSAP47	11.9105	10.0134	Downregulated	DM_D_PvsEM
ENSG00000141098	233.362	-2.29582	0.285273	-8.0478	8.42947e-16	2.95298e-14	81577	GFOD2	8.92064	7.39514	Downregulated	DM_D_PvsEM
ENSG00000187134	3200.92	3.15283	0.392251	8.0378	9.14688e-16	3.19798e-14	1645	AKR1C1	9.50563	12.4269	Upregulated	DM_D_PvsEM
ENSG00000138463	543.107	2.395	0.298086	8.0346	9.3887e-16	3.27606e-14	84925	SLC49A4	8.05074	9.9533	Upregulated	DM_D_PvsEM
ENSG00000176788	275.144	3.82819	0.477369	8.01935	1.06304e-15	3.70207e-14	10409	BASP1	6.889	9.14625	Upregulated	DM_D_PvsEM
ENSG00000166130	215.319	-2.35479	0.293908	-8.01199	1.12868e-15	3.92294e-14	121457	IKBIP	8.84743	7.31756	Downregulated	DM_D_PvsEM
ENSG00000249859	176.89	-3.59866	0.449776	-8.001	1.23411e-15	4.281e-14	5820	PVT1	8.64466	6.70567	Downregulated	DM_D_PvsEM
ENSG00000126787	302.589	-4.27356	0.534357	-7.99758	1.26884e-15	4.39287e-14	9787	DLGAP5	9.38245	6.8507	Downregulated	DM_D_PvsEM
ENSG00000105486	595.796	-1.88382	0.236147	-7.97732	1.4955e-15	5.16748e-14	3978	LIG1	10.0106	8.4526	Downregulated	DM_D_PvsEM
ENSG00000164761	713.013	2.00651	0.251538	7.97696	1.49982e-15	5.17234e-14	4982	TNFRSF11B	8.55878	10.2444	Upregulated	DM_D_PvsEM
ENSG00000007516	623.441	-2.92781	0.367317	-7.9708	1.57646e-15	5.42607e-14	8938	BAIAP3	10.0433	7.7654	Downregulated	DM_D_PvsEM
ENSG00000181163	11422.8	-1.82034	0.228449	-7.96825	1.60938e-15	5.52866e-14	4869	NPM1	14.114	12.3159	Downregulated	DM_D_PvsEM
ENSG00000112294	613.958	1.87866	0.23587	7.96481	1.65478e-15	5.67362e-14	7915	ALDH5A1	8.49652	10.0582	Upregulated	DM_D_PvsEM
ENSG00000148773	2788.39	-3.61217	0.453573	-7.96382	1.6681e-15	5.70827e-14	4288	MKI67	12.3122	9.04936	Downregulated	DM_D_PvsEM
ENSG00000087085	317.002	2.63151	0.330467	7.96299	1.67936e-15	5.73571e-14	43	ACHE	7.45172	9.28318	Upregulated	DM_D_PvsEM
ENSG00000145220	190.716	-2.6189	0.329065	-7.95861	1.73982e-15	5.93077e-14	55646	LYAR	8.70345	7.11175	Downregulated	DM_D_PvsEM
ENSG00000182866	106.377	-7.97638	1.00415	-7.94337	1.96756e-15	6.69423e-14	3932	LCK	8.27342	5.85572	Downregulated	DM_D_PvsEM
ENSG00000168028	11855.8	-1.92017	0.241911	-7.93749	2.06313e-15	7.00594e-14	3921	RPSA	14.173	12.2771	Downregulated	DM_D_PvsEM
ENSG00000144802	2083.47	2.35749	0.297292	7.92986	2.19388e-15	7.43569e-14	64332	NFKBIZ	9.60534	11.7901	Upregulated	DM_D_PvsEM
ENSG00000169715	2300.65	7.12668	0.898806	7.92905	2.20826e-15	7.47017e-14	4493	MT1E	6.67872	11.6551	Upregulated	DM_D_PvsEM
ENSG00000162714	743.877	-1.8507	0.234258	-7.90026	2.78321e-15	9.39717e-14	84838	ZNF496	10.3087	8.72567	Downregulated	DM_D_PvsEM
ENSG00000123684	1801.26	1.60472	0.203139	7.8996	2.79796e-15	9.42903e-14	9926	LPGAT1	9.94535	11.4427	Upregulated	DM_D_PvsEM
ENSG00000138095	3814.98	-1.73136	0.21922	-7.89782	2.83829e-15	9.54678e-14	10128	LRPPRC	12.5402	10.8675	Downregulated	DM_D_PvsEM
ENSG00000169744	95.3205	-9.94288	1.26053	-7.88788	3.07366e-15	1.03189e-13	9079	LDB2	8.08173	5.74665	Downregulated	DM_D_PvsEM
ENSG00000126003	4390.91	1.71913	0.218447	7.86977	3.55285e-15	1.19051e-13	5326	PLAGL2	11.0641	12.7327	Upregulated	DM_D_PvsEM
ENSG00000258919	74.8625	-4.28021	0.544407	-7.86215	3.77596e-15	1.26288e-13			7.76271	6.25039	Downregulated	DM_D_PvsEM
ENSG00000123485	309.676	-3.96624	0.504739	-7.858	3.90324e-15	1.30299e-13	55355	HJURP	9.3958	6.9597	Downregulated	DM_D_PvsEM
ENSG00000161016	22476.7	-1.51731	0.193148	-7.85569	3.97587e-15	1.32474e-13	6132	RPL8	15.0179	13.5093	Downregulated	DM_D_PvsEM
ENSG00000261888	99.1039	3.89614	0.496253	7.85111	4.12357e-15	1.37138e-13			6.4391	8.13085	Upregulated	DM_D_PvsEM
ENSG00000136111	344.619	-2.02735	0.258247	-7.85043	4.1462e-15	1.37632e-13	9882	TBC1D4	9.34149	7.84208	Downregulated	DM_D_PvsEM
ENSG00000196305	2340.59	-2.18835	0.278844	-7.84792	4.22977e-15	1.40144e-13	3376	IARS1	11.9294	9.87742	Downregulated	DM_D_PvsEM
ENSG00000113722	2528.65	2.03876	0.259804	7.8473	4.25078e-15	1.40577e-13	1044	CDX1	10.0688	11.9883	Upregulated	DM_D_PvsEM
ENSG00000133065	172.736	-2.47102	0.315263	-7.83795	4.57947e-15	1.51165e-13	254428	SLC41A1	8.58124	7.10999	Downregulated	DM_D_PvsEM
ENSG00000111052	217.898	2.74447	0.350183	7.83724	4.60575e-15	1.5175e-13	8825	LIN7A	7.00965	8.52545	Upregulated	DM_D_PvsEM
ENSG00000156222	138.147	4.656	0.594333	7.83399	4.72617e-15	1.55429e-13	9154	SLC28A1	6.31566	8.27389	Upregulated	DM_D_PvsEM
ENSG00000188959	286.375	-4.32434	0.552568	-7.8259	5.04052e-15	1.6546e-13	401546	C9orf152	9.26782	6.74097	Downregulated	DM_D_PvsEM
ENSG00000175416	1232.89	2.07129	0.264681	7.82558	5.0532e-15	1.65569e-13	1212	CLTB	9.16369	11.0259	Upregulated	DM_D_PvsEM
ENSG00000243824	516.416	-2.0461	0.261938	-7.81139	5.65624e-15	1.84986e-13	440176	RPL12P6	9.8338	8.19723	Downregulated	DM_D_PvsEM
ENSG00000139734	108.385	-3.98075	0.509915	-7.80669	5.8709e-15	1.91653e-13	81624	DIAPH3	8.23054	6.45221	Downregulated	DM_D_PvsEM
ENSG00000137804	450.992	-2.97265	0.381127	-7.79963	6.20891e-15	2.02315e-13	51203	NUSAP1	9.8032	7.61677	Downregulated	DM_D_PvsEM
ENSG00000147592	318.488	2.21936	0.284897	7.79007	6.69715e-15	2.17823e-13	51110	LACTB2	7.68634	9.28393	Upregulated	DM_D_PvsEM
ENSG00000047634	316.692	-2.03423	0.261147	-7.78962	6.72106e-15	2.18201e-13	6322	SCML1	9.22469	7.75289	Downregulated	DM_D_PvsEM
ENSG00000104450	321.388	2.31389	0.297613	7.77484	7.55439e-15	2.44807e-13	6674	SPAG1	7.59198	9.22339	Upregulated	DM_D_PvsEM
ENSG00000090402	7046.08	8.43408	1.08566	7.76862	7.93429e-15	2.56648e-13	6476	SI	7.17129	13.7015	Upregulated	DM_D_PvsEM
ENSG00000175471	120.879	-3.54004	0.455842	-7.76595	8.10339e-15	2.61641e-13	79772	MCTP1	8.25547	6.56272	Downregulated	DM_D_PvsEM
ENSG00000152556	912.001	-2.25748	0.290867	-7.76121	8.41257e-15	2.7113e-13	5213	PFKM	10.6464	8.69943	Downregulated	DM_D_PvsEM
ENSG00000185133	568.127	2.80576	0.361967	7.75143	9.08603e-15	2.92303e-13	27124	INPP5J	7.81613	10.0042	Upregulated	DM_D_PvsEM
ENSG00000244313	2293.62	-1.61055	0.207855	-7.74843	9.30371e-15	2.98764e-13			11.7897	10.2643	Downregulated	DM_D_PvsEM
ENSG00000111206	821.095	-3.4905	0.450562	-7.74699	9.40937e-15	3.0161e-13	2305	FOXM1	10.5538	7.86367	Downregulated	DM_D_PvsEM
ENSG00000053372	541.36	-2.10482	0.271744	-7.74561	9.51276e-15	3.04374e-13	51154	MRTO4	9.93357	8.23789	Downregulated	DM_D_PvsEM
ENSG00000172461	948.297	-3.95984	0.511538	-7.74105	9.86019e-15	3.14922e-13	10690	FUT9	10.7965	7.73846	Downregulated	DM_D_PvsEM
ENSG00000142541	23816.8	-1.53734	0.198865	-7.73058	1.07059e-14	3.40704e-13	23521	RPL13A	15.1108	13.5818	Downregulated	DM_D_PvsEM
ENSG00000174444	36147.1	-1.82403	0.235944	-7.73078	1.06887e-14	3.40704e-13	6124	RPL4	15.7686	13.9524	Downregulated	DM_D_PvsEM
ENSG00000171848	747.016	-3.48096	0.450928	-7.71953	1.16756e-14	3.70898e-13	6241	RRM2	10.4916	7.81318	Downregulated	DM_D_PvsEM
ENSG00000176014	139.868	-2.7271	0.353332	-7.71823	1.17956e-14	3.7404e-13	84617	TUBB6	8.41083	6.90271	Downregulated	DM_D_PvsEM
ENSG00000128342	849.89	-2.15807	0.279653	-7.71696	1.1914e-14	3.77121e-13	3976	LIF	10.5355	8.67962	Downregulated	DM_D_PvsEM
ENSG00000132382	1200.8	-1.65076	0.213951	-7.71558	1.20436e-14	3.80545e-13	10514	MYBBP1A	10.8511	9.36758	Downregulated	DM_D_PvsEM
ENSG00000101911	485.125	-2.17869	0.282655	-7.70796	1.27848e-14	4.03245e-13	5634	PRPS2	9.79966	8.08457	Downregulated	DM_D_PvsEM
ENSG00000198569	215.627	3.79622	0.492631	7.70602	1.29804e-14	4.08687e-13	142680	SLC34A3	6.60467	8.56229	Upregulated	DM_D_PvsEM
ENSG00000148346	6919.26	2.16965	0.281602	7.70467	1.31187e-14	4.12308e-13	3934	LCN2	9.68103	11.4939	Upregulated	DM_D_PvsEM
ENSG00000115738	2700.45	2.60263	0.33781	7.70442	1.31443e-14	4.12382e-13	3398	ID2	9.7169	12.1601	Upregulated	DM_D_PvsEM
ENSG00000171428	159.019	2.41786	0.313846	7.70396	1.31916e-14	4.13135e-13	9	NAT1	7.08417	8.50663	Upregulated	DM_D_PvsEM
ENSG00000181085	327.795	-3.00025	0.389565	-7.70153	1.3445e-14	4.20327e-13	225689	MAPK15	9.3494	7.28991	Downregulated	DM_D_PvsEM
ENSG00000156970	337.448	-4.6958	0.609848	-7.69994	1.36127e-14	4.2482e-13	701	BUB1B	9.52357	6.77393	Downregulated	DM_D_PvsEM
ENSG00000011426	483.232	-4.07088	0.530016	-7.68067	1.58255e-14	4.92145e-13	54443	ANLN	9.94199	7.20899	Downregulated	DM_D_PvsEM
ENSG00000058056	133.025	-2.95332	0.384509	-7.68076	1.58147e-14	4.92145e-13	8975	USP13	8.34871	6.80619	Downregulated	DM_D_PvsEM
ENSG00000239672	413.457	-3.01826	0.393067	-7.67875	1.60647e-14	4.98709e-13	4830	NME1	9.67261	7.5319	Downregulated	DM_D_PvsEM
ENSG00000085662	332.8	-3.71985	0.484759	-7.67361	1.67222e-14	5.18214e-13	231	AKR1B1	9.43027	7.11835	Downregulated	DM_D_PvsEM
ENSG00000148584	1255.62	1.74786	0.228038	7.66479	1.79127e-14	5.54137e-13	29974	A1CF	9.3906	10.9762	Upregulated	DM_D_PvsEM
ENSG00000116120	822.565	-1.85904	0.242877	-7.65426	1.9443e-14	6.00431e-13	10056	FARSB	10.4226	8.82174	Downregulated	DM_D_PvsEM
ENSG00000162896	666.867	3.1979	0.41781	7.65397	1.94865e-14	6.00726e-13	5284	PIGR	7.81408	10.202	Upregulated	DM_D_PvsEM
ENSG00000144476	77.5396	4.66907	0.610339	7.64997	2.01023e-14	6.17563e-13	57007	ACKR3	6.21633	7.91496	Upregulated	DM_D_PvsEM
ENSG00000163918	142.353	-2.76041	0.36083	-7.65018	2.00698e-14	6.17563e-13	5984	RFC4	8.43215	6.90583	Downregulated	DM_D_PvsEM
ENSG00000140525	306.035	-2.99135	0.39121	-7.6464	2.06685e-14	6.33856e-13	55215	FANCI	9.30384	7.30553	Downregulated	DM_D_PvsEM
ENSG00000065150	2959.31	-2.11414	0.276779	-7.63836	2.20005e-14	6.73542e-13	3843	IPO5	12.2512	10.2408	Downregulated	DM_D_PvsEM
ENSG00000113494	828.983	2.70115	0.353703	7.63676	2.2275e-14	6.8077e-13	5618	PRLR	8.18027	10.4029	Upregulated	DM_D_PvsEM
ENSG00000183044	937.438	2.56648	0.336148	7.63497	2.25875e-14	6.89131e-13	18	ABAT	8.50344	10.6777	Upregulated	DM_D_PvsEM
ENSG00000204394	2717.43	-1.89955	0.24882	-7.63423	2.27172e-14	6.91898e-13	7407	VARS1	12.0601	10.2608	Downregulated	DM_D_PvsEM
ENSG00000198018	481.542	2.00594	0.263106	7.62407	2.45802e-14	7.47358e-13	57089	ENTPD7	8.16838	9.7607	Upregulated	DM_D_PvsEM
ENSG00000138315	228.031	2.21141	0.290139	7.6219	2.49964e-14	7.58708e-13	170392	OIT3	7.40793	8.87092	Upregulated	DM_D_PvsEM
ENSG00000119986	591.172	1.77175	0.232481	7.62104	2.5164e-14	7.62491e-13	60370	AVPI1	8.50476	9.97135	Upregulated	DM_D_PvsEM
ENSG00000136828	1407.85	1.81277	0.23791	7.61958	2.5451e-14	7.6987e-13	9649	RALGPS1	9.50009	11.1592	Upregulated	DM_D_PvsEM
ENSG00000010292	2084.05	-1.71294	0.224949	-7.61481	2.64085e-14	7.97474e-13	9918	NCAPD2	11.6831	10.071	Downregulated	DM_D_PvsEM
ENSG00000108106	727.036	-2.31991	0.304686	-7.61411	2.65512e-14	8.0042e-13	27338	UBE2S	10.3424	8.41349	Downregulated	DM_D_PvsEM
ENSG00000149150	589.714	-2.72932	0.358511	-7.61293	2.6796e-14	8.06428e-13	8501	SLC43A1	10.0555	7.94043	Downregulated	DM_D_PvsEM
ENSG00000175866	451.917	-1.79756	0.236175	-7.61112	2.71737e-14	8.16408e-13	10458	BAIAP2	9.6486	8.22389	Downregulated	DM_D_PvsEM
ENSG00000112394	442.824	2.68521	0.352921	7.60853	2.77225e-14	8.30082e-13	117247	SLC16A10	7.64704	9.64175	Upregulated	DM_D_PvsEM
ENSG00000115902	328.483	-3.27201	0.430043	-7.60856	2.77166e-14	8.30082e-13	6509	SLC1A4	9.40181	7.24211	Downregulated	DM_D_PvsEM
ENSG00000120057	74.5267	4.16299	0.547699	7.60087	2.94152e-14	8.79282e-13	6425	SFRP5	6.25384	7.69479	Upregulated	DM_D_PvsEM
ENSG00000157873	252.065	3.57352	0.4702	7.59999	2.96157e-14	8.83785e-13	8764	TNFRSF14	6.99263	9.09287	Upregulated	DM_D_PvsEM
ENSG00000104889	223.577	-2.20338	0.290055	-7.59642	3.04428e-14	9.06939e-13	10535	RNASEH2A	8.86223	7.40901	Downregulated	DM_D_PvsEM
ENSG00000105193	9614.9	-1.62111	0.213416	-7.59601	3.05397e-14	9.083e-13	6217	RPS16	13.831	12.2314	Downregulated	DM_D_PvsEM
ENSG00000097046	146.435	-2.85547	0.376134	-7.59162	3.15925e-14	9.38037e-13	8317	CDC7	8.42328	6.87758	Downregulated	DM_D_PvsEM
ENSG00000198089	2376.48	1.79454	0.236478	7.5886	3.23382e-14	9.58574e-13	9814	SFI1	10.1625	11.8572	Upregulated	DM_D_PvsEM
ENSG00000136425	473.117	3.10427	0.409175	7.58667	3.28231e-14	9.71323e-13	10518	CIB2	7.55167	9.85372	Upregulated	DM_D_PvsEM
ENSG00000112144	1562.13	1.92327	0.253543	7.58557	3.31037e-14	9.77994e-13	22858	CILK1	9.5452	11.3147	Upregulated	DM_D_PvsEM
ENSG00000180817	1703.82	-1.54221	0.20337	-7.58328	3.36939e-14	9.93775e-13	5464	PPA1	11.3609	9.92393	Downregulated	DM_D_PvsEM
ENSG00000132182	1472.21	-1.82639	0.24104	-7.5771	3.53373e-14	1.04051e-12	23225	NUP210	11.2207	9.54386	Downregulated	DM_D_PvsEM
ENSG00000136603	355.708	2.54269	0.335672	7.57493	3.5932e-14	1.05627e-12	6498	SKIL	7.60694	9.44598	Upregulated	DM_D_PvsEM
ENSG00000107242	773.476	1.67869	0.221695	7.57206	3.6736e-14	1.07812e-12	8395	PIP5K1B	8.84495	10.2879	Upregulated	DM_D_PvsEM
ENSG00000138079	459.933	3.80737	0.503709	7.55866	4.07246e-14	1.1932e-12	6519	SLC3A1	7.16592	9.77116	Upregulated	DM_D_PvsEM
ENSG00000164587	14297.6	-1.42926	0.189128	-7.55712	4.12079e-14	1.20536e-12	6208	RPS14	14.3335	12.9169	Downregulated	DM_D_PvsEM
ENSG00000128268	764.677	2.95443	0.391059	7.55494	4.19038e-14	1.2237e-12	4248	MGAT3	8.09307	10.4846	Upregulated	DM_D_PvsEM
ENSG00000146670	232.703	-3.54428	0.469858	-7.5433	4.58229e-14	1.33595e-12	113130	CDCA5	9.0105	6.92515	Downregulated	DM_D_PvsEM
ENSG00000108576	196.415	3.28245	0.435256	7.54142	4.64865e-14	1.35307e-12	6532	SLC6A4	6.89309	8.66817	Upregulated	DM_D_PvsEM
ENSG00000110697	2161.66	2.07534	0.275397	7.53581	4.85315e-14	1.41028e-12	9600	PITPNM1	9.85862	11.8019	Upregulated	DM_D_PvsEM
ENSG00000077312	1559.52	-1.68881	0.224267	-7.53033	5.06119e-14	1.46832e-12	6626	SNRPA	11.2642	9.70432	Downregulated	DM_D_PvsEM
ENSG00000182551	1288.26	2.27155	0.301679	7.52969	5.08599e-14	1.47311e-12	55256	ADI1	8.99369	11.0198	Upregulated	DM_D_PvsEM
ENSG00000105011	162.557	-2.6914	0.357554	-7.52726	5.18174e-14	1.49839e-12	55723	ASF1B	8.50436	6.99404	Downregulated	DM_D_PvsEM
ENSG00000148834	1940.2	1.53301	0.203697	7.52596	5.23351e-14	1.5109e-12	9446	GSTO1	10.0895	11.5279	Upregulated	DM_D_PvsEM
ENSG00000180573	535.256	2.82695	0.375987	7.51872	5.53134e-14	1.59428e-12	8334	H2AC6	7.76382	9.9404	Upregulated	DM_D_PvsEM
ENSG00000105372	10918.6	-1.71253	0.22797	-7.51208	5.81964e-14	1.67466e-12	6223	RPS19	14.0286	12.3373	Downregulated	DM_D_PvsEM
ENSG00000197603	527.332	2.05201	0.273181	7.51154	5.84349e-14	1.6788e-12	65250	CPLANE1	8.23204	9.86797	Upregulated	DM_D_PvsEM
ENSG00000154920	113.54	-4.12669	0.549747	-7.50652	6.07196e-14	1.7388e-12	146956	EME1	8.27057	6.42587	Downregulated	DM_D_PvsEM
ENSG00000237506	292.005	-2.0818	0.277331	-7.50656	6.07027e-14	1.7388e-12	220885	RPSAP15	9.12262	7.65845	Downregulated	DM_D_PvsEM
ENSG00000110104	288.4	-2.02587	0.269916	-7.50557	6.11628e-14	1.74866e-12	79080	CCDC86	9.07076	7.65858	Downregulated	DM_D_PvsEM
ENSG00000171490	5151.05	-1.49003	0.198635	-7.50135	6.3165e-14	1.803e-12	26156	RSL1D1	12.9033	11.449	Downregulated	DM_D_PvsEM
ENSG00000115009	557.351	3.86454	0.515403	7.49809	6.47546e-14	1.8454e-12	6364	CCL20	7.24452	9.99058	Upregulated	DM_D_PvsEM
ENSG00000143476	152.945	-4.07535	0.543915	-7.49261	6.75155e-14	1.92099e-12	51514	DTL	8.52953	6.54772	Downregulated	DM_D_PvsEM
ENSG00000071082	7536.55	-1.44173	0.192434	-7.49211	6.77742e-14	1.92526e-12	6160	RPL31	13.424	12.0064	Downregulated	DM_D_PvsEM
ENSG00000106789	4423.9	1.77127	0.23645	7.49108	6.83076e-14	1.93731e-12	7464	CORO2A	11.0139	12.732	Upregulated	DM_D_PvsEM
ENSG00000087586	599.125	-2.18847	0.292205	-7.4895	6.91378e-14	1.95773e-12	6790	AURKA	10.0758	8.28978	Downregulated	DM_D_PvsEM
ENSG00000100031	1530.28	3.31256	0.442425	7.48728	7.0316e-14	1.98791e-12	2678	GGT1	8.36133	11.2115	Upregulated	DM_D_PvsEM
ENSG00000180233	428.988	1.87908	0.251044	7.48509	7.1499e-14	2.01814e-12	223082	ZNRF2	8.12923	9.59564	Upregulated	DM_D_PvsEM
ENSG00000068489	485.533	-4.33662	0.579399	-7.48469	7.17168e-14	2.02107e-12	55771	PRR11	9.9755	7.10695	Downregulated	DM_D_PvsEM
ENSG00000162460	257.339	2.59816	0.347461	7.47754	7.57244e-14	2.13062e-12	388595	TMEM82	7.31967	9.03697	Upregulated	DM_D_PvsEM
ENSG00000050393	1249.75	2.042	0.273126	7.4764	7.6387e-14	2.14246e-12	63933	MCUR1	9.20333	11.038	Upregulated	DM_D_PvsEM
ENSG00000188833	478.874	2.70609	0.361947	7.47648	7.63401e-14	2.14246e-12	377841	ENTPD8	7.71432	9.76261	Upregulated	DM_D_PvsEM
ENSG00000114771	209.003	3.60454	0.482541	7.4699	8.02579e-14	2.24748e-12	13	AADAC	6.75281	8.73183	Upregulated	DM_D_PvsEM
ENSG00000066739	710.001	1.67778	0.224731	7.46571	8.28507e-14	2.31642e-12	55102	ATG2B	8.77188	10.2036	Upregulated	DM_D_PvsEM
ENSG00000175792	394.683	-2.07704	0.278326	-7.46261	8.48278e-14	2.36796e-12	8607	RUVBL1	9.48282	7.92956	Downregulated	DM_D_PvsEM
ENSG00000101842	1311.48	-2.65463	0.355886	-7.45921	8.7043e-14	2.42598e-12	340547	VSIG1	10.9071	8.62623	Downregulated	DM_D_PvsEM
ENSG00000150995	150.523	-2.71384	0.363888	-7.4579	8.79097e-14	2.44629e-12	3708	ITPR1	8.47676	6.94316	Downregulated	DM_D_PvsEM
ENSG00000160190	2838.28	1.64914	0.221134	7.45764	8.80863e-14	2.44736e-12	54020	SLC37A1	10.5196	12.0964	Upregulated	DM_D_PvsEM
ENSG00000148303	14124.9	-1.58238	0.212211	-7.45663	8.87603e-14	2.46223e-12	6130	RPL7A	14.3723	12.8045	Downregulated	DM_D_PvsEM
ENSG00000204628	41198.8	-1.44752	0.194225	-7.4528	9.13795e-14	2.53093e-12	10399	RACK1	15.8744	14.4313	Downregulated	DM_D_PvsEM
ENSG00000159259	173.808	-2.50767	0.336698	-7.44781	9.48995e-14	2.62432e-12	8208	CHAF1B	8.55338	7.07051	Downregulated	DM_D_PvsEM
ENSG00000039537	76.7342	3.43999	0.461938	7.44686	9.55906e-14	2.63931e-12	729	C6	6.44064	7.86264	Upregulated	DM_D_PvsEM
ENSG00000104635	5771.36	1.75486	0.235929	7.43808	1.02161e-13	2.81633e-12	23516	SLC39A14	11.3965	13.1109	Upregulated	DM_D_PvsEM
ENSG00000173947	226.227	-2.47484	0.332771	-7.43706	1.02949e-13	2.83367e-12	128344	PIFO	8.903	7.30496	Downregulated	DM_D_PvsEM
ENSG00000125384	141.854	-4.66796	0.627907	-7.43416	1.05238e-13	2.89217e-12	5732	PTGER2	8.50641	6.39465	Downregulated	DM_D_PvsEM
ENSG00000119125	3447.28	2.16606	0.291387	7.43364	1.05653e-13	2.89907e-12	9615	GDA	10.3391	12.4143	Upregulated	DM_D_PvsEM
ENSG00000076641	2405.19	1.78827	0.240605	7.43237	1.06667e-13	2.92238e-12	55824	PAG1	10.0743	11.7501	Upregulated	DM_D_PvsEM
ENSG00000116711	164.629	-2.53534	0.341768	-7.4183	1.18631e-13	3.24515e-12	5321	PLA2G4A	8.56677	7.07179	Downregulated	DM_D_PvsEM
ENSG00000188738	290.813	2.17252	0.293038	7.41378	1.22747e-13	3.35256e-12	401024	FSIP2	7.55089	9.00098	Upregulated	DM_D_PvsEM
ENSG00000163993	445.846	-2.90762	0.392211	-7.41342	1.23083e-13	3.35658e-12	6286	S100P	9.73939	7.59735	Downregulated	DM_D_PvsEM
ENSG00000148841	223.081	-2.87484	0.387804	-7.41314	1.23348e-13	3.35862e-12	85450	ITPRIP	8.92281	7.14478	Downregulated	DM_D_PvsEM
ENSG00000137251	395.424	1.89251	0.255301	7.41288	1.23584e-13	3.3599e-12	27283	TINAG	8.03273	9.4873	Upregulated	DM_D_PvsEM
ENSG00000239900	780.791	-1.8441	0.248998	-7.40609	1.30075e-13	3.53096e-12	158	ADSL	10.3556	8.77599	Downregulated	DM_D_PvsEM
ENSG00000109062	9178.69	2.4964	0.337158	7.40425	1.31894e-13	3.57486e-12	9368	SLC9A3R1	11.4561	13.9043	Upregulated	DM_D_PvsEM
ENSG00000176273	263.547	2.68281	0.362514	7.40058	1.35595e-13	3.66954e-12	159371	SLC35G1	7.3262	9.0997	Upregulated	DM_D_PvsEM
ENSG00000163362	4086.75	1.55215	0.209798	7.39829	1.37949e-13	3.72758e-12	55765	INAVA	11.0864	12.5917	Upregulated	DM_D_PvsEM
ENSG00000130988	535.828	2.76545	0.373985	7.39453	1.41906e-13	3.82865e-12	9104	RGN	7.75449	9.88047	Upregulated	DM_D_PvsEM
ENSG00000157456	387.427	-3.20496	0.433524	-7.39281	1.43763e-13	3.87285e-12	9133	CCNB2	9.62377	7.39017	Downregulated	DM_D_PvsEM
ENSG00000165476	1396.61	1.79044	0.242196	7.39251	1.44084e-13	3.87562e-12	221035	REEP3	9.47415	11.11	Upregulated	DM_D_PvsEM
ENSG00000007952	169.994	3.62339	0.490714	7.38391	1.53707e-13	4.12819e-12	27035	NOX1	6.66673	8.36542	Upregulated	DM_D_PvsEM
ENSG00000073111	640.963	-2.33228	0.315918	-7.38254	1.55295e-13	4.16454e-12	4171	MCM2	10.0609	8.17561	Downregulated	DM_D_PvsEM
ENSG00000168209	2344.77	-3.19343	0.432687	-7.38045	1.57759e-13	4.22422e-12	54541	DDIT4	12.0024	9.15511	Downregulated	DM_D_PvsEM
ENSG00000083845	11605	-1.44078	0.195228	-7.38002	1.58271e-13	4.23153e-12	6193	RPS5	14.049	12.6239	Downregulated	DM_D_PvsEM
ENSG00000144619	88.7351	3.06815	0.415833	7.37831	1.60311e-13	4.27964e-12	152330	CNTN4	6.5706	7.91726	Upregulated	DM_D_PvsEM
ENSG00000101665	208.622	2.21727	0.300667	7.3745	1.64964e-13	4.39723e-12	4092	SMAD7	7.34134	8.75508	Upregulated	DM_D_PvsEM
ENSG00000128340	437.666	-2.83976	0.385614	-7.36426	1.78136e-13	4.7412e-12	5880	RAC2	9.57398	7.6138	Downregulated	DM_D_PvsEM
ENSG00000166881	361.236	-2.28116	0.30981	-7.3631	1.79691e-13	4.77542e-12	23306	NEMP1	9.42003	7.73692	Downregulated	DM_D_PvsEM
ENSG00000183207	1251.39	-1.5917	0.216264	-7.35996	1.83963e-13	4.88162e-12	10856	RUVBL2	10.9379	9.48994	Downregulated	DM_D_PvsEM
ENSG00000197757	641.106	1.85923	0.252719	7.35689	1.88241e-13	4.98768e-12	3223	HOXC6	8.53476	10.0876	Upregulated	DM_D_PvsEM
ENSG00000154760	150.899	-4.02603	0.547868	-7.34853	2.00395e-13	5.30178e-12	146857	SLFN13	8.37687	6.53778	Downregulated	DM_D_PvsEM
ENSG00000137872	483.04	4.01322	0.546406	7.34477	2.06115e-13	5.445e-12	80031	SEMA6D	7.25915	9.87265	Upregulated	DM_D_PvsEM
ENSG00000132821	167.639	4.05983	0.553127	7.33979	2.13935e-13	5.64317e-12	128434	VSTM2L	6.39049	8.16155	Upregulated	DM_D_PvsEM
ENSG00000096384	19141.2	-2.06018	0.280711	-7.33914	2.14974e-13	5.66216e-12	3326	HSP90AB1	14.8931	12.8524	Downregulated	DM_D_PvsEM
ENSG00000164855	2051.36	1.84644	0.251645	7.33746	2.1769e-13	5.72518e-12	202915	TMEM184A	9.9114	11.6423	Upregulated	DM_D_PvsEM
ENSG00000196365	1573.97	-1.51976	0.2072	-7.33473	2.22176e-13	5.83451e-12	9361	LONP1	11.2439	9.83521	Downregulated	DM_D_PvsEM
ENSG00000164032	515.498	-1.93428	0.263928	-7.32882	2.32185e-13	6.08832e-12	3015	H2AZ1	9.84342	8.28325	Downregulated	DM_D_PvsEM
ENSG00000172818	780.17	1.99057	0.271657	7.32752	2.34454e-13	6.13873e-12	5017	OVOL1	8.67572	10.377	Upregulated	DM_D_PvsEM
ENSG00000069535	1750.05	2.59752	0.354546	7.32631	2.36578e-13	6.18523e-12	4129	MAOB	9.15575	11.4904	Upregulated	DM_D_PvsEM
ENSG00000127824	1314.78	-2.13242	0.291093	-7.32557	2.37877e-13	6.21003e-12	7277	TUBA4A	11.0382	9.12816	Downregulated	DM_D_PvsEM
ENSG00000130518	103.868	2.87373	0.392535	7.32097	2.46184e-13	6.41743e-12	80726	IQCN	6.70456	8.10227	Upregulated	DM_D_PvsEM
ENSG00000138180	121.562	-4.20321	0.574528	-7.31593	2.55596e-13	6.64771e-12	55165	CEP55	8.33731	6.46325	Downregulated	DM_D_PvsEM
ENSG00000142675	1595.4	1.71138	0.233928	7.31584	2.55768e-13	6.64771e-12	10256	CNKSR1	9.72638	11.3104	Upregulated	DM_D_PvsEM
ENSG00000089157	43619.1	-1.48446	0.202918	-7.31556	2.56318e-13	6.65226e-12	6175	RPLP0	15.9608	14.4807	Downregulated	DM_D_PvsEM
ENSG00000177600	8363.67	-1.47114	0.201218	-7.31118	2.64813e-13	6.86268e-12	6181	RPLP2	13.5847	12.1358	Downregulated	DM_D_PvsEM
ENSG00000163597	387.24	-2.31952	0.317356	-7.30889	2.6935e-13	6.97006e-12	100507246	SNHG16	9.5336	7.80652	Downregulated	DM_D_PvsEM
ENSG00000050405	8723.35	1.54474	0.211357	7.30869	2.69751e-13	6.97026e-12	51474	LIMA1	12.1287	13.6505	Upregulated	DM_D_PvsEM
ENSG00000137818	11072.1	-1.58473	0.216865	-7.30745	2.72268e-13	7.02508e-12	6176	RPLP1	14.0219	12.4559	Downregulated	DM_D_PvsEM
ENSG00000198865	85.4713	5.32523	0.728827	7.30658	2.7403e-13	7.06025e-12	100129792	CCDC152	6.13635	7.99148	Upregulated	DM_D_PvsEM
ENSG00000226972	456.676	-1.91499	0.262108	-7.30611	2.74994e-13	7.07481e-12			9.66298	8.1533	Downregulated	DM_D_PvsEM
ENSG00000149577	2773.85	1.61199	0.220689	7.30436	2.78593e-13	7.15701e-12	51092	SIDT2	10.5156	12.0564	Upregulated	DM_D_PvsEM
ENSG00000216775	652.236	1.74643	0.239139	7.303	2.81419e-13	7.21916e-12	730101	LOC730101	8.50026	9.89934	Upregulated	DM_D_PvsEM
ENSG00000112208	213.172	-2.80578	0.384272	-7.30156	2.84453e-13	7.28644e-12	9532	BAG2	8.87775	7.13929	Downregulated	DM_D_PvsEM
ENSG00000187109	5631.64	-2.3896	0.327517	-7.2961	2.96225e-13	7.57703e-12	4673	NAP1L1	13.1981	10.8836	Downregulated	DM_D_PvsEM
ENSG00000115204	1194.29	-1.646	0.225632	-7.29506	2.9853e-13	7.62499e-12	4358	MPV17	10.8734	9.38514	Downregulated	DM_D_PvsEM
ENSG00000101057	418.689	-3.38071	0.463459	-7.29452	2.99726e-13	7.64453e-12	4605	MYBL2	9.57282	7.3607	Downregulated	DM_D_PvsEM
ENSG00000129538	2770.24	-2.63325	0.361112	-7.29206	3.05246e-13	7.77411e-12	6035	RNASE1	11.9422	9.55537	Downregulated	DM_D_PvsEM
ENSG00000105220	7930.71	-1.89545	0.260253	-7.28313	3.26153e-13	8.29467e-12	2821	GPI	13.5091	11.6547	Downregulated	DM_D_PvsEM
ENSG00000179820	1487.39	-2.64211	0.363043	-7.27767	3.39633e-13	8.62512e-12	91663	MYADM	11.3534	8.99328	Downregulated	DM_D_PvsEM
ENSG00000171100	293.415	1.89608	0.260542	7.27747	3.40138e-13	8.62559e-12	4534	MTM1	7.76312	9.12809	Upregulated	DM_D_PvsEM
ENSG00000116717	736.27	-1.85119	0.25448	-7.27441	3.47933e-13	8.81067e-12	1647	GADD45A	10.1852	8.62301	Downregulated	DM_D_PvsEM
ENSG00000169710	18600.7	-1.84636	0.253834	-7.27387	3.49329e-13	8.83339e-12	2194	FASN	14.7843	12.9531	Downregulated	DM_D_PvsEM
ENSG00000145386	392.767	-3.43655	0.472606	-7.2715	3.55525e-13	8.97727e-12	890	CCNA2	9.6543	7.31324	Downregulated	DM_D_PvsEM
ENSG00000235863	106.586	2.66899	0.36727	7.2671	3.67278e-13	9.26085e-12	8705	B3GALT4	6.7745	8.11335	Upregulated	DM_D_PvsEM
ENSG00000008256	594.903	2.30955	0.317829	7.26665	3.68515e-13	9.27882e-12	9265	CYTH3	8.20388	10.0753	Upregulated	DM_D_PvsEM
ENSG00000152402	302.538	2.90126	0.399377	7.26447	3.74515e-13	9.41654e-12	2977	GUCY1A2	7.32151	9.28586	Upregulated	DM_D_PvsEM
ENSG00000115355	293.327	-2.67585	0.368367	-7.26408	3.75586e-13	9.43008e-12	55704	CCDC88A	9.21402	7.41082	Downregulated	DM_D_PvsEM
ENSG00000100297	486.402	-2.6544	0.365721	-7.258	3.92867e-13	9.85001e-12	4174	MCM5	9.74776	7.74671	Downregulated	DM_D_PvsEM
ENSG00000175567	1739.5	-2.02058	0.27858	-7.25313	4.07245e-13	1.01961e-11	7351	UCP2	11.4265	9.57581	Downregulated	DM_D_PvsEM
ENSG00000131435	385.745	-3.56521	0.491571	-7.25269	4.08588e-13	1.02153e-11	8572	PDLIM4	9.60863	7.28066	Downregulated	DM_D_PvsEM
ENSG00000063046	6317.21	-1.5024	0.207359	-7.24542	4.31094e-13	1.07628e-11	1975	EIF4B	13.189	11.7165	Downregulated	DM_D_PvsEM
ENSG00000136010	52.7975	-4.63441	0.64001	-7.24115	4.449e-13	1.10918e-11	160428	ALDH1L2	7.59341	6.13991	Downregulated	DM_D_PvsEM
ENSG00000224259	82.2007	5.88016	0.8122	7.2398	4.49342e-13	1.11869e-11	100505633	LINC01133	6.01057	7.94203	Upregulated	DM_D_PvsEM
ENSG00000142856	169.76	-2.63772	0.364357	-7.23938	4.50746e-13	1.12061e-11	23421	ITGB3BP	8.61058	7.05317	Downregulated	DM_D_PvsEM
ENSG00000143702	282.634	-2.55513	0.353022	-7.23787	4.55769e-13	1.13151e-11	9859	CEP170	9.16723	7.43518	Downregulated	DM_D_PvsEM
ENSG00000160214	568.325	-1.7216	0.237867	-7.23769	4.56408e-13	1.13151e-11	8568	RRP1	9.92291	8.50255	Downregulated	DM_D_PvsEM
ENSG00000165102	1079.58	1.50538	0.208013	7.23696	4.58865e-13	1.13537e-11	138050	HGSNAT	9.37047	10.724	Upregulated	DM_D_PvsEM
ENSG00000267596	77.2566	3.40824	0.470957	7.23684	4.59245e-13	1.13537e-11			6.42761	7.77113	Upregulated	DM_D_PvsEM
ENSG00000165406	677.734	2.10153	0.290614	7.23134	4.7824e-13	1.18068e-11	220972	MARCHF8	8.43653	10.1927	Upregulated	DM_D_PvsEM
ENSG00000108298	20139.7	-1.37999	0.191253	-7.21551	5.37309e-13	1.32467e-11	6143	RPL19	14.8288	13.4573	Downregulated	DM_D_PvsEM
ENSG00000198515	388.145	1.85197	0.256966	7.20709	5.716e-13	1.40725e-11	1259	CNGA1	8.02523	9.44216	Upregulated	DM_D_PvsEM
ENSG00000128165	220.509	-2.29552	0.318577	-7.20555	5.78114e-13	1.42131e-11	79924	ADM2	8.85177	7.35301	Downregulated	DM_D_PvsEM
ENSG00000180745	650.249	2.00898	0.278985	7.20104	5.97537e-13	1.46703e-11	119467	CLRN3	8.47428	10.1311	Upregulated	DM_D_PvsEM
ENSG00000122787	94.2556	9.16054	1.2723	7.19997	6.02241e-13	1.47653e-11	6718	AKR1D1	5.80775	8.11676	Upregulated	DM_D_PvsEM
ENSG00000131781	528.893	1.99904	0.277714	7.19819	6.10157e-13	1.49387e-11	2330	FMO5	8.26901	9.88214	Upregulated	DM_D_PvsEM
ENSG00000145022	376.717	1.84446	0.256497	7.19097	6.4334e-13	1.57294e-11	6988	TCTA	7.97279	9.34868	Upregulated	DM_D_PvsEM
ENSG00000165475	2538.62	1.99091	0.276904	7.18986	6.4856e-13	1.58352e-11	51084	CRYL1	10.0878	11.9673	Upregulated	DM_D_PvsEM
ENSG00000138764	2797.66	2.40967	0.335625	7.17963	6.98993e-13	1.70431e-11	901	CCNG2	9.92058	12.1853	Upregulated	DM_D_PvsEM
ENSG00000153993	108.989	2.66447	0.371144	7.17907	7.01857e-13	1.70895e-11	223117	SEMA3D	6.79373	8.14196	Upregulated	DM_D_PvsEM
ENSG00000149328	1369.48	-1.50717	0.210191	-7.17049	7.473e-13	1.8171e-11	89944	GLB1L2	11.0491	9.66533	Downregulated	DM_D_PvsEM
ENSG00000184445	443.399	-2.29178	0.319706	-7.1684	7.58781e-13	1.84249e-11	9735	KNTC1	9.69557	7.9273	Downregulated	DM_D_PvsEM
ENSG00000130475	379.784	-2.26858	0.316685	-7.16351	7.86382e-13	1.90689e-11	23149	FCHO1	9.45535	7.80237	Downregulated	DM_D_PvsEM
ENSG00000186193	203.454	-2.8416	0.396719	-7.16274	7.9083e-13	1.91506e-11	89958	SAPCD2	8.78998	7.06061	Downregulated	DM_D_PvsEM
ENSG00000167325	638.364	-2.07354	0.289703	-7.15748	8.21739e-13	1.98449e-11	6240	RRM1	10.1388	8.42317	Downregulated	DM_D_PvsEM
ENSG00000185101	4362.98	1.75021	0.244525	7.15758	8.21139e-13	1.98449e-11	338440	ANO9	10.9689	12.6639	Upregulated	DM_D_PvsEM
ENSG00000160445	2191.21	1.75984	0.245947	7.15535	8.34596e-13	2.0128e-11	10444	ZER1	10.0955	11.7552	Upregulated	DM_D_PvsEM
ENSG00000244716	1391.01	-1.64222	0.229739	-7.1482	8.79202e-13	2.11749e-11	100132742	RPL17P7	11.0987	9.59482	Downregulated	DM_D_PvsEM
ENSG00000149136	1978.59	-1.60938	0.225429	-7.1392	9.38776e-13	2.2579e-11	6749	SSRP1	11.5879	10.0756	Downregulated	DM_D_PvsEM
ENSG00000173681	308.749	1.96987	0.275967	7.13808	9.46412e-13	2.27318e-11	256643	BCLAF3	7.76966	9.2013	Upregulated	DM_D_PvsEM
ENSG00000188846	5118.47	-1.38152	0.193582	-7.13664	9.56373e-13	2.294e-11	9045	RPL14	12.8636	11.5149	Downregulated	DM_D_PvsEM
ENSG00000172794	758.748	1.75593	0.246088	7.13536	9.65359e-13	2.31243e-11	326624	RAB37	8.8041	10.313	Upregulated	DM_D_PvsEM
ENSG00000165732	1320.15	-2.00496	0.281026	-7.13445	9.71765e-13	2.32463e-11	9188	DDX21	11.0976	9.2912	Downregulated	DM_D_PvsEM
ENSG00000166143	73.1139	3.27242	0.458935	7.13048	1.00018e-12	2.38938e-11	54866	PPP1R14D	6.44123	7.74714	Upregulated	DM_D_PvsEM
ENSG00000133119	166.429	-2.68081	0.376379	-7.12262	1.05891e-12	2.52629e-11	5983	RFC3	8.57767	7.02709	Downregulated	DM_D_PvsEM
ENSG00000144554	190.808	-2.70375	0.379953	-7.11601	1.11097e-12	2.64692e-11	2177	FANCD2	8.73647	7.09834	Downregulated	DM_D_PvsEM
ENSG00000144381	5912.48	-1.6468	0.231442	-7.11539	1.116e-12	2.65534e-11	3329	HSPD1	13.138	11.5272	Downregulated	DM_D_PvsEM
ENSG00000173890	1613.73	1.99746	0.280953	7.10957	1.16402e-12	2.76586e-11	26996	GPR160	9.51935	11.3557	Upregulated	DM_D_PvsEM
ENSG00000134668	421.842	-3.61061	0.507943	-7.10829	1.17487e-12	2.78793e-11	90853	SPOCD1	9.69375	7.2367	Downregulated	DM_D_PvsEM
ENSG00000214145	50.4176	-6.11146	0.860041	-7.106	1.1945e-12	2.83072e-11	100131551	LINC00887	7.54804	5.94139	Downregulated	DM_D_PvsEM
ENSG00000100744	797.725	1.64374	0.231329	7.10565	1.19757e-12	2.8342e-11	51527	GSKIP	8.92591	10.3498	Upregulated	DM_D_PvsEM
ENSG00000113492	58.9263	7.5359	1.0606	7.10531	1.20055e-12	2.83747e-11	64902	AGXT2	5.86563	7.53056	Upregulated	DM_D_PvsEM
ENSG00000134684	2554.09	-1.87889	0.264645	-7.09968	1.25047e-12	2.95151e-11	8565	YARS1	11.9933	10.2097	Downregulated	DM_D_PvsEM
ENSG00000155099	138.856	-2.36097	0.332775	-7.09479	1.29546e-12	3.05364e-11	55529	PIP4P2	8.32793	7.00626	Downregulated	DM_D_PvsEM
ENSG00000170500	61.1724	-3.80696	0.537168	-7.0871	1.36955e-12	3.22398e-11	164832	LONRF2	7.58459	6.27603	Downregulated	DM_D_PvsEM
ENSG00000110171	488.415	3.09777	0.437325	7.08345	1.40611e-12	3.30566e-11	10612	TRIM3	7.54891	9.83126	Upregulated	DM_D_PvsEM
ENSG00000101255	1354.68	-2.29076	0.323412	-7.08312	1.40943e-12	3.30908e-11	57761	TRIB3	11	9.01501	Downregulated	DM_D_PvsEM
ENSG00000170385	1588.59	1.90457	0.269297	7.07236	1.52319e-12	3.57144e-11	7779	SLC30A1	9.56653	11.3174	Upregulated	DM_D_PvsEM
ENSG00000100647	1052.7	2.09695	0.296599	7.07001	1.54925e-12	3.62775e-11	9766	SUSD6	8.95608	10.8032	Upregulated	DM_D_PvsEM
ENSG00000125257	286.227	-1.93524	0.273883	-7.06593	1.59546e-12	3.72439e-11	10257	ABCC4	9.07618	7.71258	Downregulated	DM_D_PvsEM
ENSG00000125691	9494.77	-1.56101	0.220918	-7.06601	1.59447e-12	3.72439e-11	9349	RPL23	13.7772	12.2377	Downregulated	DM_D_PvsEM
ENSG00000164506	347.474	1.9455	0.27534	7.06581	1.59683e-12	3.72439e-11	134957	STXBP5	7.89596	9.34534	Upregulated	DM_D_PvsEM
ENSG00000238164	99.5018	4.95615	0.70225	7.05753	1.69482e-12	3.94776e-11			6.21265	8.16113	Upregulated	DM_D_PvsEM
ENSG00000101670	705.02	-1.54783	0.219323	-7.05731	1.69751e-12	3.94883e-11	9388	LIPG	10.1695	8.84355	Downregulated	DM_D_PvsEM
ENSG00000072954	341.87	-1.79402	0.254362	-7.05302	1.75078e-12	4.06741e-11	79041	TMEM38A	9.28436	7.94646	Downregulated	DM_D_PvsEM
ENSG00000197457	100.722	-3.30688	0.469022	-7.05059	1.78167e-12	4.13375e-11	50861	STMN3	8.12026	6.57621	Downregulated	DM_D_PvsEM
ENSG00000119969	188.824	-3.25196	0.461453	-7.04722	1.82524e-12	4.2293e-11	3070	HELLS	8.72266	6.91511	Downregulated	DM_D_PvsEM
ENSG00000120899	1922.77	1.48506	0.210742	7.04679	1.8309e-12	4.23689e-11	2185	PTK2B	10.1067	11.5016	Upregulated	DM_D_PvsEM
ENSG00000138756	762.492	2.08869	0.296458	7.0455	1.84803e-12	4.27096e-11	55589	BMP2K	8.5395	10.3048	Upregulated	DM_D_PvsEM
ENSG00000101447	176.338	-3.41543	0.484783	-7.04526	1.8511e-12	4.27248e-11	81610	FAM83D	8.67457	6.83186	Downregulated	DM_D_PvsEM
ENSG00000068028	196.629	-2.09833	0.298021	-7.04087	1.91041e-12	4.40363e-11	11186	RASSF1	8.66182	7.33388	Downregulated	DM_D_PvsEM
ENSG00000197498	338.792	-1.92923	0.274047	-7.03977	1.92555e-12	4.43276e-11	84154	RPF2	9.31178	7.87546	Downregulated	DM_D_PvsEM
ENSG00000198398	75.2265	6.61027	0.939774	7.03389	2.00857e-12	4.61788e-11	131920	TMEM207	5.95125	7.9093	Upregulated	DM_D_PvsEM
ENSG00000117650	182.291	-3.64294	0.517934	-7.03359	2.01284e-12	4.62171e-11	4751	NEK2	8.74621	6.76351	Downregulated	DM_D_PvsEM
ENSG00000197183	3845.77	1.45083	0.206351	7.03087	2.05249e-12	4.70666e-11	140688	NOL4L	11.0717	12.477	Upregulated	DM_D_PvsEM
ENSG00000183943	423.762	-2.14459	0.305102	-7.02909	2.07889e-12	4.76103e-11	5613	PRKX	9.62666	7.9781	Downregulated	DM_D_PvsEM
ENSG00000131746	84.5394	-8.85503	1.26014	-7.02703	2.10977e-12	4.82552e-11	84951	TNS4	7.99417	5.80971	Downregulated	DM_D_PvsEM
ENSG00000135046	260.193	-2.62894	0.374253	-7.02449	2.14844e-12	4.90763e-11	301	ANXA1	9.02826	7.33599	Downregulated	DM_D_PvsEM
ENSG00000213468	82.6222	-4.50833	0.641951	-7.02286	2.17367e-12	4.95887e-11	286467	FIRRE	7.95614	6.23797	Downregulated	DM_D_PvsEM
ENSG00000071073	2506.8	1.79894	0.256371	7.01696	2.26753e-12	5.16634e-11	11320	MGAT4A	10.2314	11.9315	Upregulated	DM_D_PvsEM
ENSG00000163346	1775.03	1.5102	0.215461	7.00916	2.39754e-12	5.45557e-11	57326	PBXIP1	10.0028	11.4146	Upregulated	DM_D_PvsEM
ENSG00000228146	73.8307	4.49196	0.640969	7.00808	2.41618e-12	5.49093e-11	197350	CASP16P	6.20118	7.77098	Upregulated	DM_D_PvsEM
ENSG00000106105	3180.95	-1.94661	0.277824	-7.00663	2.44124e-12	5.54076e-11	2617	GARS1	12.3082	10.4459	Downregulated	DM_D_PvsEM
ENSG00000175329	7870.27	1.9875	0.283761	7.00414	2.48502e-12	5.63293e-11	91464	ISX	11.6544	13.6001	Upregulated	DM_D_PvsEM
ENSG00000244398	1516.19	-1.81122	0.258839	-6.99748	2.606e-12	5.89961e-11	729362	RPL36AP37	11.2446	9.58171	Downregulated	DM_D_PvsEM
ENSG00000101096	774.936	1.68553	0.240965	6.9949	2.6545e-12	6.00175e-11	4773	NFATC2	8.86695	10.3224	Upregulated	DM_D_PvsEM
ENSG00000145425	3901.14	-1.63462	0.233695	-6.99466	2.65908e-12	6.00445e-11	6189	RPS3A	12.515	10.9352	Downregulated	DM_D_PvsEM
ENSG00000105523	1483.36	2.52377	0.360912	6.99274	2.6956e-12	6.07916e-11	54854	FAM83E	9.02874	11.2925	Upregulated	DM_D_PvsEM
ENSG00000165480	171.495	-3.41575	0.488727	-6.98908	2.76698e-12	6.23222e-11	221150	SKA3	8.62725	6.78544	Downregulated	DM_D_PvsEM
ENSG00000140450	3472.99	1.95475	0.279821	6.98573	2.8338e-12	6.3746e-11	91947	ARRDC4	10.4521	12.3277	Upregulated	DM_D_PvsEM
ENSG00000137171	1268.86	1.81592	0.260359	6.97469	3.0654e-12	6.88685e-11	89953	KLC4	9.3524	10.9911	Upregulated	DM_D_PvsEM
ENSG00000117724	645.399	-3.56273	0.51083	-6.97439	3.07196e-12	6.89286e-11	1063	CENPF	10.2315	7.59583	Downregulated	DM_D_PvsEM
ENSG00000080815	2682.38	1.41386	0.202746	6.97356	3.09028e-12	6.9252e-11	5663	PSEN1	10.6091	11.9612	Upregulated	DM_D_PvsEM
ENSG00000213853	62.1827	-4.09129	0.587139	-6.96818	3.21078e-12	7.18615e-11	2013	EMP2	7.65418	6.23415	Downregulated	DM_D_PvsEM
ENSG00000142676	15169.3	-1.35573	0.194601	-6.96672	3.24412e-12	7.25161e-11	6135	RPL11	14.4072	13.0626	Downregulated	DM_D_PvsEM
ENSG00000162482	124.8	-2.98438	0.428591	-6.96323	3.3256e-12	7.42439e-11	22977	AKR7A3	8.20084	6.70094	Downregulated	DM_D_PvsEM
ENSG00000141232	2709.56	1.42069	0.204069	6.96181	3.35932e-12	7.49023e-11	10140	TOB1	10.6193	11.9782	Upregulated	DM_D_PvsEM
ENSG00000197756	7374.94	-1.57285	0.226009	-6.95926	3.42075e-12	7.61762e-11	6168	RPL37A	13.4316	11.886	Downregulated	DM_D_PvsEM
ENSG00000157570	192.242	2.257	0.324329	6.95898	3.42754e-12	7.62316e-11	90139	TSPAN18	7.07805	8.27914	Upregulated	DM_D_PvsEM
ENSG00000024526	187.093	-4.06383	0.584251	-6.95562	3.51017e-12	7.79715e-11	55635	DEPDC1	8.80215	6.66978	Downregulated	DM_D_PvsEM
ENSG00000142731	232.466	-3.16468	0.455102	-6.95377	3.5565e-12	7.89018e-11	10733	PLK4	9.00312	7.05171	Downregulated	DM_D_PvsEM
ENSG00000131153	130.39	-3.56621	0.51289	-6.95317	3.57162e-12	7.91382e-11	51659	GINS2	8.33316	6.62457	Downregulated	DM_D_PvsEM
ENSG00000161653	250.103	3.70743	0.53328	6.95213	3.59824e-12	7.96284e-11	162417	NAGS	6.72631	8.82929	Upregulated	DM_D_PvsEM
ENSG00000213553	2530.48	-1.45542	0.209421	-6.94975	3.65941e-12	8.08812e-11	220717	RPLP0P6	11.8804	10.4945	Downregulated	DM_D_PvsEM
ENSG00000198554	172.009	-3.16134	0.454985	-6.94822	3.69926e-12	8.16602e-11	11169	WDHD1	8.65072	6.87805	Downregulated	DM_D_PvsEM
ENSG00000205922	459.584	-3.79721	0.547823	-6.93146	4.16517e-12	9.18306e-11	390874	ONECUT3	8.82941	6.9953	Downregulated	DM_D_PvsEM
ENSG00000110237	1215.36	1.43286	0.206807	6.92849	4.25363e-12	9.36645e-11	9828	ARHGEF17	9.5664	10.8705	Upregulated	DM_D_PvsEM
ENSG00000124508	142.095	-2.45602	0.354516	-6.92781	4.27408e-12	9.3998e-11	10385	BTN2A2	8.37459	7.00361	Downregulated	DM_D_PvsEM
ENSG00000102359	285.781	-2.5555	0.368954	-6.92636	4.31812e-12	9.48488e-11	27286	SRPX2	9.09462	7.38818	Downregulated	DM_D_PvsEM
ENSG00000163655	871.988	-1.50546	0.21738	-6.92549	4.34465e-12	9.53135e-11	8833	GMPS	10.4443	9.11888	Downregulated	DM_D_PvsEM
ENSG00000131188	180.132	-3.65928	0.5288	-6.91996	4.51767e-12	9.89868e-11	80758	PRR7	8.6801	6.70648	Downregulated	DM_D_PvsEM
ENSG00000141934	389.887	-2.70962	0.391815	-6.91556	4.66032e-12	1.01979e-10	8612	PLPP2	9.53064	7.61466	Downregulated	DM_D_PvsEM
ENSG00000158158	2310.13	1.45981	0.211096	6.91539	4.66573e-12	1.01979e-10	26504	CNNM4	10.3509	11.7343	Upregulated	DM_D_PvsEM
ENSG00000101346	2034.03	1.57053	0.227146	6.91419	4.70535e-12	1.02718e-10	23509	POFUT1	10.1287	11.6053	Upregulated	DM_D_PvsEM
ENSG00000257335	269.206	3.21931	0.465756	6.91201	4.77839e-12	1.04184e-10	8972	MGAM	7.14435	9.13226	Upregulated	DM_D_PvsEM
ENSG00000129195	83.8404	-4.20831	0.608934	-6.91095	4.81413e-12	1.04834e-10	54478	PIMREG	7.95464	6.33874	Downregulated	DM_D_PvsEM
ENSG00000072444	63.3976	8.56931	1.24074	6.90663	4.96286e-12	1.07941e-10			5.81102	7.74061	Upregulated	DM_D_PvsEM
ENSG00000101844	210.655	2.42266	0.350954	6.90308	5.08865e-12	1.10541e-10	115201	ATG4A	7.26499	8.77947	Upregulated	DM_D_PvsEM
ENSG00000221829	237.574	-1.98457	0.287533	-6.90206	5.12546e-12	1.11204e-10	2189	FANCG	8.90013	7.5519	Downregulated	DM_D_PvsEM
ENSG00000230202	820.624	-1.49064	0.215998	-6.90117	5.15771e-12	1.11767e-10			10.3382	9.03949	Downregulated	DM_D_PvsEM
ENSG00000163295	212.79	4.36592	0.632819	6.89917	5.2308e-12	1.13213e-10	248	ALPI	6.57791	8.91418	Upregulated	DM_D_PvsEM
ENSG00000170271	829.375	2.08879	0.302828	6.89763	5.28787e-12	1.14308e-10	10826	FAXDC2	8.66125	10.4102	Upregulated	DM_D_PvsEM
ENSG00000100979	2355.9	-2.25886	0.327617	-6.89483	5.39303e-12	1.16439e-10	5360	PLTP	11.9121	9.80572	Downregulated	DM_D_PvsEM
ENSG00000144895	2287.81	-1.41983	0.205999	-6.89243	5.48486e-12	1.18278e-10	83939	EIF2A	11.7238	10.3773	Downregulated	DM_D_PvsEM
ENSG00000250654	57.6641	-4.72513	0.685704	-6.89091	5.54371e-12	1.19402e-10	100240735	LOC100240735	7.66112	6.14741	Downregulated	DM_D_PvsEM
ENSG00000169174	3041.43	-1.43565	0.208446	-6.88738	5.68306e-12	1.22255e-10	255738	PCSK9	12.1335	10.7554	Downregulated	DM_D_PvsEM
ENSG00000163947	441.325	-2.17654	0.316137	-6.8848	5.78678e-12	1.24335e-10	50650	ARHGEF3	9.67254	7.99142	Downregulated	DM_D_PvsEM
ENSG00000120913	409.423	2.98336	0.433421	6.88328	5.84881e-12	1.25516e-10	64236	PDLIM2	7.45932	9.59583	Upregulated	DM_D_PvsEM
ENSG00000197969	2529.24	1.66978	0.242825	6.87646	6.13593e-12	1.31518e-10	23230	VPS13A	10.3555	11.9426	Upregulated	DM_D_PvsEM
ENSG00000095002	267.795	-2.06402	0.300234	-6.87471	6.21147e-12	1.32977e-10	4436	MSH2	9.04857	7.61039	Downregulated	DM_D_PvsEM
ENSG00000105281	4654.81	-1.34331	0.195473	-6.87209	6.32694e-12	1.35285e-10	6510	SLC1A5	12.7154	11.407	Downregulated	DM_D_PvsEM
ENSG00000138796	4872.02	2.76134	0.401843	6.87169	6.34474e-12	1.35502e-10	3033	HADH	10.2377	12.8994	Upregulated	DM_D_PvsEM
ENSG00000198755	10474.3	-1.43988	0.209551	-6.8713	6.36196e-12	1.35707e-10	4736	RPL10A	13.9081	12.4854	Downregulated	DM_D_PvsEM
ENSG00000157368	69.8067	6.56975	0.956358	6.86955	6.44067e-12	1.3722e-10	146433	IL34	5.95525	7.70303	Upregulated	DM_D_PvsEM
ENSG00000155465	4825.57	2.51138	0.365636	6.86853	6.48685e-12	1.38038e-10	9056	SLC7A7	10.5143	12.9435	Upregulated	DM_D_PvsEM
ENSG00000189319	1082.05	1.66154	0.242001	6.86584	6.61025e-12	1.40496e-10	9679	FAM53B	9.27822	10.7685	Upregulated	DM_D_PvsEM
ENSG00000137876	985.616	-1.7029	0.248056	-6.86501	6.64866e-12	1.41143e-10	51187	RSL24D1	10.6135	9.10852	Downregulated	DM_D_PvsEM
ENSG00000139567	309.513	4.2613	0.620746	6.86481	6.65795e-12	1.41171e-10	94	ACVRL1	6.88859	9.38746	Upregulated	DM_D_PvsEM
ENSG00000197375	768.944	1.78248	0.259709	6.86336	6.72598e-12	1.42443e-10	6584	SLC22A5	8.78646	10.3175	Upregulated	DM_D_PvsEM
ENSG00000139044	586.049	-1.8848	0.274841	-6.85778	6.9938e-12	1.47938e-10	283358	B4GALNT3	9.97006	8.42101	Downregulated	DM_D_PvsEM
ENSG00000181634	1170.54	1.54644	0.225642	6.85352	7.20562e-12	1.52237e-10	9966	TNFSF15	9.40491	10.7995	Upregulated	DM_D_PvsEM
ENSG00000213822	78.4696	5.63753	0.822922	6.85063	7.3526e-12	1.55157e-10	729767	CEACAM18	6.03345	7.86016	Upregulated	DM_D_PvsEM
ENSG00000168389	126.628	3.07911	0.449698	6.84706	7.5381e-12	1.58883e-10	84879	MFSD2A	6.725	8.30549	Upregulated	DM_D_PvsEM
ENSG00000113889	52.3237	5.9768	0.873247	6.84434	7.68315e-12	1.61748e-10	3827	KNG1	5.95246	7.51973	Upregulated	DM_D_PvsEM
ENSG00000010278	2961.54	-1.36231	0.199058	-6.84377	7.71357e-12	1.62195e-10	928	CD9	12.0673	10.7605	Downregulated	DM_D_PvsEM
ENSG00000135898	62.613	4.89992	0.716684	6.83693	8.09077e-12	1.69925e-10	9290	GPR55	6.05426	7.43726	Upregulated	DM_D_PvsEM
ENSG00000065308	1613.66	1.59913	0.234001	6.83386	8.26625e-12	1.73405e-10	9697	TRAM2	9.81733	11.3005	Upregulated	DM_D_PvsEM
ENSG00000170275	2108.41	-1.99287	0.291842	-6.82859	8.57513e-12	1.79672e-10	10491	CRTAP	11.7234	9.85644	Downregulated	DM_D_PvsEM
ENSG00000034533	189.6	2.25497	0.330363	6.82574	8.74719e-12	1.83061e-10	28990	ASTE1	7.2681	8.68516	Upregulated	DM_D_PvsEM
ENSG00000198363	4233.63	-1.8464	0.27053	-6.82512	8.7853e-12	1.83642e-10	444	ASPH	12.6986	10.9113	Downregulated	DM_D_PvsEM
ENSG00000117461	298.217	2.10296	0.308177	6.82388	8.86152e-12	1.85017e-10	8503	PIK3R3	7.577	8.94262	Upregulated	DM_D_PvsEM
ENSG00000107954	151.399	2.50557	0.367207	6.82331	8.89639e-12	1.85526e-10	9148	NEURL1	7.0301	8.47414	Upregulated	DM_D_PvsEM
ENSG00000124406	865.843	1.57972	0.23155	6.82238	8.95445e-12	1.86518e-10	10396	ATP8A1	9.06303	10.4485	Upregulated	DM_D_PvsEM
ENSG00000128059	213.536	-2.37359	0.348249	-6.81578	9.37545e-12	1.95058e-10	5471	PPAT	8.83068	7.30624	Downregulated	DM_D_PvsEM
ENSG00000163507	121.774	-2.70703	0.397184	-6.81557	9.38928e-12	1.95117e-10	57650	CIP2A	8.21329	6.81994	Downregulated	DM_D_PvsEM
ENSG00000147604	5522.92	-1.40689	0.206442	-6.81493	9.43111e-12	1.95756e-10	6129	RPL7	12.9764	11.6007	Downregulated	DM_D_PvsEM
ENSG00000074276	2002.9	3.25158	0.477251	6.81313	9.54965e-12	1.97985e-10	54825	CDHR2	8.54444	11.4111	Upregulated	DM_D_PvsEM
ENSG00000178301	290.859	2.80931	0.412389	6.81228	9.60624e-12	1.98925e-10	282679	AQP11	7.28185	9.169	Upregulated	DM_D_PvsEM
ENSG00000152270	747.45	1.75615	0.257966	6.80768	9.91845e-12	2.05151e-10	5140	PDE3B	8.77074	10.2623	Upregulated	DM_D_PvsEM
ENSG00000232956	210.011	-2.30476	0.338917	-6.80036	1.0436e-11	2.15604e-10	285958	SNHG15	8.7831	7.30112	Downregulated	DM_D_PvsEM
ENSG00000140332	3124.68	1.52352	0.224262	6.79348	1.09463e-11	2.25884e-10	7090	TLE3	10.7421	12.2059	Upregulated	DM_D_PvsEM
ENSG00000198794	479.445	2.86091	0.421237	6.79169	1.10826e-11	2.28431e-10	192683	SCAMP5	7.67062	9.78998	Upregulated	DM_D_PvsEM
ENSG00000127586	500.926	-2.17258	0.320161	-6.78589	1.15375e-11	2.37531e-10	63922	CHTF18	9.77469	8.08673	Downregulated	DM_D_PvsEM
ENSG00000140105	1276.21	-1.90351	0.280526	-6.78553	1.15663e-11	2.37847e-10	7453	WARS1	10.9944	9.28849	Downregulated	DM_D_PvsEM
ENSG00000137491	4891.11	1.34908	0.198927	6.78176	1.1872e-11	2.43851e-10	11309	SLCO2B1	11.4428	12.7564	Upregulated	DM_D_PvsEM
ENSG00000221947	70.0325	3.89338	0.574376	6.77845	1.21474e-11	2.49219e-10	389668	XKR9	6.30054	7.74994	Upregulated	DM_D_PvsEM
ENSG00000066279	395.343	-3.87401	0.571607	-6.7774	1.22356e-11	2.50738e-10	259266	ASPM	9.6632	7.16421	Downregulated	DM_D_PvsEM
ENSG00000142937	13018.2	-1.71034	0.25243	-6.77551	1.23972e-11	2.53755e-10	6202	RPS8	14.2511	12.5586	Downregulated	DM_D_PvsEM
ENSG00000075399	494.065	2.26731	0.334744	6.77328	1.25893e-11	2.57391e-10	9605	VPS9D1	8.01788	9.79609	Upregulated	DM_D_PvsEM
ENSG00000162836	1386.9	-1.53079	0.226075	-6.77117	1.27742e-11	2.60629e-10	51205	ACP6	11.0764	9.67001	Downregulated	DM_D_PvsEM
ENSG00000168610	5336.57	1.82221	0.269114	6.77114	1.27771e-11	2.60629e-10	6774	STAT3	11.2328	13.011	Upregulated	DM_D_PvsEM
ENSG00000107249	572.685	1.95712	0.289151	6.7685	1.30125e-11	2.65125e-10	169792	GLIS3	8.3266	9.91985	Upregulated	DM_D_PvsEM
ENSG00000185480	98.4073	-2.98483	0.441026	-6.76792	1.30643e-11	2.65876e-10	55010	PARPBP	8.07604	6.65851	Downregulated	DM_D_PvsEM
ENSG00000099219	1949.91	-1.96816	0.290905	-6.76563	1.3273e-11	2.69814e-10	79956	ERMP1	11.5226	9.70099	Downregulated	DM_D_PvsEM
ENSG00000240184	227.329	-2.53167	0.374314	-6.76349	1.3471e-11	2.73524e-10	5098	PCDHGC3	8.89219	7.28226	Downregulated	DM_D_PvsEM
ENSG00000170827	232.115	2.44354	0.361296	6.76328	1.34901e-11	2.73599e-10	1057	CELP	7.2934	8.82241	Upregulated	DM_D_PvsEM
ENSG00000107874	280.878	-2.10138	0.310723	-6.76289	1.35268e-11	2.7403e-10	79004	CUEDC2	9.11644	7.6386	Downregulated	DM_D_PvsEM
ENSG00000156804	95.3436	4.20553	0.622273	6.75833	1.39595e-11	2.82473e-10	114907	FBXO32	6.32515	8.03352	Upregulated	DM_D_PvsEM
ENSG00000167088	439.461	-1.78144	0.263605	-6.75801	1.39901e-11	2.82769e-10	6632	SNRPD1	9.60683	8.2043	Downregulated	DM_D_PvsEM
ENSG00000165704	125.23	-2.35304	0.348272	-6.75632	1.41539e-11	2.85753e-10	3251	HPRT1	8.2475	6.96423	Downregulated	DM_D_PvsEM
ENSG00000095539	8362.62	1.36355	0.201848	6.75535	1.42492e-11	2.87351e-10	57715	SEMA4G	12.217	13.5604	Upregulated	DM_D_PvsEM
ENSG00000129250	4767.34	1.48114	0.219325	6.75316	1.44663e-11	2.91177e-10	10749	KIF1C	11.3432	12.785	Upregulated	DM_D_PvsEM
ENSG00000187951	145.067	-2.7408	0.405859	-6.7531	1.44718e-11	2.91177e-10	100288637	LOC100288637	8.44343	6.91809	Downregulated	DM_D_PvsEM
ENSG00000112984	346.58	-3.62214	0.536437	-6.75222	1.45602e-11	2.92624e-10	10112	KIF20A	9.50377	7.16575	Downregulated	DM_D_PvsEM
ENSG00000145476	404.688	2.02409	0.299777	6.75199	1.45834e-11	2.92759e-10	285440	CYP4V2	7.96257	9.51383	Upregulated	DM_D_PvsEM
ENSG00000095319	1314.76	-1.40954	0.208893	-6.74767	1.50236e-11	3.01255e-10	23511	NUP188	10.9443	9.65637	Downregulated	DM_D_PvsEM
ENSG00000123358	117.358	-3.45557	0.512421	-6.74361	1.54499e-11	3.09453e-10	3164	NR4A1	8.28003	6.61581	Downregulated	DM_D_PvsEM
ENSG00000163131	524.633	2.70037	0.40056	6.74147	1.56787e-11	3.13681e-10	1520	CTSS	7.84762	9.94315	Upregulated	DM_D_PvsEM
ENSG00000127831	13469.3	1.31698	0.195413	6.73949	1.58941e-11	3.1763e-10	7429	VIL1	12.9136	14.2183	Upregulated	DM_D_PvsEM
ENSG00000166171	311.677	-2.5251	0.37471	-6.73881	1.59692e-11	3.18773e-10	25911	DPCD	9.28595	7.5304	Downregulated	DM_D_PvsEM
ENSG00000124813	110.089	-3.76467	0.558777	-6.73734	1.61312e-11	3.21644e-10	860	RUNX2	8.20633	6.50399	Downregulated	DM_D_PvsEM
ENSG00000187097	2947.02	1.78638	0.265485	6.72875	1.71127e-11	3.4083e-10	957	ENTPD5	10.4741	12.1804	Upregulated	DM_D_PvsEM
ENSG00000072571	205.842	-4.1588	0.61837	-6.72542	1.75087e-11	3.48326e-10	3161	HMMR	8.91556	6.68003	Downregulated	DM_D_PvsEM
ENSG00000138449	2253.4	2.30921	0.343594	6.72074	1.80805e-11	3.593e-10	30061	SLC40A1	9.58327	11.7328	Upregulated	DM_D_PvsEM
ENSG00000051341	137.394	-3.50165	0.521176	-6.71875	1.83285e-11	3.6382e-10	10721	POLQ	8.40555	6.66261	Downregulated	DM_D_PvsEM
ENSG00000168237	1140.63	2.08107	0.309939	6.71444	1.88785e-11	3.74318e-10	132158	GLYCTK	9.0366	10.8931	Upregulated	DM_D_PvsEM
ENSG00000162981	1909.87	2.23831	0.333373	6.71413	1.89194e-11	3.7471e-10	151354	LRATD1	9.56984	11.6426	Upregulated	DM_D_PvsEM
ENSG00000113369	290.065	-1.99171	0.296683	-6.71324	1.90344e-11	3.76567e-10	57561	ARRDC3	9.11232	7.69347	Downregulated	DM_D_PvsEM
ENSG00000122574	613.346	1.74261	0.259589	6.71296	1.90711e-11	3.76872e-10	644150	WIPF3	8.57135	10.0185	Upregulated	DM_D_PvsEM
ENSG00000111247	106.979	-3.93615	0.586566	-6.71049	1.93966e-11	3.82878e-10	10635	RAD51AP1	8.20399	6.47387	Downregulated	DM_D_PvsEM
ENSG00000185305	444.34	1.65622	0.246987	6.7057	2.00442e-11	3.9522e-10	54622	ARL15	8.28352	9.60074	Upregulated	DM_D_PvsEM
ENSG00000168234	185.759	-2.16452	0.322925	-6.70285	2.04393e-11	4.02562e-10	125488	TTC39C	8.63427	7.28765	Downregulated	DM_D_PvsEM
ENSG00000197635	6239.38	2.0242	0.302007	6.70249	2.04899e-11	4.03113e-10	1803	DPP4	11.2643	13.2345	Upregulated	DM_D_PvsEM
ENSG00000058804	801.53	-1.97715	0.295001	-6.70218	2.05328e-11	4.03508e-10	55706	NDC1	10.4229	8.72883	Downregulated	DM_D_PvsEM
ENSG00000123933	2300.19	1.46341	0.218602	6.69441	2.16539e-11	4.25068e-10	10608	MXD4	10.3391	11.7251	Upregulated	DM_D_PvsEM
ENSG00000172782	133.548	3.82796	0.572272	6.68907	2.24596e-11	4.40398e-10	283985	FADS6	6.45484	8.17858	Upregulated	DM_D_PvsEM
ENSG00000115419	1902.5	1.55178	0.232149	6.68439	2.31895e-11	4.54207e-10	2744	GLS	10.056	11.5106	Upregulated	DM_D_PvsEM
ENSG00000115295	387.698	-1.65682	0.247993	-6.68091	2.3746e-11	4.64593e-10	79745	CLIP4	9.38513	8.11333	Downregulated	DM_D_PvsEM
ENSG00000084092	1413.68	-1.35791	0.203433	-6.67496	2.47294e-11	4.82768e-10	84273	NOA1	11.0561	9.80385	Downregulated	DM_D_PvsEM
ENSG00000135423	179.93	-2.45097	0.367187	-6.67501	2.47223e-11	4.82768e-10	27165	GLS2	8.65143	7.15564	Downregulated	DM_D_PvsEM
ENSG00000063177	20198.8	-1.30313	0.195246	-6.67433	2.48368e-11	4.84331e-10	6141	RPL18	14.7886	13.4936	Downregulated	DM_D_PvsEM
ENSG00000164163	733.043	-1.82376	0.273385	-6.67104	2.53996e-11	4.94762e-10	6059	ABCE1	10.2743	8.72261	Downregulated	DM_D_PvsEM
ENSG00000178401	367.745	1.70961	0.256385	6.66814	2.5906e-11	5.04073e-10	79962	DNAJC22	8.06881	9.37742	Upregulated	DM_D_PvsEM
ENSG00000112306	4060.77	-1.79893	0.269857	-6.66623	2.62459e-11	5.09823e-10	6206	RPS12	12.6211	10.886	Downregulated	DM_D_PvsEM
ENSG00000137970	767.886	-1.48967	0.223467	-6.66616	2.62591e-11	5.09823e-10	653702	RPL7P9	10.2567	8.96552	Downregulated	DM_D_PvsEM
ENSG00000131238	815.89	-1.55798	0.233831	-6.66285	2.68565e-11	5.20852e-10	5538	PPT1	10.3535	8.99816	Downregulated	DM_D_PvsEM
ENSG00000172809	4516.39	-1.4929	0.224192	-6.659	2.75706e-11	5.34116e-10	6169	RPL38	12.7145	11.2636	Downregulated	DM_D_PvsEM
ENSG00000121621	116.545	-3.73088	0.560635	-6.65473	2.83812e-11	5.4922e-10	81930	KIF18A	8.27957	6.54719	Downregulated	DM_D_PvsEM
ENSG00000114480	528.422	-1.99294	0.299601	-6.65199	2.89152e-11	5.58944e-10	2632	GBE1	9.84079	8.25809	Downregulated	DM_D_PvsEM
ENSG00000123975	250.431	-2.29965	0.346025	-6.64591	3.01344e-11	5.81876e-10	1164	CKS2	9.00078	7.44715	Downregulated	DM_D_PvsEM
ENSG00000138326	15595.8	-1.54003	0.231766	-6.64476	3.03702e-11	5.85792e-10	6229	RPS24	14.4863	12.9589	Downregulated	DM_D_PvsEM
ENSG00000176928	225.835	4.51441	0.679633	6.64243	3.08558e-11	5.9451e-10	51301	GCNT4	6.66727	8.95409	Upregulated	DM_D_PvsEM
ENSG00000106665	2838.16	-1.50366	0.226413	-6.64122	3.11094e-11	5.98746e-10	7461	CLIP2	12.0329	10.5979	Downregulated	DM_D_PvsEM
ENSG00000073910	413.337	-2.23019	0.33613	-6.6349	3.2472e-11	6.24294e-10	10129	FRY	9.58663	7.90324	Downregulated	DM_D_PvsEM
ENSG00000112655	1265.92	-2.82961	0.426603	-6.63288	3.29203e-11	6.32227e-10	5754	PTK7	11.1508	8.67727	Downregulated	DM_D_PvsEM
ENSG00000155016	600.851	6.61288	0.997374	6.63029	3.35025e-11	6.42711e-10	113612	CYP2U1	6.40953	10.1063	Upregulated	DM_D_PvsEM
ENSG00000173207	574.018	-1.55625	0.234759	-6.62913	3.37675e-11	6.47096e-10	1163	CKS1B	9.86462	8.57651	Downregulated	DM_D_PvsEM
ENSG00000111961	185.602	-1.97557	0.298198	-6.62502	3.47202e-11	6.64632e-10	23328	SASH1	8.62701	7.36662	Downregulated	DM_D_PvsEM
ENSG00000103540	272.322	-1.85656	0.280242	-6.62484	3.47621e-11	6.64717e-10	9738	CCP110	9.02528	7.71314	Downregulated	DM_D_PvsEM
ENSG00000131389	2987.85	-1.32895	0.200628	-6.62394	3.49756e-11	6.68079e-10	6533	SLC6A6	12.0797	10.8033	Downregulated	DM_D_PvsEM
ENSG00000168496	193.022	-2.52953	0.381967	-6.62239	3.53447e-11	6.74402e-10	2237	FEN1	8.65343	7.12361	Downregulated	DM_D_PvsEM
ENSG00000189157	79.183	2.86054	0.432074	6.62048	3.5803e-11	6.82413e-10	100129583	FAM47E	6.59404	7.86561	Upregulated	DM_D_PvsEM
ENSG00000138794	758.898	1.53637	0.232327	6.61297	3.76682e-11	7.17192e-10	839	CASP6	8.92742	10.2565	Upregulated	DM_D_PvsEM
ENSG00000162244	15856.2	-1.32902	0.200983	-6.61257	3.77695e-11	7.1835e-10	6159	RPL29	14.4743	13.1556	Downregulated	DM_D_PvsEM
ENSG00000165516	877.733	1.52356	0.230659	6.60526	3.96831e-11	7.53936e-10	23588	KLHDC2	9.10758	10.4454	Upregulated	DM_D_PvsEM
ENSG00000145912	351.777	-1.85148	0.280367	-6.60377	4.00824e-11	7.60707e-10	55651	NHP2	9.33428	7.94903	Downregulated	DM_D_PvsEM
ENSG00000176619	1473.7	-1.38238	0.209372	-6.60249	4.04302e-11	7.66488e-10	84823	LMNB2	11.0662	9.79408	Downregulated	DM_D_PvsEM
ENSG00000145632	667.7	-2.4218	0.36684	-6.60179	4.0622e-11	7.69301e-10	10769	PLK2	10.2064	8.26505	Downregulated	DM_D_PvsEM
ENSG00000198933	160.388	-2.40258	0.364039	-6.59978	4.11776e-11	7.78991e-10	9755	TBKBP1	8.51592	7.1047	Downregulated	DM_D_PvsEM
ENSG00000143320	96.9648	-3.4698	0.525896	-6.59789	4.17064e-11	7.88153e-10	1382	CRABP2	8.08204	6.53753	Downregulated	DM_D_PvsEM
ENSG00000236552	3863.51	-1.44803	0.219537	-6.5958	4.22956e-11	7.98436e-10	728658	RPL13AP5	12.4626	11.0606	Downregulated	DM_D_PvsEM
ENSG00000184730	99.2702	3.62156	0.549546	6.5901	4.3954e-11	8.2886e-10	55911	APOBR	6.52484	8.08477	Upregulated	DM_D_PvsEM
ENSG00000160161	98.3268	-3.61916	0.549218	-6.58966	4.40841e-11	8.3043e-10	148113	CILP2	8.09943	6.48805	Downregulated	DM_D_PvsEM
ENSG00000106538	53.8657	-3.85559	0.585664	-6.58329	4.60157e-11	8.65897e-10	5919	RARRES2	7.547	6.24483	Downregulated	DM_D_PvsEM
ENSG00000168646	51.0674	-4.60147	0.698981	-6.58311	4.60711e-11	8.66019e-10	8313	AXIN2	7.56449	6.13747	Downregulated	DM_D_PvsEM
ENSG00000157796	369.607	-1.79513	0.272703	-6.58271	4.61945e-11	8.6742e-10	57728	WDR19	9.37357	8.01625	Downregulated	DM_D_PvsEM
ENSG00000039560	555.767	-1.78734	0.271543	-6.58215	4.6368e-11	8.69756e-10	26064	RAI14	9.9105	8.44161	Downregulated	DM_D_PvsEM
ENSG00000170889	12790.2	-1.23707	0.188078	-6.57745	4.78592e-11	8.96779e-10	6203	RPS9	14.1258	12.9006	Downregulated	DM_D_PvsEM
ENSG00000173726	4238.38	-1.4506	0.220548	-6.57724	4.79257e-11	8.97076e-10	9804	TOMM20	12.5807	11.1734	Downregulated	DM_D_PvsEM
ENSG00000153714	391.954	-2.00166	0.304452	-6.57462	4.87765e-11	9.12038e-10	286343	LURAP1L	9.35737	7.86584	Downregulated	DM_D_PvsEM
ENSG00000119403	296.003	-2.37478	0.361309	-6.57271	4.94082e-11	9.22877e-10	26147	PHF19	9.20657	7.54565	Downregulated	DM_D_PvsEM
ENSG00000110108	687.88	-1.54436	0.234995	-6.57189	4.96796e-11	9.26968e-10	79073	TMEM109	10.111	8.79838	Downregulated	DM_D_PvsEM
ENSG00000128951	121.125	-2.62743	0.399891	-6.57036	5.01933e-11	9.35569e-10	1854	DUT	8.20975	6.82899	Downregulated	DM_D_PvsEM
ENSG00000159720	1737.53	1.89191	0.28796	6.57004	5.03018e-11	9.36606e-10	9114	ATP6V0D1	9.68085	11.4224	Upregulated	DM_D_PvsEM
ENSG00000261373	214.586	-2.7367	0.416554	-6.56986	5.03637e-11	9.36776e-10	100128881	VPS9D1-AS1	8.82232	7.17846	Downregulated	DM_D_PvsEM
ENSG00000133315	326.238	-1.89891	0.289313	-6.56351	5.25573e-11	9.76553e-10	28992	MACROD1	9.25831	7.85673	Downregulated	DM_D_PvsEM
ENSG00000232354	110.36	3.95142	0.602913	6.55388	5.60616e-11	1.04057e-09			6.48179	8.23489	Upregulated	DM_D_PvsEM
ENSG00000107796	134.562	-2.25015	0.343587	-6.54898	5.79301e-11	1.07413e-09	59	ACTA2	8.32093	7.04775	Downregulated	DM_D_PvsEM
ENSG00000196230	12595.9	-1.71887	0.262668	-6.54388	5.99415e-11	1.11026e-09	203068	TUBB	14.2191	12.5195	Downregulated	DM_D_PvsEM
ENSG00000154269	152.128	4.55868	0.696736	6.5429	6.03362e-11	1.11641e-09	5169	ENPP3	6.37882	8.47714	Upregulated	DM_D_PvsEM
ENSG00000156515	646.538	-2.73014	0.417292	-6.54252	6.04898e-11	1.11808e-09	3098	HK1	10.2011	8.07316	Downregulated	DM_D_PvsEM
ENSG00000213339	363.98	-2.59713	0.397064	-6.54083	6.11792e-11	1.12965e-09	81890	QTRT1	9.4775	7.6305	Downregulated	DM_D_PvsEM
ENSG00000198944	784.674	2.54887	0.389726	6.54015	6.14582e-11	1.13362e-09	134548	SOWAHA	8.30657	10.4257	Upregulated	DM_D_PvsEM
ENSG00000166974	1157.8	-1.50274	0.229838	-6.53827	6.2236e-11	1.14677e-09	10982	MAPRE2	10.8029	9.44561	Downregulated	DM_D_PvsEM
ENSG00000115290	196.674	-2.10914	0.322648	-6.53697	6.27777e-11	1.15555e-09	2888	GRB14	8.70874	7.35175	Downregulated	DM_D_PvsEM
ENSG00000163808	145.472	-3.67724	0.562576	-6.53644	6.3001e-11	1.15747e-09	56992	KIF15	8.46225	6.62781	Downregulated	DM_D_PvsEM
ENSG00000167705	491.393	1.69938	0.259986	6.53641	6.30122e-11	1.15747e-09	83547	RILP	8.35541	9.72691	Upregulated	DM_D_PvsEM
ENSG00000158828	378.025	2.50934	0.383997	6.53478	6.37026e-11	1.16894e-09	65018	PINK1	7.66301	9.50742	Upregulated	DM_D_PvsEM
ENSG00000196966	55.5935	3.85933	0.590663	6.53389	6.40825e-11	1.17469e-09			6.26738	7.60542	Upregulated	DM_D_PvsEM
ENSG00000160233	297.244	2.46227	0.376987	6.53145	6.51377e-11	1.1928e-09	81543	LRRC3	7.49127	9.20712	Upregulated	DM_D_PvsEM
ENSG00000132749	194.013	-2.50709	0.38391	-6.53041	6.55892e-11	1.19983e-09	9633	TESMIN	8.7203	7.16511	Downregulated	DM_D_PvsEM
ENSG00000076258	91.4145	2.7039	0.414166	6.52854	6.64159e-11	1.2137e-09	2329	FMO4	6.68021	7.94983	Upregulated	DM_D_PvsEM
ENSG00000163082	191.9	-2.20927	0.339064	-6.51579	7.23103e-11	1.32005e-09	130367	SGPP2	8.46447	7.17571	Downregulated	DM_D_PvsEM
ENSG00000117385	989.307	-1.99666	0.306448	-6.5155	7.2447e-11	1.32119e-09	64175	P3H1	10.7015	8.94731	Downregulated	DM_D_PvsEM
ENSG00000136870	660.52	1.78214	0.273556	6.51473	7.28201e-11	1.32663e-09	7743	ZNF189	8.63271	10.1317	Upregulated	DM_D_PvsEM
ENSG00000123219	93.9452	-4.12334	0.633091	-6.51302	7.36549e-11	1.34046e-09	64105	CENPK	8.08403	6.3774	Downregulated	DM_D_PvsEM
ENSG00000134317	506.351	1.7326	0.266027	6.51286	7.37334e-11	1.34051e-09	29841	GRHL1	8.37265	9.76778	Upregulated	DM_D_PvsEM
ENSG00000140534	287.558	-3.45003	0.529759	-6.51246	7.39289e-11	1.34269e-09	90381	TICRR	9.25443	7.1072	Downregulated	DM_D_PvsEM
ENSG00000140905	180.888	-2.12103	0.326011	-6.50602	7.71695e-11	1.40011e-09	2653	GCSH	8.61438	7.2913	Downregulated	DM_D_PvsEM
ENSG00000132694	1948.17	1.43835	0.221101	6.5054	7.74874e-11	1.40444e-09	9826	ARHGEF11	10.1716	11.5252	Upregulated	DM_D_PvsEM
ENSG00000129667	655.24	-1.83585	0.28231	-6.50295	7.87617e-11	1.42608e-09	79651	RHBDF2	10.1188	8.57692	Downregulated	DM_D_PvsEM
ENSG00000107738	1123.52	1.60046	0.246135	6.50237	7.90662e-11	1.43013e-09	64115	VSIR	9.36413	10.8053	Upregulated	DM_D_PvsEM
ENSG00000069998	693.679	-1.52512	0.234589	-6.50122	7.96726e-11	1.43963e-09	27440	HDHD5	10.1439	8.83943	Downregulated	DM_D_PvsEM
ENSG00000154930	1565.98	1.48386	0.228399	6.49681	8.20427e-11	1.48095e-09	84532	ACSS1	9.82712	11.1958	Upregulated	DM_D_PvsEM
ENSG00000196924	7574.44	-2.93261	0.451435	-6.49619	8.23808e-11	1.48554e-09	2316	FLNA	13.6849	10.8127	Downregulated	DM_D_PvsEM
ENSG00000173535	295.981	-1.6758	0.257989	-6.49563	8.26882e-11	1.48956e-09	8794	TNFRSF10C	9.08302	7.86728	Downregulated	DM_D_PvsEM
ENSG00000167693	639.876	-1.89943	0.292616	-6.4912	8.51527e-11	1.5324e-09	64359	NXN	10.069	8.50629	Downregulated	DM_D_PvsEM
ENSG00000075035	57.8674	5.33926	0.822665	6.49019	8.57282e-11	1.54119e-09	9671	WSCD2	5.98981	7.32182	Upregulated	DM_D_PvsEM
ENSG00000139433	645.16	1.5981	0.2463	6.48846	8.67208e-11	1.55588e-09	51228	GLTP	8.71633	10.0666	Upregulated	DM_D_PvsEM
ENSG00000167658	88034.3	-1.23591	0.190476	-6.48855	8.66662e-11	1.55588e-09	1938	EEF2	16.9149	15.6807	Downregulated	DM_D_PvsEM
ENSG00000116251	5025.5	-1.41844	0.218713	-6.48538	8.85107e-11	1.58639e-09	6146	RPL22	12.8421	11.4585	Downregulated	DM_D_PvsEM
ENSG00000120889	2778.84	-1.6148	0.249038	-6.48415	8.92342e-11	1.59774e-09	8795	TNFRSF10B	12.0246	10.4842	Downregulated	DM_D_PvsEM
ENSG00000142534	24088.9	-1.27872	0.197397	-6.47791	9.30039e-11	1.66356e-09	6205	RPS11	15.055	13.7828	Downregulated	DM_D_PvsEM
ENSG00000112759	1004.81	-1.70082	0.262572	-6.47755	9.3226e-11	1.66585e-09	2030	SLC29A1	10.6462	9.14643	Downregulated	DM_D_PvsEM
ENSG00000154274	369.53	1.88241	0.290641	6.47675	9.37173e-11	1.67294e-09	55286	C4orf19	7.9869	9.41292	Upregulated	DM_D_PvsEM
ENSG00000065328	73.1996	-3.98746	0.616315	-6.46985	9.81026e-11	1.74946e-09	55388	MCM10	7.78499	6.31295	Downregulated	DM_D_PvsEM
ENSG00000113048	977.383	-1.70666	0.264036	-6.46373	1.02152e-10	1.81984e-09	23107	MRPS27	10.6359	9.12707	Downregulated	DM_D_PvsEM
ENSG00000151503	438.364	-1.77213	0.274183	-6.46332	1.02433e-10	1.82302e-09	23310	NCAPD3	9.59968	8.20801	Downregulated	DM_D_PvsEM
ENSG00000141682	135.706	-3.27176	0.506477	-6.45985	1.04804e-10	1.86335e-09	5366	PMAIP1	8.31136	6.71543	Downregulated	DM_D_PvsEM
ENSG00000111716	4546.4	-1.93416	0.299491	-6.45816	1.05985e-10	1.88245e-09	3945	LDHB	12.8096	10.9424	Downregulated	DM_D_PvsEM
ENSG00000092964	2361.39	-2.68076	0.415262	-6.45559	1.07801e-10	1.91279e-09	1808	DPYSL2	11.9896	9.50976	Downregulated	DM_D_PvsEM
ENSG00000251429	106.357	2.49647	0.386743	6.45512	1.08132e-10	1.91675e-09	646890	AIDAP2	6.81136	8.06704	Upregulated	DM_D_PvsEM
ENSG00000198846	92.3259	3.30701	0.512439	6.45347	1.09317e-10	1.93582e-09	9760	TOX	6.52903	8.01243	Upregulated	DM_D_PvsEM
ENSG00000110881	69.7145	-3.33864	0.517399	-6.45273	1.09853e-10	1.94337e-09	41	ASIC1	7.77503	6.43488	Downregulated	DM_D_PvsEM
ENSG00000144645	561.291	-1.53796	0.238403	-6.45108	1.11052e-10	1.96263e-09	114884	OSBPL10	9.86833	8.59204	Downregulated	DM_D_PvsEM
ENSG00000147168	2855.35	1.31321	0.203601	6.44995	1.1189e-10	1.97546e-09	3561	IL2RG	10.6357	11.8872	Upregulated	DM_D_PvsEM
ENSG00000137404	299.017	-2.87338	0.445548	-6.4491	1.12513e-10	1.98449e-09	11270	NRM	9.26509	7.34763	Downregulated	DM_D_PvsEM
ENSG00000151790	399.194	7.1734	1.11318	6.44403	1.16339e-10	2.04992e-09	6999	TDO2	6.2714	9.71576	Upregulated	DM_D_PvsEM
ENSG00000099901	1270.6	-1.44011	0.223557	-6.44183	1.1804e-10	2.07783e-09	5902	RANBP1	10.9157	9.60203	Downregulated	DM_D_PvsEM
ENSG00000121310	1475.1	1.37561	0.213556	6.44146	1.1833e-10	2.08087e-09	55268	ECHDC2	9.84399	11.1156	Upregulated	DM_D_PvsEM
ENSG00000073060	4443.26	1.65631	0.257139	6.44129	1.18462e-10	2.08112e-09	949	SCARB1	11.1214	12.73	Upregulated	DM_D_PvsEM
ENSG00000075218	228.24	-3.3454	0.519445	-6.44034	1.19205e-10	2.09211e-09	51512	GTSE1	8.97005	7.01854	Downregulated	DM_D_PvsEM
ENSG00000234797	316.869	-1.75199	0.272136	-6.43792	1.21119e-10	2.12359e-09	145767	RPS3AP6	9.18942	7.89699	Downregulated	DM_D_PvsEM
ENSG00000149925	50831.4	-1.77322	0.27551	-6.43614	1.22553e-10	2.14661e-09	226	ALDOA	16.0703	14.3053	Downregulated	DM_D_PvsEM
ENSG00000100353	4887.62	-1.24225	0.193298	-6.42664	1.30458e-10	2.28283e-09	8664	EIF3D	12.7678	11.5552	Downregulated	DM_D_PvsEM
ENSG00000167105	1353.67	1.63599	0.254569	6.42649	1.30588e-10	2.28284e-09	162461	TMEM92	9.47419	10.9627	Upregulated	DM_D_PvsEM
ENSG00000258404	62.1998	-5.35856	0.83386	-6.42621	1.30824e-10	2.28472e-09			7.65034	6.02158	Downregulated	DM_D_PvsEM
ENSG00000184220	112.916	-3.08826	0.480746	-6.42389	1.32834e-10	2.31754e-09	84319	CMSS1	8.21638	6.69065	Downregulated	DM_D_PvsEM
ENSG00000099864	239.547	2.5947	0.403975	6.42291	1.33691e-10	2.33019e-09	5064	PALM	7.30706	8.97696	Upregulated	DM_D_PvsEM
ENSG00000074695	4875.18	-1.54031	0.239876	-6.42127	1.35143e-10	2.35319e-09	3998	LMAN1	12.7123	11.2154	Downregulated	DM_D_PvsEM
ENSG00000138759	3640.07	1.40968	0.219571	6.42014	1.36147e-10	2.36834e-09	80144	FRAS1	11.0084	12.3701	Upregulated	DM_D_PvsEM
ENSG00000130731	1057.61	-1.3597	0.211812	-6.41936	1.36852e-10	2.37827e-09	84326	METTL26	10.6591	9.43612	Downregulated	DM_D_PvsEM
ENSG00000081087	167.025	2.09042	0.325653	6.41917	1.37022e-10	2.37889e-09	28962	OSTM1	7.24015	8.52267	Upregulated	DM_D_PvsEM
ENSG00000146729	1540.12	-1.67736	0.261406	-6.41668	1.39277e-10	2.41569e-09	2631	NIPSNAP2	11.1896	9.64481	Downregulated	DM_D_PvsEM
ENSG00000169439	58.5998	3.27004	0.509651	6.41624	1.39677e-10	2.42024e-09	6383	SDC2	6.38467	7.61703	Upregulated	DM_D_PvsEM
ENSG00000179918	1659.35	1.84036	0.287057	6.41114	1.44437e-10	2.50028e-09	22928	SEPHS2	9.65866	11.3588	Upregulated	DM_D_PvsEM
ENSG00000132855	47.4967	5.47258	0.853667	6.41067	1.44877e-10	2.50545e-09	27329	ANGPTL3	5.95041	7.23831	Upregulated	DM_D_PvsEM
ENSG00000110328	117.34	-3.96794	0.619084	-6.40937	1.46122e-10	2.52453e-09	374378	GALNT18	8.25994	6.46854	Downregulated	DM_D_PvsEM
ENSG00000140564	3073.49	1.3823	0.215782	6.40599	1.49394e-10	2.57854e-09	5045	FURIN	10.7769	12.1044	Upregulated	DM_D_PvsEM
ENSG00000110080	150.003	-2.53311	0.395441	-6.40579	1.49593e-10	2.57946e-09	6484	ST3GAL4	8.45133	7.00012	Downregulated	DM_D_PvsEM
ENSG00000133706	1143.97	-1.50039	0.234244	-6.40526	1.50117e-10	2.58597e-09	51520	LARS1	10.8039	9.44753	Downregulated	DM_D_PvsEM
ENSG00000173918	152.563	-2.2249	0.347407	-6.4043	1.51056e-10	2.59963e-09	114897	C1QTNF1	8.42946	7.11694	Downregulated	DM_D_PvsEM
ENSG00000129048	73.4592	3.62367	0.565999	6.40226	1.53091e-10	2.63209e-09	51554	ACKR4	6.3221	7.67507	Upregulated	DM_D_PvsEM
ENSG00000156463	2999.56	1.34076	0.209569	6.39772	1.57712e-10	2.70892e-09	153769	SH3RF2	10.8127	12.1014	Upregulated	DM_D_PvsEM
ENSG00000118181	10290.4	-1.40832	0.220215	-6.39519	1.60344e-10	2.75145e-09	6230	RPS25	13.8663	12.4751	Downregulated	DM_D_PvsEM
ENSG00000198056	77.4205	-3.89874	0.609673	-6.39481	1.60748e-10	2.75573e-09	5557	PRIM1	7.89653	6.34442	Downregulated	DM_D_PvsEM
ENSG00000131469	14267.6	-1.22046	0.190986	-6.3903	1.65556e-10	2.83541e-09	6155	RPL27	14.2782	13.0681	Downregulated	DM_D_PvsEM
ENSG00000171243	160.577	-2.23632	0.350018	-6.38917	1.6679e-10	2.85378e-09	25928	SOSTDC1	8.49863	7.15691	Downregulated	DM_D_PvsEM
ENSG00000089009	10221.5	-1.34744	0.21092	-6.38841	1.67621e-10	2.86523e-09	6128	RPL6	13.8462	12.5149	Downregulated	DM_D_PvsEM
ENSG00000169071	384.859	-1.67617	0.262583	-6.38337	1.73237e-10	2.95837e-09	4920	ROR2	9.38557	8.10233	Downregulated	DM_D_PvsEM
ENSG00000118513	132.433	-2.91115	0.456138	-6.38216	1.74611e-10	2.97898e-09	4602	MYB	8.31902	6.81664	Downregulated	DM_D_PvsEM
ENSG00000100557	439.571	2.4983	0.391548	6.38059	1.76411e-10	3.00679e-09	55195	CCDC198	7.83465	9.70663	Upregulated	DM_D_PvsEM
ENSG00000177666	1325.93	1.63635	0.256566	6.3779	1.79536e-10	3.05711e-09	57104	PNPLA2	9.51962	11.0072	Upregulated	DM_D_PvsEM
ENSG00000062038	2823.75	-1.62384	0.254623	-6.37743	1.80081e-10	3.06344e-09	1001	CDH3	12.0724	10.524	Downregulated	DM_D_PvsEM
ENSG00000237886	41.3916	-5.67556	0.890196	-6.37563	1.82211e-10	3.09672e-09			7.3174	5.94589	Downregulated	DM_D_PvsEM
ENSG00000173638	348.993	-2.60207	0.408235	-6.37395	1.8422e-10	3.12785e-09	6573	SLC19A1	9.38871	7.55402	Downregulated	DM_D_PvsEM
ENSG00000110917	6817.42	-1.31462	0.206292	-6.37266	1.85783e-10	3.15138e-09	9761	MLEC	13.2575	11.9661	Downregulated	DM_D_PvsEM
ENSG00000155066	141.737	-3.07602	0.48273	-6.37213	1.86426e-10	3.15926e-09	150696	PROM2	8.44381	6.81457	Downregulated	DM_D_PvsEM
ENSG00000168229	33.1223	-8.58982	1.34869	-6.369	1.90268e-10	3.22129e-09	5729	PTGDR	7.2754	5.74665	Downregulated	DM_D_PvsEM
ENSG00000116833	1857.99	1.2997	0.204085	6.36843	1.90972e-10	3.23013e-09	2494	NR5A2	10.1859	11.4061	Upregulated	DM_D_PvsEM
ENSG00000070526	2453.5	1.60457	0.251976	6.36795	1.91565e-10	3.23707e-09	55808	ST6GALNAC1	10.316	11.8378	Upregulated	DM_D_PvsEM
ENSG00000149503	900.533	-1.74359	0.273825	-6.36752	1.92114e-10	3.24325e-09	3619	INCENP	10.5348	9.00739	Downregulated	DM_D_PvsEM
ENSG00000007062	2498.11	1.69535	0.266303	6.36624	1.93715e-10	3.26717e-09	8842	PROM1	10.3047	11.9143	Upregulated	DM_D_PvsEM
ENSG00000147454	584.274	-1.69489	0.266276	-6.36515	1.951e-10	3.28739e-09	51312	SLC25A37	9.95321	8.54679	Downregulated	DM_D_PvsEM
ENSG00000166508	1175.7	-1.83193	0.28782	-6.36485	1.95485e-10	3.29076e-09	4176	MCM7	10.811	9.17767	Downregulated	DM_D_PvsEM
ENSG00000161048	924.339	1.39274	0.218853	6.36381	1.9681e-10	3.30992e-09	222236	NAPEPLD	9.23602	10.47	Upregulated	DM_D_PvsEM
ENSG00000174748	18134.5	-1.255	0.197225	-6.36328	1.97488e-10	3.31818e-09	6138	RPL15	14.6392	13.3927	Downregulated	DM_D_PvsEM
ENSG00000091583	91.1711	5.06405	0.796055	6.36143	1.99883e-10	3.35523e-09	350	APOH	6.2186	7.99284	Upregulated	DM_D_PvsEM
ENSG00000234618	649.565	-1.70361	0.267947	-6.35804	2.04349e-10	3.42696e-09			10.0506	8.63542	Downregulated	DM_D_PvsEM
ENSG00000140274	778.272	1.84536	0.290313	6.35644	2.06487e-10	3.45953e-09	405753	DUOXA2	8.63512	10.1945	Upregulated	DM_D_PvsEM
ENSG00000133985	357.802	-2.00222	0.315256	-6.35109	2.13789e-10	3.5785e-09	23508	TTC9	9.33693	7.87938	Downregulated	DM_D_PvsEM
ENSG00000224032	475.654	-1.76731	0.278347	-6.34931	2.16277e-10	3.61672e-09			9.69269	8.27841	Downregulated	DM_D_PvsEM
ENSG00000151914	5794.47	1.62803	0.256657	6.34321	2.25023e-10	3.75942e-09	667	DST	11.5015	13.0933	Upregulated	DM_D_PvsEM
ENSG00000138670	106.629	2.50254	0.39463	6.34148	2.27571e-10	3.79842e-09	153020	RASGEF1B	6.83449	8.11661	Upregulated	DM_D_PvsEM
ENSG00000173406	706.801	7.21479	1.13806	6.33955	2.30437e-10	3.84263e-09	1600	DAB1	6.33154	10.203	Upregulated	DM_D_PvsEM
ENSG00000130816	1100.84	-1.35907	0.2145	-6.33598	2.35844e-10	3.92911e-09	1786	DNMT1	10.6154	9.40413	Downregulated	DM_D_PvsEM
ENSG00000077721	1170.6	1.41691	0.223654	6.33526	2.36945e-10	3.94375e-09	7319	UBE2A	9.52089	10.8044	Upregulated	DM_D_PvsEM
ENSG00000143228	88.5356	-4.23561	0.668711	-6.33398	2.38915e-10	3.9728e-09	83540	NUF2	8.02707	6.34193	Downregulated	DM_D_PvsEM
ENSG00000080986	105.54	-3.86562	0.610448	-6.33243	2.41325e-10	4.00813e-09	10403	NDC80	8.18037	6.49464	Downregulated	DM_D_PvsEM
ENSG00000235999	140.595	2.16872	0.342484	6.33233	2.41492e-10	4.00813e-09			7.08299	8.3103	Upregulated	DM_D_PvsEM
ENSG00000143418	3034.21	1.22932	0.19418	6.33081	2.43884e-10	4.04405e-09	29956	CERS2	10.9047	12.0879	Upregulated	DM_D_PvsEM
ENSG00000197299	92.2641	-3.0207	0.477178	-6.33035	2.44607e-10	4.05224e-09	641	BLM	7.99236	6.61417	Downregulated	DM_D_PvsEM
ENSG00000125743	977.357	-1.44892	0.228908	-6.32972	2.45609e-10	4.06505e-09	6633	SNRPD2	10.5789	9.28794	Downregulated	DM_D_PvsEM
ENSG00000142627	2654.35	-1.57293	0.248516	-6.3293	2.46276e-10	4.07228e-09	1969	EPHA2	11.9727	10.4738	Downregulated	DM_D_PvsEM
ENSG00000140451	102.266	-3.70744	0.585835	-6.32847	2.47607e-10	4.09047e-09	80119	PIF1	8.14438	6.49726	Downregulated	DM_D_PvsEM
ENSG00000111144	2661.51	-1.23342	0.194941	-6.32717	2.49699e-10	4.12119e-09	4048	LTA4H	11.8933	10.7132	Downregulated	DM_D_PvsEM
ENSG00000117525	553.761	2.42107	0.383069	6.32019	2.61247e-10	4.30778e-09	2152	F3	7.91301	9.80641	Upregulated	DM_D_PvsEM
ENSG00000127084	270.536	1.8698	0.295902	6.31897	2.63311e-10	4.33778e-09	89846	FGD3	7.70124	9.00433	Upregulated	DM_D_PvsEM
ENSG00000100983	1043.58	-1.39579	0.221018	-6.31528	2.69666e-10	4.43658e-09	2937	GSS	10.656	9.40211	Downregulated	DM_D_PvsEM
ENSG00000198189	1970.26	1.6176	0.256144	6.3152	2.69809e-10	4.43658e-09	51170	HSD17B11	10.0611	11.5788	Upregulated	DM_D_PvsEM
ENSG00000130255	4773.9	-1.31046	0.20757	-6.31331	2.73127e-10	4.48698e-09	25873	RPL36	12.7489	11.4713	Downregulated	DM_D_PvsEM
ENSG00000140577	650.228	1.50592	0.238559	6.31256	2.74455e-10	4.50462e-09	64784	CRTC3	8.77583	10.0514	Upregulated	DM_D_PvsEM
ENSG00000134243	1943.71	1.46736	0.232486	6.31159	2.7619e-10	4.52891e-09	6272	SORT1	10.1338	11.5098	Upregulated	DM_D_PvsEM
ENSG00000171208	164.618	-2.0356	0.323012	-6.30195	2.9393e-10	4.81534e-09	81831	NETO2	8.45194	7.23395	Downregulated	DM_D_PvsEM
ENSG00000122140	838.863	-1.46612	0.232678	-6.30107	2.95601e-10	4.83824e-09	51116	MRPS2	10.3736	9.08833	Downregulated	DM_D_PvsEM
ENSG00000164951	825.292	1.81171	0.287546	6.30061	2.96483e-10	4.84821e-09	54704	PDP1	8.84297	10.4136	Upregulated	DM_D_PvsEM
ENSG00000020577	367.056	-1.77374	0.281562	-6.29965	2.9831e-10	4.87359e-09	23034	SAMD4A	9.36938	8.01787	Downregulated	DM_D_PvsEM
ENSG00000124299	3087.58	2.18807	0.347701	6.29296	3.11471e-10	5.08391e-09	5184	PEPD	10.0319	12.1039	Upregulated	DM_D_PvsEM
ENSG00000139209	872.934	1.70756	0.271379	6.29218	3.13032e-10	5.1047e-09	55089	SLC38A4	8.99012	10.4776	Upregulated	DM_D_PvsEM
ENSG00000091879	61.4631	-5.51582	0.876925	-6.28996	3.17553e-10	5.17366e-09	285	ANGPT2	7.55961	5.98687	Downregulated	DM_D_PvsEM
ENSG00000101444	3343.28	-1.70845	0.271639	-6.28943	3.18643e-10	5.18665e-09	191	AHCY	12.3339	10.6924	Downregulated	DM_D_PvsEM
ENSG00000214485	1497.05	-1.52176	0.242077	-6.28627	3.25182e-10	5.28823e-09	6174	RPL7P1	11.1564	9.75357	Downregulated	DM_D_PvsEM
ENSG00000142910	5964.55	-1.6088	0.256002	-6.28432	3.29284e-10	5.35003e-09	64129	TINAGL1	13.1131	11.5407	Downregulated	DM_D_PvsEM
ENSG00000153086	48.4016	4.12829	0.657796	6.27594	3.47517e-10	5.64111e-09	130013	ACMSD	6.17914	7.4627	Upregulated	DM_D_PvsEM
ENSG00000101405	42.8515	4.57741	0.7295	6.27472	3.50262e-10	5.68046e-09	5020	OXT	6.09603	7.37366	Upregulated	DM_D_PvsEM
ENSG00000198053	623.583	1.6523	0.263337	6.27445	3.50864e-10	5.68502e-09	140885	SIRPA	8.6253	10.0011	Upregulated	DM_D_PvsEM
ENSG00000132109	1038.88	1.52587	0.243297	6.27163	3.57285e-10	5.78377e-09	6737	TRIM21	9.29063	10.6555	Upregulated	DM_D_PvsEM
ENSG00000135624	3224.35	-1.29201	0.206036	-6.27077	3.5927e-10	5.8106e-09	10574	CCT7	12.191	10.9457	Downregulated	DM_D_PvsEM
ENSG00000120875	1614.09	-2.30628	0.368028	-6.26659	3.69034e-10	5.96307e-09	1846	DUSP4	11.3698	9.28707	Downregulated	DM_D_PvsEM
ENSG00000132646	437.004	-1.78152	0.284296	-6.26644	3.69404e-10	5.96363e-09	5111	PCNA	9.50637	8.11983	Downregulated	DM_D_PvsEM
ENSG00000197408	1394.79	1.96188	0.31314	6.26519	3.72375e-10	6.00612e-09	1555	CYP2B6	9.37812	11.1512	Upregulated	DM_D_PvsEM
ENSG00000165757	47.7766	-5.15792	0.823341	-6.26462	3.7373e-10	6.02249e-09	57608	JCAD	7.40206	6.01734	Downregulated	DM_D_PvsEM
ENSG00000111445	348.658	-1.76711	0.282272	-6.26031	3.84222e-10	6.18594e-09	5985	RFC5	9.32042	7.98868	Downregulated	DM_D_PvsEM
ENSG00000173898	252.313	-2.66559	0.425835	-6.25967	3.85799e-10	6.20569e-09	6712	SPTBN2	8.9781	7.29647	Downregulated	DM_D_PvsEM
ENSG00000122406	18484	-1.46357	0.23382	-6.25939	3.86493e-10	6.21122e-09	6125	RPL5	14.7143	13.2605	Downregulated	DM_D_PvsEM
ENSG00000143401	386.949	-2.09147	0.334329	-6.25572	3.95674e-10	6.353e-09	81611	ANP32E	9.48673	7.91887	Downregulated	DM_D_PvsEM
ENSG00000173272	672.169	-1.4687	0.234813	-6.25478	3.98068e-10	6.38566e-09	653784	MZT2A	10.0829	8.83268	Downregulated	DM_D_PvsEM
ENSG00000089723	209.161	-2.01456	0.322396	-6.2487	4.13889e-10	6.63344e-09	78990	OTUB2	8.70926	7.40974	Downregulated	DM_D_PvsEM
ENSG00000070614	3053.93	1.68747	0.270182	6.24566	4.22001e-10	6.75735e-09	3340	NDST1	10.5812	12.1941	Upregulated	DM_D_PvsEM
ENSG00000197888	3067.18	8.67147	1.3887	6.2443	4.25698e-10	6.8104e-09	7367	UGT2B17	6.68931	12.1503	Upregulated	DM_D_PvsEM
ENSG00000264424	79.6482	3.49916	0.560576	6.24209	4.31775e-10	6.90139e-09	4622	MYH4	6.43741	7.88888	Upregulated	DM_D_PvsEM
ENSG00000149782	3509.16	2.0435	0.327542	6.23888	4.40708e-10	7.0315e-09	5331	PLCB3	10.4467	12.4023	Upregulated	DM_D_PvsEM
ENSG00000167779	58.4303	-3.24446	0.520033	-6.23895	4.40513e-10	7.0315e-09	3489	IGFBP6	7.61633	6.3973	Downregulated	DM_D_PvsEM
ENSG00000103253	80.3669	-2.58956	0.415158	-6.23751	4.44589e-10	7.08066e-09	84264	HAGHL	7.85297	6.67167	Downregulated	DM_D_PvsEM
ENSG00000137714	430.28	1.996	0.319995	6.23761	4.44318e-10	7.08066e-09	2230	FDX1	8.07301	9.61678	Upregulated	DM_D_PvsEM
ENSG00000122547	425.96	-1.68148	0.269705	-6.23451	4.53197e-10	7.21128e-09	80820	EEPD1	9.54469	8.22212	Downregulated	DM_D_PvsEM
ENSG00000115107	463.354	-2.36263	0.378992	-6.23399	4.547e-10	7.22871e-09	55240	STEAP3	9.68304	7.9313	Downregulated	DM_D_PvsEM
ENSG00000114416	1467.12	-1.36689	0.219288	-6.23333	4.56626e-10	7.25282e-09	8087	FXR1	11.0907	9.82814	Downregulated	DM_D_PvsEM
ENSG00000234224	41.845	7.09945	1.13908	6.2326	4.58761e-10	7.28021e-09	730130	TMEM229A	5.87211	7.39049	Upregulated	DM_D_PvsEM
ENSG00000130741	3335.06	-1.3632	0.218843	-6.22911	4.69102e-10	7.43766e-09	1968	EIF2S3	12.2303	10.9162	Downregulated	DM_D_PvsEM
ENSG00000081181	138.523	-2.80364	0.450235	-6.22706	4.75262e-10	7.52859e-09	384	ARG2	8.20531	6.77048	Downregulated	DM_D_PvsEM
ENSG00000129422	3475.8	1.27728	0.205124	6.22687	4.75853e-10	7.53123e-09	57509	MTUS1	11.0521	12.2863	Upregulated	DM_D_PvsEM
ENSG00000123146	1752.46	-1.49791	0.240585	-6.2261	4.78192e-10	7.56148e-09	976	ADGRE5	11.3709	9.97321	Downregulated	DM_D_PvsEM
ENSG00000171617	1069.04	-1.60793	0.25833	-6.22431	4.83669e-10	7.63447e-09	8507	ENC1	10.6811	9.25307	Downregulated	DM_D_PvsEM
ENSG00000184454	290.932	1.71579	0.275659	6.22432	4.83649e-10	7.63447e-09	400746	NCMAP	7.80989	9.0462	Upregulated	DM_D_PvsEM
ENSG00000135451	312.797	-3.61538	0.581146	-6.22112	4.93629e-10	7.78475e-09	10024	TROAP	9.33374	7.15753	Downregulated	DM_D_PvsEM
ENSG00000123131	978.126	-1.46799	0.236012	-6.21997	4.97237e-10	7.83469e-09	10549	PRDX4	10.5594	9.25396	Downregulated	DM_D_PvsEM
ENSG00000172238	39.7349	6.8373	1.0997	6.21743	5.05373e-10	7.95581e-09	474	ATOH1	5.84679	7.36814	Upregulated	DM_D_PvsEM
ENSG00000178921	544.705	-2.44435	0.393233	-6.21605	5.09824e-10	8.01876e-09	5198	PFAS	9.88162	7.98251	Downregulated	DM_D_PvsEM
ENSG00000133742	5037.29	7.94856	1.27914	6.214	5.16533e-10	8.11708e-09	759	CA1	6.40902	11.772	Upregulated	DM_D_PvsEM
ENSG00000165819	615.774	-1.66146	0.267442	-6.2124	5.21822e-10	8.19293e-09	56339	METTL3	10.0164	8.62437	Downregulated	DM_D_PvsEM
ENSG00000136044	2036.99	1.49563	0.24081	6.21084	5.27033e-10	8.26742e-09	55198	APPL2	10.1654	11.5757	Upregulated	DM_D_PvsEM
ENSG00000182327	1692.41	1.85982	0.299518	6.20936	5.32005e-10	8.33803e-09	388323	GLTPD2	9.6136	11.3302	Upregulated	DM_D_PvsEM
ENSG00000050165	753.428	-3.13167	0.504512	-6.20733	5.38932e-10	8.43914e-09	27122	DKK3	10.3769	7.94531	Downregulated	DM_D_PvsEM
ENSG00000135503	2536.15	1.26943	0.204541	6.20622	5.42732e-10	8.49114e-09	91	ACVR1B	10.6258	11.8379	Upregulated	DM_D_PvsEM
ENSG00000108352	1185.48	1.99067	0.320994	6.20159	5.58948e-10	8.73714e-09	51195	RAPGEFL1	9.10885	10.8855	Upregulated	DM_D_PvsEM
ENSG00000249115	370.992	-2.216	0.357346	-6.20129	5.60034e-10	8.74639e-09	23354	HAUS5	9.46149	7.81769	Downregulated	DM_D_PvsEM
ENSG00000165272	1442.48	3.0353	0.48951	6.2007	5.6212e-10	8.77126e-09	360	AQP3	8.52373	11.0096	Upregulated	DM_D_PvsEM
ENSG00000219607	199.553	2.87189	0.463168	6.20053	5.62741e-10	8.77322e-09	648791	PPP1R3G	6.87619	8.50976	Upregulated	DM_D_PvsEM
ENSG00000109805	150.643	-4.0171	0.64815	-6.19779	5.72603e-10	8.91912e-09	64151	NCAPG	8.53648	6.59001	Downregulated	DM_D_PvsEM
ENSG00000100316	29408.2	-1.31176	0.2118	-6.1934	5.88809e-10	9.1635e-09	6122	RPL3	15.3533	14.0472	Downregulated	DM_D_PvsEM
ENSG00000077616	155.693	2.33249	0.376629	6.19306	5.90065e-10	9.17045e-09	10003	NAALAD2	7.08443	8.41966	Upregulated	DM_D_PvsEM
ENSG00000245694	111.768	-2.52242	0.407301	-6.193	5.9029e-10	9.17045e-09	101927480	LOC101927480	8.14174	6.8505	Downregulated	DM_D_PvsEM
ENSG00000093009	83.6718	-3.42445	0.553014	-6.19234	5.92761e-10	9.19344e-09	8318	CDC45	7.89374	6.46901	Downregulated	DM_D_PvsEM
ENSG00000140396	1896.36	1.32173	0.213446	6.19233	5.92807e-10	9.19344e-09	10499	NCOA2	10.2118	11.4546	Upregulated	DM_D_PvsEM
ENSG00000234127	1402.98	1.56478	0.252771	6.1905	5.99743e-10	9.29288e-09	7726	TRIM26	9.64141	11.0728	Upregulated	DM_D_PvsEM
ENSG00000100029	1305.17	-1.33127	0.215064	-6.1901	6.0126e-10	9.30825e-09	23481	PES1	10.9238	9.70397	Downregulated	DM_D_PvsEM
ENSG00000016490	3651.98	7.91562	1.27888	6.18951	6.03497e-10	9.33472e-09	1179	CLCA1	6.90842	12.6816	Upregulated	DM_D_PvsEM
ENSG00000143375	4874.76	1.2583	0.203388	6.1867	6.1436e-10	9.49446e-09	57530	CGN	11.5197	12.7474	Upregulated	DM_D_PvsEM
ENSG00000138435	76.1694	4.41884	0.714498	6.18454	6.22844e-10	9.6172e-09	1134	CHRNA1	6.21689	7.80069	Upregulated	DM_D_PvsEM
ENSG00000023697	563.796	1.58874	0.256973	6.18254	6.30764e-10	9.73101e-09	51071	DERA	8.55412	9.87028	Upregulated	DM_D_PvsEM
ENSG00000137285	170.945	-2.81047	0.454613	-6.1821	6.3255e-10	9.75007e-09	347733	TUBB2B	8.39172	6.88894	Downregulated	DM_D_PvsEM
ENSG00000227619	101.175	-4.28028	0.692397	-6.18182	6.33661e-10	9.75872e-09			8.08195	6.32164	Downregulated	DM_D_PvsEM
ENSG00000170876	1255.54	-1.75658	0.284161	-6.18164	6.34374e-10	9.76121e-09	79188	TMEM43	10.9855	9.39366	Downregulated	DM_D_PvsEM
ENSG00000110651	2871.67	-1.25039	0.20235	-6.17933	6.43732e-10	9.89662e-09	975	CD81	11.9948	10.7961	Downregulated	DM_D_PvsEM
ENSG00000172731	189.111	-1.92825	0.312068	-6.17893	6.45366e-10	9.91314e-09	55222	LRRC20	8.60278	7.37708	Downregulated	DM_D_PvsEM
ENSG00000109475	6584.88	-1.25233	0.202713	-6.17785	6.49824e-10	9.97297e-09	6164	RPL34	13.1685	11.9396	Downregulated	DM_D_PvsEM
ENSG00000106785	1955.41	1.76772	0.286368	6.1729	6.70484e-10	1.02811e-08	9830	TRIM14	9.91292	11.5701	Upregulated	DM_D_PvsEM
ENSG00000112576	1364.23	2.45671	0.398193	6.16964	6.84438e-10	1.0486e-08	896	CCND3	8.99109	11.1706	Upregulated	DM_D_PvsEM
ENSG00000076826	4536.58	1.45833	0.236408	6.16869	6.88587e-10	1.05405e-08	57662	CAMSAP3	11.2898	12.7083	Upregulated	DM_D_PvsEM
ENSG00000109861	3244.56	-1.96907	0.319441	-6.1641	7.08854e-10	1.08414e-08	1075	CTSC	12.3387	10.4617	Downregulated	DM_D_PvsEM
ENSG00000135723	425.721	-1.52714	0.247993	-6.15797	7.36847e-10	1.12598e-08	29109	FHOD1	9.51076	8.30423	Downregulated	DM_D_PvsEM
ENSG00000148926	541.391	-1.63345	0.265286	-6.1573	7.39971e-10	1.12978e-08	133	ADM	9.62715	8.35307	Downregulated	DM_D_PvsEM
ENSG00000074181	2811.41	-2.23742	0.363523	-6.15482	7.51631e-10	1.14659e-08	4854	NOTCH3	12.181	10.0647	Downregulated	DM_D_PvsEM
ENSG00000116990	70.755	3.46649	0.563509	6.15161	7.67004e-10	1.16803e-08	4610	MYCL	6.35824	7.69069	Upregulated	DM_D_PvsEM
ENSG00000162909	5245.63	-1.26926	0.206326	-6.15171	7.66511e-10	1.16803e-08	824	CAPN2	12.8387	11.599	Downregulated	DM_D_PvsEM
ENSG00000183971	280.863	-2.19962	0.357957	-6.14494	7.99938e-10	1.21714e-08	283869	NPW	9.10318	7.56075	Downregulated	DM_D_PvsEM
ENSG00000076043	222.706	-2.00694	0.326648	-6.14405	8.04444e-10	1.22295e-08	25996	REXO2	8.82778	7.48578	Downregulated	DM_D_PvsEM
ENSG00000175643	117.573	-2.4717	0.402514	-6.14066	8.21816e-10	1.24829e-08	116028	RMI2	8.17473	6.87198	Downregulated	DM_D_PvsEM
ENSG00000077348	187.88	-2.34454	0.381886	-6.13938	8.28433e-10	1.25726e-08	56915	EXOSC5	8.67664	7.23411	Downregulated	DM_D_PvsEM
ENSG00000100097	40.2977	-4.08531	0.665688	-6.13696	8.41132e-10	1.27544e-08	3956	LGALS1	7.35886	6.15469	Downregulated	DM_D_PvsEM
ENSG00000115163	45.9842	-4.30161	0.701581	-6.1313	8.71644e-10	1.32058e-08	1058	CENPA	7.47441	6.1498	Downregulated	DM_D_PvsEM
ENSG00000143947	5398.82	-1.3009	0.212212	-6.13017	8.77846e-10	1.32884e-08	6233	RPS27A	12.9128	11.641	Downregulated	DM_D_PvsEM
ENSG00000168772	43.9669	3.9869	0.650476	6.12919	8.8325e-10	1.33588e-08	80319	CXXC4	6.17663	7.35568	Upregulated	DM_D_PvsEM
ENSG00000242265	2961.27	-2.00307	0.326841	-6.12859	8.8661e-10	1.33982e-08	23089	PEG10	12.2043	10.3042	Downregulated	DM_D_PvsEM
ENSG00000198034	23629.7	-1.2317	0.2011	-6.1248	9.07994e-10	1.37096e-08	6191	RPS4X	15.0035	13.7781	Downregulated	DM_D_PvsEM
ENSG00000124201	1075.47	1.71103	0.27938	6.12437	9.10423e-10	1.37346e-08	57169	ZNFX1	9.2216	10.7533	Upregulated	DM_D_PvsEM
ENSG00000172716	47.3988	-5.86269	0.957316	-6.12409	9.12039e-10	1.37473e-08	91607	SLFN11	7.1521	5.88726	Downregulated	DM_D_PvsEM
ENSG00000164007	230.153	2.64456	0.431844	6.12387	9.13282e-10	1.37543e-08	149461	CLDN19	7.15754	8.82831	Upregulated	DM_D_PvsEM
ENSG00000198720	98.6432	-3.54632	0.579117	-6.12367	9.14446e-10	1.37602e-08	124930	ANKRD13B	8.03977	6.48213	Downregulated	DM_D_PvsEM
ENSG00000104312	468.055	-1.51996	0.248269	-6.12224	9.22707e-10	1.38727e-08	8767	RIPK2	9.6244	8.40027	Downregulated	DM_D_PvsEM
ENSG00000104369	117.944	-2.27272	0.371254	-6.12174	9.25576e-10	1.3904e-08	56704	JPH1	8.18195	6.95215	Downregulated	DM_D_PvsEM
ENSG00000104205	115.276	2.67351	0.436917	6.11903	9.41472e-10	1.41309e-08	23678	SGK3	6.81281	8.19617	Upregulated	DM_D_PvsEM
ENSG00000102144	11941.9	-1.69733	0.27744	-6.11782	9.48652e-10	1.42266e-08	5230	PGK1	14.0712	12.3996	Downregulated	DM_D_PvsEM
ENSG00000135097	332.697	-1.75861	0.287502	-6.11686	9.544e-10	1.43007e-08	4440	MSI1	9.24314	7.94424	Downregulated	DM_D_PvsEM
ENSG00000136982	56.6711	-4.39406	0.71897	-6.1116	9.86365e-10	1.47616e-08	79075	DSCC1	7.6426	6.18714	Downregulated	DM_D_PvsEM
ENSG00000165891	88.2744	-4.15455	0.679788	-6.11153	9.86825e-10	1.47616e-08	144455	E2F7	8.00502	6.37988	Downregulated	DM_D_PvsEM
ENSG00000066651	215.109	-1.9102	0.312813	-6.10654	1.01817e-09	1.52176e-08	60487	TRMT11	8.77626	7.50603	Downregulated	DM_D_PvsEM
ENSG00000114391	9352.05	-1.18367	0.193849	-6.10613	1.02075e-09	1.52434e-08	6152	RPL24	13.6578	12.4893	Downregulated	DM_D_PvsEM
ENSG00000128298	3137.71	1.50555	0.246619	6.10478	1.0294e-09	1.53595e-08	80115	BAIAP2L2	10.7509	12.1975	Upregulated	DM_D_PvsEM
ENSG00000008311	58.467	3.51292	0.575676	6.10225	1.04584e-09	1.55917e-08	10157	AASS	6.33752	7.5452	Upregulated	DM_D_PvsEM
ENSG00000116171	2184.12	1.41301	0.23163	6.10029	1.05878e-09	1.57714e-08	6342	SCP2	10.3231	11.6611	Upregulated	DM_D_PvsEM
ENSG00000271576	51.2635	-3.23085	0.529839	-6.09779	1.07545e-09	1.60062e-08			7.50766	6.35146	Downregulated	DM_D_PvsEM
ENSG00000106299	1833.93	1.2482	0.204801	6.09471	1.09634e-09	1.63035e-08	8976	WASL	10.2129	11.3855	Upregulated	DM_D_PvsEM
ENSG00000031698	2871.52	-1.27588	0.209391	-6.09328	1.1062e-09	1.64363e-08	6301	SARS1	12.0216	10.7966	Downregulated	DM_D_PvsEM
ENSG00000171234	84.109	3.04235	0.499431	6.09163	1.11766e-09	1.65927e-08	7364	UGT2B7	6.57288	7.91414	Upregulated	DM_D_PvsEM
ENSG00000233476	1304.06	-1.70371	0.279701	-6.09118	1.12079e-09	1.66252e-08			11.0121	9.46072	Downregulated	DM_D_PvsEM
ENSG00000113013	3518.17	-1.26724	0.208097	-6.08966	1.13154e-09	1.67706e-08	3313	HSPA9	12.3082	11.0828	Downregulated	DM_D_PvsEM
ENSG00000162881	122.658	2.87217	0.471829	6.08732	1.14819e-09	1.70032e-08	165140	OXER1	6.76613	8.25231	Upregulated	DM_D_PvsEM
ENSG00000100307	219.032	2.61031	0.428925	6.08571	1.15979e-09	1.71606e-08	23492	CBX7	7.23066	8.87804	Upregulated	DM_D_PvsEM
ENSG00000151327	646.484	1.73725	0.28563	6.08217	1.18563e-09	1.74992e-08	283635	FAM177A1	8.62913	10.0837	Upregulated	DM_D_PvsEM
ENSG00000177602	45.9764	-4.00282	0.658118	-6.08222	1.18532e-09	1.74992e-08	83903	HASPIN	7.44571	6.1928	Downregulated	DM_D_PvsEM
ENSG00000255367	53.9449	3.49135	0.574023	6.08224	1.18512e-09	1.74992e-08	101927708	LOC101927708	6.33046	7.56535	Upregulated	DM_D_PvsEM
ENSG00000131323	737.903	1.56255	0.25695	6.08115	1.19322e-09	1.75964e-08	7187	TRAF3	8.8873	10.2313	Upregulated	DM_D_PvsEM
ENSG00000174502	1418.81	-5.79063	0.952468	-6.07961	1.20477e-09	1.7752e-08	115019	SLC26A9	10.3602	6.76661	Downregulated	DM_D_PvsEM
ENSG00000062822	612.445	-1.49919	0.246685	-6.07737	1.22173e-09	1.7987e-08	5424	POLD1	9.97515	8.7142	Downregulated	DM_D_PvsEM
ENSG00000012048	207.206	-2.40937	0.396543	-6.07594	1.23266e-09	1.81329e-08	672	BRCA1	8.75109	7.24194	Downregulated	DM_D_PvsEM
ENSG00000079393	47.3753	-8.03066	1.32287	-6.07065	1.27391e-09	1.87241e-08	51207	DUSP13	7.49844	5.80971	Downregulated	DM_D_PvsEM
ENSG00000173145	173.809	-2.08743	0.34393	-6.06934	1.28438e-09	1.88623e-08	64318	NOC3L	8.53632	7.26504	Downregulated	DM_D_PvsEM
ENSG00000171631	79.8066	3.20426	0.528226	6.06608	1.31073e-09	1.92334e-08	5031	P2RY6	6.52325	7.88253	Upregulated	DM_D_PvsEM
ENSG00000169607	111.565	-3.22931	0.532557	-6.06378	1.32959e-09	1.9494e-08	150468	CKAP2L	8.20311	6.65256	Downregulated	DM_D_PvsEM
ENSG00000166803	164.755	-3.02257	0.498529	-6.06297	1.33628e-09	1.95759e-08	9768	PCLAF	8.59387	6.91527	Downregulated	DM_D_PvsEM
ENSG00000139629	990.576	-1.4762	0.243494	-6.06257	1.33964e-09	1.96089e-08	11226	GALNT6	10.598	9.27999	Downregulated	DM_D_PvsEM
ENSG00000232070	79.0207	3.46206	0.571122	6.06185	1.34565e-09	1.96806e-08	643382	TMEM253	6.40992	7.82672	Upregulated	DM_D_PvsEM
ENSG00000125354	615.58	-1.80971	0.298615	-6.06036	1.3582e-09	1.98479e-08	23157	SEPTIN6	10.038	8.53173	Downregulated	DM_D_PvsEM
ENSG00000137757	115.097	2.7111	0.447713	6.05544	1.40034e-09	2.04468e-08	838	CASP5	6.77663	8.10716	Upregulated	DM_D_PvsEM
ENSG00000149295	79.5425	-4.36962	0.721674	-6.05484	1.40556e-09	2.04917e-08	1813	DRD2	7.85445	6.22442	Downregulated	DM_D_PvsEM
ENSG00000225889	41.9969	-4.79233	0.79149	-6.05482	1.40573e-09	2.04917e-08			7.3862	6.06676	Downregulated	DM_D_PvsEM
ENSG00000162390	1160.61	1.26784	0.209448	6.05327	1.41931e-09	2.06711e-08	26027	ACOT11	9.5917	10.741	Upregulated	DM_D_PvsEM
ENSG00000180263	1424.86	1.23951	0.204771	6.05315	1.42037e-09	2.06711e-08	55785	FGD6	9.8639	11.0056	Upregulated	DM_D_PvsEM
ENSG00000165283	1843.79	-1.21528	0.200823	-6.05147	1.43527e-09	2.08708e-08	30968	STOML2	11.3898	10.2467	Downregulated	DM_D_PvsEM
ENSG00000217801	198.968	-2.25436	0.372568	-6.05086	1.44071e-09	2.09329e-08	100288175	LOC100288175	8.70353	7.30621	Downregulated	DM_D_PvsEM
ENSG00000177169	1421.77	1.54937	0.256134	6.04904	1.45708e-09	2.11533e-08	8408	ULK1	9.68926	11.112	Upregulated	DM_D_PvsEM
ENSG00000173706	149.969	2.14317	0.354383	6.0476	1.47016e-09	2.13257e-08	57493	HEG1	7.10592	8.34432	Upregulated	DM_D_PvsEM
ENSG00000233559	164.898	-2.67917	0.443043	-6.0472	1.47382e-09	2.13614e-08			8.46679	6.93558	Downregulated	DM_D_PvsEM
ENSG00000006125	4745.79	-1.24757	0.206483	-6.042	1.52215e-09	2.20438e-08	163	AP2B1	12.7245	11.5079	Downregulated	DM_D_PvsEM
ENSG00000135617	306.536	1.97897	0.327762	6.03782	1.5621e-09	2.26039e-08	84279	PRADC1	7.74299	9.17389	Upregulated	DM_D_PvsEM
ENSG00000070756	43005.1	-1.24853	0.206793	-6.03757	1.56453e-09	2.26133e-08	26986	PABPC1	15.8767	14.6319	Downregulated	DM_D_PvsEM
ENSG00000164070	146.874	-2.41719	0.400363	-6.03749	1.5653e-09	2.26133e-08	22824	HSPA4L	8.40041	7.0178	Downregulated	DM_D_PvsEM
ENSG00000168907	188.291	2.67413	0.442953	6.03704	1.56963e-09	2.26574e-08	255189	PLA2G4F	7.08331	8.69034	Upregulated	DM_D_PvsEM
ENSG00000141580	3809.84	-1.43253	0.237623	-6.02861	1.6538e-09	2.38335e-08	56270	WDR45B	12.3057	10.9233	Downregulated	DM_D_PvsEM
ENSG00000211445	2097.52	2.43601	0.40407	6.02869	1.65297e-09	2.38335e-08	2878	GPX3	9.2026	11.4177	Upregulated	DM_D_PvsEM
ENSG00000160957	315.181	-1.71668	0.284776	-6.02818	1.6582e-09	2.38775e-08	9401	RECQL4	9.01846	7.82118	Downregulated	DM_D_PvsEM
ENSG00000162073	97.6854	-2.4399	0.405328	-6.01957	1.74883e-09	2.51622e-08	124222	PAQR4	7.93725	6.76046	Downregulated	DM_D_PvsEM
ENSG00000089327	3100.5	-1.82332	0.30304	-6.01678	1.77916e-09	2.55778e-08	53827	FXYD5	12.1075	10.3843	Downregulated	DM_D_PvsEM
ENSG00000137807	164.595	-3.25969	0.541918	-6.01509	1.79783e-09	2.58252e-08	9493	KIF23	8.5967	6.84422	Downregulated	DM_D_PvsEM
ENSG00000101460	85.7232	2.47828	0.412077	6.01412	1.80864e-09	2.59451e-08	84557	MAP1LC3A	6.72965	7.90371	Upregulated	DM_D_PvsEM
ENSG00000120699	375.845	-1.63547	0.271939	-6.01408	1.8091e-09	2.59451e-08	11340	EXOSC8	9.38626	8.1245	Downregulated	DM_D_PvsEM
ENSG00000184012	3163.02	2.0001	0.332602	6.01349	1.81572e-09	2.6019e-08	7113	TMPRSS2	10.3859	12.3015	Upregulated	DM_D_PvsEM
ENSG00000165125	100.545	-3.1523	0.524236	-6.01313	1.81979e-09	2.60562e-08	55503	TRPV6	8.07606	6.59806	Downregulated	DM_D_PvsEM
ENSG00000129810	50.2471	-3.2596	0.542128	-6.01261	1.82561e-09	2.61185e-08	151648	SGO1	7.50161	6.34294	Downregulated	DM_D_PvsEM
ENSG00000105810	748.01	-1.81214	0.301449	-6.01142	1.83909e-09	2.62901e-08	1021	CDK6	10.2968	8.75257	Downregulated	DM_D_PvsEM
ENSG00000187583	143.976	-2.03822	0.339271	-6.00766	1.88222e-09	2.6885e-08	84069	PLEKHN1	8.34906	7.15795	Downregulated	DM_D_PvsEM
ENSG00000164211	1044.62	-1.58684	0.264242	-6.00526	1.9102e-09	2.72627e-08	134429	STARD4	10.5052	9.114	Downregulated	DM_D_PvsEM
ENSG00000171004	363.506	-1.9607	0.326548	-6.00432	1.92136e-09	2.73999e-08	90161	HS6ST2	9.36285	7.92416	Downregulated	DM_D_PvsEM
ENSG00000108821	671.942	1.47895	0.246339	6.00371	1.92859e-09	2.74808e-08	1277	COL1A1	8.82401	10.0832	Upregulated	DM_D_PvsEM
ENSG00000162769	1314.94	1.50392	0.250579	6.00179	1.95152e-09	2.77853e-08	28982	FLVCR1	9.61988	10.9945	Upregulated	DM_D_PvsEM
ENSG00000112851	1778.83	1.5623	0.260579	5.9955	2.02857e-09	2.88591e-08	55914	ERBIN	9.94333	11.4023	Upregulated	DM_D_PvsEM
ENSG00000104324	100.594	3.27253	0.545872	5.99505	2.03418e-09	2.89157e-08	10404	CPQ	6.5645	8.05208	Upregulated	DM_D_PvsEM
ENSG00000158062	420.181	-1.80631	0.301425	-5.99256	2.06557e-09	2.93384e-08	91544	UBXN11	9.52232	8.11412	Downregulated	DM_D_PvsEM
ENSG00000204616	1767.43	2.1031	0.350983	5.99203	2.07234e-09	2.94109e-08	11074	TRIM31	9.45648	11.3026	Upregulated	DM_D_PvsEM
ENSG00000250742	1305.3	-1.50961	0.251957	-5.99154	2.07862e-09	2.94765e-08	400043	LINC02381	10.7717	9.42928	Downregulated	DM_D_PvsEM
ENSG00000111846	375.255	1.78569	0.298075	5.99075	2.08873e-09	2.95725e-08	2651	GCNT2	8.04301	9.39306	Upregulated	DM_D_PvsEM
ENSG00000145545	212.018	-1.86363	0.311084	-5.99076	2.08864e-09	2.95725e-08	6715	SRD5A1	8.74164	7.50613	Downregulated	DM_D_PvsEM
ENSG00000162069	735.812	1.48972	0.248758	5.9886	2.11651e-09	2.9942e-08	146439	BICDL2	8.91522	10.1993	Upregulated	DM_D_PvsEM
ENSG00000140093	73.4581	2.80983	0.469223	5.98827	2.12088e-09	2.99798e-08	51156	SERPINA10	6.5801	7.78866	Upregulated	DM_D_PvsEM
ENSG00000136052	229.356	-1.71557	0.286595	-5.98606	2.14991e-09	3.0366e-08	84102	SLC41A2	8.78515	7.61637	Downregulated	DM_D_PvsEM
ENSG00000120915	2157.3	1.97592	0.330126	5.98534	2.15937e-09	3.04753e-08	2053	EPHX2	9.8922	11.7356	Upregulated	DM_D_PvsEM
ENSG00000183826	531.254	1.45951	0.244129	5.97842	2.25316e-09	3.17737e-08	114781	BTBD9	8.57943	9.78229	Upregulated	DM_D_PvsEM
ENSG00000226084	280.83	-1.94775	0.325925	-5.97608	2.28566e-09	3.22064e-08	645441	RPL17P6	9.07631	7.70038	Downregulated	DM_D_PvsEM
ENSG00000161888	56.8477	-4.60723	0.771487	-5.97189	2.34522e-09	3.30193e-08	147841	SPC24	7.64209	6.12118	Downregulated	DM_D_PvsEM
ENSG00000132535	131.27	-1.9713	0.330212	-5.96979	2.37557e-09	3.34202e-08	1742	DLG4	8.25014	7.12538	Downregulated	DM_D_PvsEM
ENSG00000070950	216.426	-1.65863	0.277856	-5.96938	2.38154e-09	3.34775e-08	56852	RAD18	8.74275	7.61873	Downregulated	DM_D_PvsEM
ENSG00000174136	337.389	-2.00633	0.336246	-5.96687	2.41843e-09	3.39692e-08	285704	RGMB	9.3124	7.83404	Downregulated	DM_D_PvsEM
ENSG00000171097	177.604	-2.64117	0.44272	-5.96578	2.43471e-09	3.41437e-08	883	KYAT1	8.59283	7.03131	Downregulated	DM_D_PvsEM
ENSG00000173432	133.846	4.08899	0.685402	5.96583	2.43395e-09	3.41437e-08	6288	SAA1	6.21586	7.49839	Upregulated	DM_D_PvsEM
ENSG00000115255	8638.33	1.71732	0.287935	5.96427	2.45734e-09	3.44339e-08	92840	REEP6	11.9888	13.6824	Upregulated	DM_D_PvsEM
ENSG00000146918	232.544	-2.59259	0.434724	-5.96376	2.46503e-09	3.45143e-08	54892	NCAPG2	8.9308	7.26162	Downregulated	DM_D_PvsEM
ENSG00000142632	593.4	-2.56187	0.429605	-5.96331	2.47178e-09	3.45815e-08	128272	ARHGEF19	10.0558	8.07436	Downregulated	DM_D_PvsEM
ENSG00000187193	125.372	5.18333	0.86991	5.95847	2.54618e-09	3.55942e-08	4501	MT1X	6.151	8.05122	Upregulated	DM_D_PvsEM
ENSG00000177707	388.661	1.51119	0.25376	5.9552	2.59754e-09	3.62837e-08	25945	NECTIN3	8.22122	9.39835	Upregulated	DM_D_PvsEM
ENSG00000105974	99.9997	-2.28271	0.383443	-5.95318	2.62981e-09	3.67056e-08	857	CAV1	8.03263	6.86765	Downregulated	DM_D_PvsEM
ENSG00000115226	154.84	-1.93702	0.325615	-5.94879	2.70124e-09	3.76729e-08	64838	FNDC4	8.35449	7.20997	Downregulated	DM_D_PvsEM
ENSG00000130713	193.848	-1.79549	0.301882	-5.94765	2.72023e-09	3.79079e-08	23404	EXOSC2	8.60845	7.45441	Downregulated	DM_D_PvsEM
ENSG00000255319	50.4834	3.36295	0.565787	5.94385	2.78406e-09	3.87669e-08	100421860	ENPP7P8	6.32971	7.51566	Upregulated	DM_D_PvsEM
ENSG00000162063	235.68	-2.08061	0.350054	-5.94368	2.78698e-09	3.87771e-08	899	CCNF	8.89769	7.49886	Downregulated	DM_D_PvsEM
ENSG00000090861	2437.38	-1.28405	0.216156	-5.94041	2.84303e-09	3.9526e-08	16	AARS1	11.7655	10.5423	Downregulated	DM_D_PvsEM
ENSG00000204267	139.637	2.49247	0.419605	5.94005	2.84938e-09	3.95832e-08	6891	TAP2	6.88513	8.22728	Upregulated	DM_D_PvsEM
ENSG00000186185	192.795	-3.53584	0.595362	-5.93897	2.86825e-09	3.98141e-08	146909	KIF18B	8.7616	6.8763	Downregulated	DM_D_PvsEM
ENSG00000145214	824.092	1.53367	0.258255	5.93859	2.87476e-09	3.98733e-08	1609	DGKQ	9.01977	10.3601	Upregulated	DM_D_PvsEM
ENSG00000104907	505.535	-1.51428	0.255008	-5.93818	2.88196e-09	3.99419e-08	55621	TRMT1	9.71673	8.48871	Downregulated	DM_D_PvsEM
ENSG00000163682	2615.25	-1.28826	0.217024	-5.93603	2.92013e-09	4.04393e-08	6133	RPL9	11.8665	10.636	Downregulated	DM_D_PvsEM
ENSG00000138182	337.993	-2.30503	0.388353	-5.9354	2.93137e-09	4.05632e-08	9585	KIF20B	9.34748	7.67548	Downregulated	DM_D_PvsEM
ENSG00000129007	750.179	1.33764	0.225472	5.93263	2.98116e-09	4.122e-08	91860	CALML4	9.03095	10.188	Upregulated	DM_D_PvsEM
ENSG00000120451	1180.07	1.38496	0.233516	5.9309	3.01271e-09	4.16053e-08	399979	SNX19	9.52929	10.7848	Upregulated	DM_D_PvsEM
ENSG00000164087	112.269	-2.42191	0.408358	-5.93085	3.01372e-09	4.16053e-08	25886	POC1A	8.1206	6.88634	Downregulated	DM_D_PvsEM
ENSG00000213965	172.834	2.16151	0.364477	5.93046	3.0209e-09	4.1672e-08	390916	NUDT19	7.23063	8.53732	Upregulated	DM_D_PvsEM
ENSG00000071246	116.206	-3.26344	0.550632	-5.92672	3.0905e-09	4.2599e-08	22846	VASH1	8.18295	6.64345	Downregulated	DM_D_PvsEM
ENSG00000142864	4644.6	-1.23311	0.208064	-5.92657	3.09328e-09	4.26041e-08	26135	SERBP1	12.6909	11.4888	Downregulated	DM_D_PvsEM
ENSG00000177173	64.1291	2.99779	0.505945	5.92513	3.12043e-09	4.29447e-08			6.4871	7.68518	Upregulated	DM_D_PvsEM
ENSG00000118193	83.7453	-5.04994	0.852453	-5.92401	3.14183e-09	4.31721e-08	9928	KIF14	7.98829	6.17433	Downregulated	DM_D_PvsEM
ENSG00000148842	454.349	1.58582	0.26769	5.9241	3.1401e-09	4.31721e-08	54805	CNNM2	8.34111	9.60896	Upregulated	DM_D_PvsEM
ENSG00000124207	1341.32	-1.64978	0.278532	-5.92311	3.15906e-09	4.33753e-08	1434	CSE1L	11.0437	9.53795	Downregulated	DM_D_PvsEM
ENSG00000066230	404.975	2.85233	0.481799	5.92016	3.21632e-09	4.41272e-08	6550	SLC9A3	7.58625	9.63234	Upregulated	DM_D_PvsEM
ENSG00000153094	345.532	2.59051	0.437652	5.91912	3.23674e-09	4.43388e-08	10018	BCL2L11	7.58759	9.40904	Upregulated	DM_D_PvsEM
ENSG00000162630	61.2592	4.38828	0.741371	5.91915	3.23615e-09	4.43388e-08	8707	B3GALT2	6.16229	7.61023	Upregulated	DM_D_PvsEM
ENSG00000130829	178.381	2.6455	0.447006	5.91826	3.25359e-09	4.45352e-08	1852	DUSP9	6.94452	8.31663	Upregulated	DM_D_PvsEM
ENSG00000110693	1129.31	1.60357	0.271012	5.91696	3.27953e-09	4.48556e-08	55553	SOX6	9.35511	10.8015	Upregulated	DM_D_PvsEM
ENSG00000233217	44.6243	4.82359	0.815306	5.9163	3.29267e-09	4.50006e-08	647215	MROH3P	6.06749	7.4045	Upregulated	DM_D_PvsEM
ENSG00000143013	1903.89	1.36789	0.231265	5.91483	3.32228e-09	4.53704e-08	8543	LMO4	10.1652	11.4505	Upregulated	DM_D_PvsEM
ENSG00000163110	3743.76	1.21386	0.205289	5.91295	3.36031e-09	4.58544e-08	10611	PDLIM5	11.1965	12.3722	Upregulated	DM_D_PvsEM
ENSG00000137513	202.041	-1.6893	0.285725	-5.91233	3.37292e-09	4.59911e-08	79731	NARS2	8.67254	7.55105	Downregulated	DM_D_PvsEM
ENSG00000115457	11087.8	-2.3857	0.403539	-5.91196	3.38064e-09	4.60609e-08	3485	IGFBP2	14.1136	11.7877	Downregulated	DM_D_PvsEM
ENSG00000214655	2312.16	1.51631	0.256517	5.91116	3.39704e-09	4.62132e-08	23053	ZSWIM8	10.3368	11.7747	Upregulated	DM_D_PvsEM
ENSG00000259347	35.1937	5.43615	0.919628	5.91125	3.39518e-09	4.62132e-08			5.93299	7.06109	Upregulated	DM_D_PvsEM
ENSG00000121644	552.282	-1.36252	0.230647	-5.90739	3.47563e-09	4.72461e-08	51029	DESI2	9.71239	8.59833	Downregulated	DM_D_PvsEM
ENSG00000181649	242.091	-1.62862	0.275803	-5.90502	3.52613e-09	4.78604e-08	7262	PHLDA2	8.86241	7.72606	Downregulated	DM_D_PvsEM
ENSG00000198246	239.263	1.77913	0.301292	5.90501	3.52622e-09	4.78604e-08	55315	SLC29A3	7.64034	8.85956	Upregulated	DM_D_PvsEM
ENSG00000137154	23667.5	-1.2326	0.208798	-5.90333	3.56242e-09	4.83148e-08	6194	RPS6	15.0083	13.7822	Downregulated	DM_D_PvsEM
ENSG00000160208	803.702	-1.29875	0.220019	-5.90291	3.5715e-09	4.84009e-08	23076	RRP1B	10.2574	9.12354	Downregulated	DM_D_PvsEM
ENSG00000104725	36.3669	-7.44638	1.26207	-5.90013	3.6321e-09	4.91846e-08			7.2343	5.80772	Downregulated	DM_D_PvsEM
ENSG00000139641	2497.36	-1.84829	0.313272	-5.89997	3.63577e-09	4.91967e-08	23344	ESYT1	11.952	10.2038	Downregulated	DM_D_PvsEM
ENSG00000073008	2396.48	1.58857	0.269407	5.89655	3.7119e-09	5.01886e-08	5817	PVR	10.3145	11.8244	Upregulated	DM_D_PvsEM
ENSG00000140832	806.822	2.06391	0.350088	5.89541	3.73752e-09	5.04964e-08	91862	MARVELD3	8.60663	10.3597	Upregulated	DM_D_PvsEM
ENSG00000232573	1115.23	-1.32397	0.224674	-5.89287	3.79542e-09	5.12396e-08	326307	RPL3P4	10.7275	9.52897	Downregulated	DM_D_PvsEM
ENSG00000137331	1102.9	-2.29749	0.39001	-5.89085	3.8422e-09	5.18317e-08	8870	IER3	10.8511	8.87865	Downregulated	DM_D_PvsEM
ENSG00000139618	128.908	-2.73092	0.463671	-5.88979	3.86698e-09	5.21263e-08	675	BRCA2	8.29313	6.8463	Downregulated	DM_D_PvsEM
ENSG00000132507	2854.11	-1.15733	0.19658	-5.8873	3.9255e-09	5.28348e-08	1984	EIF5A	11.9657	10.8545	Downregulated	DM_D_PvsEM
ENSG00000145741	8693.85	-1.14416	0.194343	-5.88733	3.92491e-09	5.28348e-08	689	BTF3	13.555	12.4263	Downregulated	DM_D_PvsEM
ENSG00000168792	321.542	2.31744	0.393699	5.88634	3.94852e-09	5.31043e-08	116236	ABHD15	7.65325	9.27615	Upregulated	DM_D_PvsEM
ENSG00000171174	221.443	2.34449	0.398312	5.88606	3.95501e-09	5.31512e-08	64080	RBKS	7.28764	8.80641	Upregulated	DM_D_PvsEM
ENSG00000100626	157.386	1.98286	0.336906	5.8855	3.96841e-09	5.32909e-08	57452	GALNT16	7.2155	8.37222	Upregulated	DM_D_PvsEM
ENSG00000130826	495.56	-1.57438	0.267564	-5.88413	4.00161e-09	5.36961e-08	1736	DKC1	9.6964	8.42904	Downregulated	DM_D_PvsEM
ENSG00000077585	109.956	-3.02497	0.5142	-5.88288	4.03199e-09	5.40628e-08	7107	GPR137B	8.16855	6.6812	Downregulated	DM_D_PvsEM
ENSG00000164305	654.661	1.40604	0.239064	5.88144	4.06704e-09	5.44916e-08	836	CASP3	8.82811	10.025	Upregulated	DM_D_PvsEM
ENSG00000147874	472.028	-1.74762	0.297199	-5.88029	4.09544e-09	5.48307e-08	54801	HAUS6	9.68938	8.29251	Downregulated	DM_D_PvsEM
ENSG00000233080	37.598	5.75456	0.978797	5.87921	4.12221e-09	5.51474e-08	104310353	LINC01399	5.93979	7.31608	Upregulated	DM_D_PvsEM
ENSG00000130309	1961.51	-1.24981	0.212592	-5.87893	4.12934e-09	5.52011e-08	79709	COLGALT1	11.4642	10.2881	Downregulated	DM_D_PvsEM
ENSG00000233762	465.465	-1.41293	0.240388	-5.87774	4.15916e-09	5.55579e-08	401019	RPS15P4	9.60118	8.45923	Downregulated	DM_D_PvsEM
ENSG00000171517	128.423	-2.82574	0.480811	-5.87702	4.17724e-09	5.57574e-08	23566	LPAR3	8.28978	6.79621	Downregulated	DM_D_PvsEM
ENSG00000137509	757.317	-1.36639	0.232541	-5.87591	4.20522e-09	5.60885e-08	5547	PRCP	10.2177	9.03098	Downregulated	DM_D_PvsEM
ENSG00000101361	990.576	-1.49317	0.254258	-5.87267	4.28821e-09	5.71525e-08	10528	NOP56	10.5306	9.20521	Downregulated	DM_D_PvsEM
ENSG00000162591	926.087	-2.21185	0.376675	-5.87203	4.30484e-09	5.7331e-08	1953	MEGF6	10.6184	8.719	Downregulated	DM_D_PvsEM
ENSG00000104408	7397.54	-1.44766	0.246558	-5.87148	4.31915e-09	5.74744e-08	3646	EIF3E	13.3774	11.9544	Downregulated	DM_D_PvsEM
ENSG00000112320	62.5149	-3.76432	0.641132	-5.87137	4.32209e-09	5.74744e-08	55084	SOBP	7.65563	6.315	Downregulated	DM_D_PvsEM
ENSG00000167670	378.767	-1.71574	0.292305	-5.86969	4.36612e-09	5.80163e-08	10036	CHAF1A	9.34862	8.03771	Downregulated	DM_D_PvsEM
ENSG00000182899	5854.21	-1.3949	0.237656	-5.86941	4.37348e-09	5.80706e-08	6165	RPL35A	13.0388	11.6735	Downregulated	DM_D_PvsEM
ENSG00000101210	40.7053	-4.97809	0.848313	-5.86823	4.40477e-09	5.84423e-08	1917	EEF1A2	7.37305	6.00914	Downregulated	DM_D_PvsEM
ENSG00000154978	578.685	-1.35574	0.231106	-5.86634	4.45527e-09	5.90681e-08	81552	VOPP1	9.86634	8.73064	Downregulated	DM_D_PvsEM
ENSG00000162104	363.415	2.36924	0.403949	5.86518	4.48652e-09	5.9438e-08	115	ADCY9	7.68149	9.39918	Upregulated	DM_D_PvsEM
ENSG00000033327	408.634	-1.83142	0.312317	-5.864	4.51856e-09	5.98177e-08	9846	GAB2	9.5016	8.0962	Downregulated	DM_D_PvsEM
ENSG00000152767	3691.91	-1.36861	0.233412	-5.8635	4.53216e-09	5.9953e-08	10160	FARP1	12.3938	11.0708	Downregulated	DM_D_PvsEM
ENSG00000127564	133.947	-2.68272	0.457567	-5.863	4.5457e-09	6.00874e-08	9088	PKMYT1	8.2744	6.85236	Downregulated	DM_D_PvsEM
ENSG00000141140	743.896	-1.30423	0.222561	-5.86009	4.62618e-09	6.11056e-08			10.1816	9.04962	Downregulated	DM_D_PvsEM
ENSG00000127946	95.4827	-3.85347	0.657765	-5.85843	4.67264e-09	6.16732e-08	3092	HIP1	8.04034	6.45932	Downregulated	DM_D_PvsEM
ENSG00000137501	1495.41	1.40299	0.239643	5.85451	4.78421e-09	6.30989e-08	54843	SYTL2	9.83784	11.1315	Upregulated	DM_D_PvsEM
ENSG00000135486	6025.62	-1.43591	0.245403	-5.85125	4.87891e-09	6.43001e-08	3178	HNRNPA1	13.1111	11.7046	Downregulated	DM_D_PvsEM
ENSG00000141337	45.3243	3.15485	0.539194	5.85104	4.88499e-09	6.43324e-08	22901	ARSG	6.32902	7.39874	Upregulated	DM_D_PvsEM
ENSG00000172824	273.832	1.63195	0.278982	5.84966	4.92587e-09	6.48225e-08	283848	CES4A	7.8272	9.00049	Upregulated	DM_D_PvsEM
ENSG00000074416	3402.73	2.09295	0.357956	5.84695	5.00674e-09	6.58379e-08	11343	MGLL	10.4192	12.4001	Upregulated	DM_D_PvsEM
ENSG00000170425	311.756	-1.85279	0.317044	-5.84396	5.09753e-09	6.69821e-08	136	ADORA2B	9.18909	7.84159	Downregulated	DM_D_PvsEM
ENSG00000249353	370.981	-1.86883	0.319828	-5.84323	5.11996e-09	6.72269e-08			9.40966	7.99258	Downregulated	DM_D_PvsEM
ENSG00000150907	355.767	1.44108	0.246701	5.84143	5.17542e-09	6.79049e-08	2308	FOXO1	8.17081	9.27634	Upregulated	DM_D_PvsEM
ENSG00000132386	1302.63	-1.69925	0.290953	-5.8403	5.21076e-09	6.83179e-08	5176	SERPINF1	10.9736	9.43794	Downregulated	DM_D_PvsEM
ENSG00000125170	2408.33	1.28714	0.220409	5.83978	5.22689e-09	6.84789e-08	55715	DOK4	10.5385	11.7645	Upregulated	DM_D_PvsEM
ENSG00000039523	412.66	-1.89541	0.324578	-5.83961	5.23238e-09	6.85001e-08	79567	RIPOR1	9.53297	8.08241	Downregulated	DM_D_PvsEM
ENSG00000160298	187.06	-2.32253	0.397794	-5.83852	5.26661e-09	6.88974e-08	54058	C21orf58	8.6433	7.22445	Downregulated	DM_D_PvsEM
ENSG00000116649	716.173	-2.20015	0.376892	-5.83762	5.29532e-09	6.92218e-08	6723	SRM	10.2011	8.4289	Downregulated	DM_D_PvsEM
ENSG00000137135	197.759	-2.88942	0.495354	-5.83303	5.44313e-09	7.11017e-08	84904	ARHGEF39	8.78059	7.07392	Downregulated	DM_D_PvsEM
ENSG00000188976	1348.27	-1.20938	0.207439	-5.83005	5.54106e-09	7.23275e-08	26155	NOC2L	10.9308	9.8202	Downregulated	DM_D_PvsEM
ENSG00000122971	967.177	1.73155	0.297148	5.82721	5.63605e-09	7.35134e-08	35	ACADS	9.0902	10.6206	Upregulated	DM_D_PvsEM
ENSG00000095321	1768.66	1.53434	0.263339	5.82647	5.66128e-09	7.37881e-08	1384	CRAT	9.94738	11.38	Upregulated	DM_D_PvsEM
ENSG00000152620	380.229	1.47954	0.254127	5.82204	5.81332e-09	7.57141e-08	133686	NADK2	8.21465	9.36485	Upregulated	DM_D_PvsEM
ENSG00000159921	361.162	-1.58076	0.271545	-5.82135	5.83747e-09	7.59728e-08	10020	GNE	9.3024	8.09479	Downregulated	DM_D_PvsEM
ENSG00000107960	386.057	-1.52678	0.262327	-5.82013	5.88028e-09	7.64738e-08	79991	STN1	9.39091	8.20264	Downregulated	DM_D_PvsEM
ENSG00000087077	975.47	-1.34723	0.231581	-5.81753	5.97234e-09	7.75726e-08	7205	TRIP6	10.5526	9.34894	Downregulated	DM_D_PvsEM
ENSG00000124882	84.6286	-3.46992	0.596463	-5.8175	5.97352e-09	7.75726e-08	2069	EREG	7.69541	6.38765	Downregulated	DM_D_PvsEM
ENSG00000118777	303.694	2.49975	0.429764	5.81658	6.00633e-09	7.79416e-08	9429	ABCG2	7.4687	9.19734	Upregulated	DM_D_PvsEM
ENSG00000115368	669.021	-1.47841	0.254197	-5.81602	6.0267e-09	7.81487e-08	84128	WDR75	10.0842	8.82451	Downregulated	DM_D_PvsEM
ENSG00000114113	6137.31	6.79147	1.16845	5.81235	6.16008e-09	7.98198e-08	5948	RBP2	7.61322	13.1335	Upregulated	DM_D_PvsEM
ENSG00000152558	3972.04	-1.41966	0.244272	-5.81181	6.18011e-09	8.0021e-08	114908	TMEM123	12.5023	11.127	Downregulated	DM_D_PvsEM
ENSG00000259867	56.6597	3.00072	0.516575	5.80888	6.28929e-09	8.13751e-08			6.42873	7.54843	Upregulated	DM_D_PvsEM
ENSG00000100373	164.213	1.87673	0.323156	5.80752	6.34067e-09	8.19801e-08	7380	UPK3A	7.22615	8.32042	Upregulated	DM_D_PvsEM
ENSG00000181751	721.404	1.84498	0.317835	5.80485	6.44223e-09	8.32325e-08	90355	MACIR	8.65949	10.2314	Upregulated	DM_D_PvsEM
ENSG00000151491	3111.27	1.31093	0.225956	5.80171	6.56406e-09	8.47448e-08	2059	EPS8	10.8474	12.1086	Upregulated	DM_D_PvsEM
ENSG00000177058	226.552	1.60397	0.276538	5.80017	6.62488e-09	8.54677e-08	153129	SLC38A9	7.66629	8.76011	Upregulated	DM_D_PvsEM
ENSG00000124574	1191.57	1.35976	0.234573	5.79674	6.76146e-09	8.71663e-08	89845	ABCC10	9.5024	10.7278	Upregulated	DM_D_PvsEM
ENSG00000124107	101.23	4.5683	0.788281	5.79527	6.82107e-09	8.78708e-08	6590	SLPI	6.19381	7.88926	Upregulated	DM_D_PvsEM
ENSG00000067177	157.279	-2.83826	0.490147	-5.79063	7.01226e-09	9.02682e-08	5255	PHKA1	8.52557	6.96005	Downregulated	DM_D_PvsEM
ENSG00000027697	2206.37	1.22866	0.212227	5.78935	7.06588e-09	9.08925e-08	3459	IFNGR1	10.475	11.6417	Upregulated	DM_D_PvsEM
ENSG00000205358	3337.89	14.7314	2.54501	5.78835	7.1082e-09	9.13705e-08	4496	MT1H	5.74665	11.8831	Upregulated	DM_D_PvsEM
ENSG00000113460	260.906	-1.84105	0.318175	-5.7863	7.1953e-09	9.2423e-08	55299	BRIX1	8.9826	7.69067	Downregulated	DM_D_PvsEM
ENSG00000114999	216.523	-2.07142	0.358006	-5.786	7.20829e-09	9.25229e-08	150465	TTL	8.72488	7.41348	Downregulated	DM_D_PvsEM
ENSG00000137103	1267.17	1.82635	0.315676	5.78552	7.22897e-09	9.27212e-08	51754	TMEM8B	9.35903	10.9993	Upregulated	DM_D_PvsEM
ENSG00000136250	342.791	-2.09946	0.3629	-5.78521	7.24212e-09	9.28227e-08	313	AOAH	9.12367	7.68982	Downregulated	DM_D_PvsEM
ENSG00000198242	1121.79	-1.44452	0.24972	-5.78457	7.26993e-09	9.31118e-08	6147	RPL23A	10.7585	9.45423	Downregulated	DM_D_PvsEM
ENSG00000198088	77.2139	-3.05109	0.527648	-5.78243	7.36274e-09	9.42324e-08	54830	NUP62CL	7.84223	6.52604	Downregulated	DM_D_PvsEM
ENSG00000090971	310.391	-1.59885	0.276682	-5.77867	7.52913e-09	9.62398e-08	57106	NAT14	9.14573	7.96362	Downregulated	DM_D_PvsEM
ENSG00000155561	1114.37	-1.36912	0.236928	-5.77865	7.53044e-09	9.62398e-08	23165	NUP205	10.736	9.49718	Downregulated	DM_D_PvsEM
ENSG00000083799	143.011	2.02267	0.35011	5.77724	7.5934e-09	9.69047e-08	1540	CYLD	7.15328	8.32213	Upregulated	DM_D_PvsEM
ENSG00000166922	55.5862	-3.05083	0.528073	-5.77728	7.59196e-09	9.69047e-08	6447	SCG5	7.54253	6.40024	Downregulated	DM_D_PvsEM
ENSG00000139173	274.942	1.96076	0.339403	5.77707	7.60112e-09	9.69335e-08	84216	TMEM117	7.68556	9.06377	Upregulated	DM_D_PvsEM
ENSG00000135052	15237.2	1.16701	0.202173	5.77236	7.81672e-09	9.96112e-08	51280	GOLM1	13.2091	14.367	Upregulated	DM_D_PvsEM
ENSG00000129566	2271.86	1.15577	0.20023	5.7722	7.82433e-09	9.96365e-08	7011	TEP1	10.5178	11.6143	Upregulated	DM_D_PvsEM
ENSG00000099999	533.601	1.36348	0.236232	5.77178	7.84388e-09	9.98085e-08	200312	RNF215	8.63447	9.76126	Upregulated	DM_D_PvsEM
ENSG00000196550	53.6324	-5.01182	0.868348	-5.77167	7.84909e-09	9.98085e-08	729533	FAM72A	7.60266	6.07773	Downregulated	DM_D_PvsEM
ENSG00000251637	45.3473	4.30748	0.746377	5.77118	7.87165e-09	1.00024e-07			6.12611	7.36421	Upregulated	DM_D_PvsEM
ENSG00000122591	208.093	1.87086	0.324236	5.77006	7.92421e-09	1.00619e-07	84668	FAM126A	7.47425	8.66599	Upregulated	DM_D_PvsEM
ENSG00000225431	31.2897	7.44362	1.29028	5.76899	7.97488e-09	1.0119e-07	101928233	LINC01671	5.80775	7.16924	Upregulated	DM_D_PvsEM
ENSG00000168495	694.378	-1.58992	0.275625	-5.76841	8.00242e-09	1.01467e-07	661	POLR3D	10.1246	8.77278	Downregulated	DM_D_PvsEM
ENSG00000184040	31.165	8.04704	1.39514	5.76789	8.02678e-09	1.01702e-07			5.74665	7.10068	Upregulated	DM_D_PvsEM
ENSG00000197798	328.913	1.50656	0.261202	5.76778	8.0324e-09	1.01702e-07	79607	FAM118B	8.04382	9.16438	Upregulated	DM_D_PvsEM
ENSG00000180875	26.4864	-8.00575	1.38944	-5.76186	8.31923e-09	1.05258e-07	64388	GREM2	7.05486	5.74665	Downregulated	DM_D_PvsEM
ENSG00000214796	201.985	1.65337	0.286969	5.76148	8.33813e-09	1.05422e-07			7.56474	8.6645	Upregulated	DM_D_PvsEM
ENSG00000002726	4031.43	2.38992	0.414956	5.75944	8.43922e-09	1.06624e-07	26	AOC1	10.1579	12.4365	Upregulated	DM_D_PvsEM
ENSG00000123612	275.371	1.97898	0.344063	5.7518	8.82985e-09	1.1148e-07	130399	ACVR1C	7.62265	9.00988	Upregulated	DM_D_PvsEM
ENSG00000124571	1082.89	-1.22453	0.212902	-5.7516	8.84024e-09	1.11532e-07	57510	XPO5	10.633	9.53067	Downregulated	DM_D_PvsEM
ENSG00000104213	58.5255	-3.6899	0.641703	-5.75017	8.91513e-09	1.12397e-07	5157	PDGFRL	7.63977	6.31924	Downregulated	DM_D_PvsEM
ENSG00000106258	3838.75	1.76056	0.306195	5.74978	8.93612e-09	1.12581e-07	1577	CYP3A5	10.6717	12.3682	Upregulated	DM_D_PvsEM
ENSG00000196584	97.9121	-3.14186	0.546571	-5.7483	9.01436e-09	1.13486e-07	7516	XRCC2	8.00237	6.58012	Downregulated	DM_D_PvsEM
ENSG00000105613	39.0323	-3.44331	0.599032	-5.74812	9.02406e-09	1.13528e-07	22983	MAST1	7.3045	6.24218	Downregulated	DM_D_PvsEM
ENSG00000240602	29.0182	4.50835	0.784608	5.746	9.13819e-09	1.14882e-07	201651	AADACP1	6.0474	7.14302	Upregulated	DM_D_PvsEM
ENSG00000260604	53.9821	-3.89538	0.67806	-5.74488	9.19858e-09	1.15559e-07			7.40909	6.22584	Downregulated	DM_D_PvsEM
ENSG00000169032	537.391	-1.40114	0.243901	-5.7447	9.20858e-09	1.15603e-07	5604	MAP2K1	9.77913	8.62113	Downregulated	DM_D_PvsEM
ENSG00000223573	117.176	2.80443	0.488648	5.73917	9.51391e-09	1.19351e-07	257000	TINCR	6.8075	8.18761	Upregulated	DM_D_PvsEM
ENSG00000109066	638.627	1.64287	0.28633	5.73766	9.59944e-09	1.20339e-07	54868	TMEM104	8.63064	9.98415	Upregulated	DM_D_PvsEM
ENSG00000063176	2133.98	1.53257	0.267116	5.73748	9.60971e-09	1.20383e-07	56848	SPHK2	10.1531	11.5969	Upregulated	DM_D_PvsEM
ENSG00000132429	35.5687	-3.74656	0.653567	-5.73248	9.89721e-09	1.23897e-07	64208	POPDC3	7.25865	6.17852	Downregulated	DM_D_PvsEM
ENSG00000161692	218.778	-1.65913	0.289462	-5.73178	9.93807e-09	1.24321e-07	80174	DBF4B	8.73893	7.62228	Downregulated	DM_D_PvsEM
ENSG00000108561	1382.52	-1.63093	0.284624	-5.7301	1.00373e-08	1.25474e-07	708	C1QBP	11.0823	9.59232	Downregulated	DM_D_PvsEM
ENSG00000163913	418.356	-1.75632	0.306556	-5.72918	1.00916e-08	1.26063e-07	55764	IFT122	9.47344	8.11716	Downregulated	DM_D_PvsEM
ENSG00000214826	206.762	-2.40337	0.419544	-5.72853	1.01308e-08	1.26463e-07			8.77723	7.27972	Downregulated	DM_D_PvsEM
ENSG00000145391	558.632	-1.69095	0.295333	-5.72556	1.03091e-08	1.28599e-07	80854	SETD7	9.87351	8.4887	Downregulated	DM_D_PvsEM
ENSG00000143486	1352.14	-1.2206	0.213242	-5.72401	1.0404e-08	1.29691e-07	1939	EIF2D	10.9601	9.83559	Downregulated	DM_D_PvsEM
ENSG00000124839	2030.85	1.51785	0.265221	5.72296	1.04684e-08	1.30403e-07	64284	RAB17	10.0894	11.509	Upregulated	DM_D_PvsEM
ENSG00000034063	139.243	-3.79439	0.663028	-5.72282	1.04773e-08	1.30422e-07			8.36989	6.6126	Downregulated	DM_D_PvsEM
ENSG00000240498	126.992	3.33274	0.582513	5.72131	1.05706e-08	1.31491e-07	100048912	CDKN2B-AS1	6.54517	8.07514	Upregulated	DM_D_PvsEM
ENSG00000109458	1245.29	1.25398	0.219232	5.7199	1.0659e-08	1.32497e-07	2549	GAB1	9.69822	10.8419	Upregulated	DM_D_PvsEM
ENSG00000100575	259.802	-1.702	0.297809	-5.71508	1.0965e-08	1.36205e-07	26520	TIMM9	8.95699	7.75365	Downregulated	DM_D_PvsEM
ENSG00000081026	862.977	1.40713	0.246237	5.71452	1.10012e-08	1.36419e-07	260425	MAGI3	9.15786	10.3983	Upregulated	DM_D_PvsEM
ENSG00000114942	6957.04	-1.15116	0.201443	-5.71456	1.09988e-08	1.36419e-07	1933	EEF1B2	13.2347	12.1029	Downregulated	DM_D_PvsEM
ENSG00000184205	531.639	-1.6154	0.282686	-5.71446	1.10052e-08	1.36419e-07	64061	TSPYL2	9.81467	8.48924	Downregulated	DM_D_PvsEM
ENSG00000164576	395.909	2.03232	0.355744	5.71287	1.1109e-08	1.37608e-07	79685	SAP30L	7.95412	9.50076	Upregulated	DM_D_PvsEM
ENSG00000121207	37.8658	3.66537	0.641693	5.71203	1.11638e-08	1.38191e-07	9227	LRAT	6.1927	7.2693	Upregulated	DM_D_PvsEM
ENSG00000146285	90.9805	3.23375	0.5664	5.7093	1.1344e-08	1.40323e-07	256380	SCML4	6.54941	7.99136	Upregulated	DM_D_PvsEM
ENSG00000261469	30.3594	4.76361	0.834657	5.70727	1.14804e-08	1.41912e-07			6.0251	7.14352	Upregulated	DM_D_PvsEM
ENSG00000166965	378.753	-1.53125	0.268406	-5.70499	1.16351e-08	1.43724e-07	91433	RCCD1	9.37563	8.18785	Downregulated	DM_D_PvsEM
ENSG00000147642	152.211	-1.89425	0.332157	-5.70287	1.17805e-08	1.45419e-07	55638	SYBU	8.36662	7.24404	Downregulated	DM_D_PvsEM
ENSG00000170779	135.371	-2.55198	0.447531	-5.70236	1.18161e-08	1.45756e-07	55038	CDCA4	8.33271	6.93611	Downregulated	DM_D_PvsEM
ENSG00000158402	104.086	-2.67735	0.469541	-5.70207	1.18362e-08	1.45903e-07	995	CDC25C	8.08822	6.75442	Downregulated	DM_D_PvsEM
ENSG00000091436	344.999	-2.17936	0.382263	-5.7012	1.18966e-08	1.46545e-07	51776	MAP3K20	9.34536	7.76286	Downregulated	DM_D_PvsEM
ENSG00000263718	49.5548	3.85874	0.677058	5.69928	1.20311e-08	1.481e-07	105371907	SEPTIN9-DT	6.23464	7.51334	Upregulated	DM_D_PvsEM
ENSG00000129514	5164.18	1.1729	0.20585	5.69782	1.21352e-08	1.49277e-07	3169	FOXA1	11.6389	12.7839	Upregulated	DM_D_PvsEM
ENSG00000122644	548.692	1.66236	0.29176	5.69769	1.21443e-08	1.49286e-07	10124	ARL4A	8.45855	9.82224	Upregulated	DM_D_PvsEM
ENSG00000081479	259.911	3.59289	0.630814	5.69564	1.22907e-08	1.50981e-07	4036	LRP2	6.98955	8.97701	Upregulated	DM_D_PvsEM
ENSG00000127463	1536.17	-1.21256	0.212971	-5.69352	1.24444e-08	1.52763e-07	23065	EMC1	11.1316	10.0049	Downregulated	DM_D_PvsEM
ENSG00000040199	316.945	2.59885	0.456491	5.6931	1.24755e-08	1.53039e-07	23035	PHLPP2	7.34287	9.08473	Upregulated	DM_D_PvsEM
ENSG00000175602	131.862	-1.90438	0.334821	-5.68777	1.28712e-08	1.57783e-07	11007	CCDC85B	8.22823	7.14352	Downregulated	DM_D_PvsEM
ENSG00000227097	8803.63	-1.20047	0.211067	-5.68764	1.28806e-08	1.5779e-07			13.4346	12.2527	Downregulated	DM_D_PvsEM
ENSG00000164406	170.711	2.35177	0.413524	5.68715	1.2918e-08	1.58139e-07	116842	LEAP2	7.08802	8.49334	Upregulated	DM_D_PvsEM
ENSG00000155545	718.359	1.40313	0.246867	5.68377	1.31758e-08	1.6116e-07	166968	MIER3	8.92592	10.1301	Upregulated	DM_D_PvsEM
ENSG00000184014	517.376	-1.88887	0.332333	-5.68368	1.3183e-08	1.6116e-07	23258	DENND5A	9.81285	8.30707	Downregulated	DM_D_PvsEM
ENSG00000055732	341.507	1.87507	0.330025	5.68162	1.33428e-08	1.63001e-07	55283	MCOLN3	7.84171	9.20688	Upregulated	DM_D_PvsEM
ENSG00000165996	55.3142	-3.02993	0.533548	-5.67884	1.3561e-08	1.65552e-07	9200	HACD1	7.55267	6.41951	Downregulated	DM_D_PvsEM
ENSG00000186350	1381.17	1.25676	0.221354	5.67761	1.36587e-08	1.66631e-07	6256	RXRA	9.84072	10.999	Upregulated	DM_D_PvsEM
ENSG00000128272	8402.1	-1.08685	0.191446	-5.67704	1.37046e-08	1.67075e-07	468	ATF4	13.4813	12.4096	Downregulated	DM_D_PvsEM
ENSG00000198873	447.077	1.63876	0.288762	5.67513	1.38584e-08	1.68834e-07	2869	GRK5	8.29312	9.58986	Upregulated	DM_D_PvsEM
ENSG00000036565	43.3815	3.9534	0.696727	5.67424	1.39302e-08	1.69592e-07	6570	SLC18A1	6.14605	7.25722	Upregulated	DM_D_PvsEM
ENSG00000106123	180.46	-1.82118	0.321185	-5.67019	1.4264e-08	1.73538e-07	2051	EPHB6	8.52862	7.39355	Downregulated	DM_D_PvsEM
ENSG00000196154	299.633	-2.03129	0.358569	-5.66498	1.4704e-08	1.78768e-07	6275	S100A4	9.15135	7.7102	Downregulated	DM_D_PvsEM
ENSG00000172493	2690.97	1.25998	0.222557	5.66135	1.50188e-08	1.82469e-07	4299	AFF1	10.7085	11.9151	Upregulated	DM_D_PvsEM
ENSG00000151725	84.8369	-2.8537	0.504129	-5.66066	1.50795e-08	1.83081e-07	79682	CENPU	7.81081	6.60225	Downregulated	DM_D_PvsEM
ENSG00000273033	183.176	2.60361	0.460028	5.65967	1.51665e-08	1.84011e-07	100129550	LINC02035	7.08832	8.64979	Upregulated	DM_D_PvsEM
ENSG00000149100	1912.49	-1.2179	0.215226	-5.65869	1.52535e-08	1.84941e-07	10480	EIF3M	11.4278	10.2805	Downregulated	DM_D_PvsEM
ENSG00000122952	371.44	-1.74391	0.308215	-5.6581	1.53058e-08	1.85396e-07	11130	ZWINT	9.32469	8.0096	Downregulated	DM_D_PvsEM
ENSG00000166889	2326.42	-1.20423	0.212836	-5.65803	1.5312e-08	1.85396e-07	219988	PATL1	11.6794	10.5352	Downregulated	DM_D_PvsEM
ENSG00000099812	4434.37	1.25117	0.221182	5.65676	1.54257e-08	1.86646e-07	126353	MISP	11.3881	12.6059	Upregulated	DM_D_PvsEM
ENSG00000176826	143.035	-4.03924	0.714077	-5.65659	1.54413e-08	1.86707e-07	360132	FKBP9P1	8.37464	6.5475	Downregulated	DM_D_PvsEM
ENSG00000186184	2569.54	-1.138	0.201202	-5.65599	1.54953e-08	1.87233e-07	51082	POLR1D	11.8019	10.7143	Downregulated	DM_D_PvsEM
ENSG00000125835	914.915	-1.36939	0.242216	-5.65357	1.57147e-08	1.89754e-07	6628	SNRPB	10.4616	9.24842	Downregulated	DM_D_PvsEM
ENSG00000149639	327.518	1.44303	0.255297	5.65233	1.58284e-08	1.90997e-07	140710	SOGA1	8.02951	9.09336	Upregulated	DM_D_PvsEM
ENSG00000175538	331.257	-1.83641	0.32504	-5.6498	1.60638e-08	1.93705e-07	10008	KCNE3	9.22892	7.8876	Downregulated	DM_D_PvsEM
ENSG00000197930	3663.77	-1.4957	0.264834	-5.64771	1.62601e-08	1.95939e-07	30001	ERO1A	12.2434	10.8156	Downregulated	DM_D_PvsEM
ENSG00000179104	263.175	-1.67138	0.29608	-5.64503	1.65152e-08	1.98878e-07	160335	TMTC2	8.94684	7.7593	Downregulated	DM_D_PvsEM
ENSG00000146426	231.496	2.17525	0.385385	5.64434	1.65813e-08	1.99539e-07	26230	TIAM2	7.44688	8.8797	Upregulated	DM_D_PvsEM
ENSG00000079689	138.663	1.99746	0.353898	5.64418	1.65973e-08	1.99595e-07	10590	SCGN	7.00631	8.01238	Upregulated	DM_D_PvsEM
ENSG00000152766	293.972	-3.16618	0.560977	-5.64405	1.66093e-08	1.99604e-07	118932	ANKRD22	9.23991	7.24655	Downregulated	DM_D_PvsEM
ENSG00000160789	4089.68	-1.1636	0.206215	-5.64265	1.67456e-08	2.01106e-07	4000	LMNA	12.4901	11.3591	Downregulated	DM_D_PvsEM
ENSG00000106554	2159.55	-1.13781	0.20166	-5.64219	1.67898e-08	2.015e-07	54927	CHCHD3	11.5842	10.5041	Downregulated	DM_D_PvsEM
ENSG00000183018	154.095	-2.73651	0.485143	-5.64063	1.69432e-08	2.03203e-07	124976	SPNS2	8.3889	6.94014	Downregulated	DM_D_PvsEM
ENSG00000108107	33476.3	-1.13188	0.200673	-5.64045	1.69607e-08	2.03277e-07	6158	RPL28	15.4811	14.3532	Downregulated	DM_D_PvsEM
ENSG00000070404	797.364	1.59038	0.282159	5.63647	1.73575e-08	2.07891e-07	10272	FSTL3	8.92007	10.2942	Upregulated	DM_D_PvsEM
ENSG00000215784	41.5425	-4.68344	0.832374	-5.62661	1.83786e-08	2.19972e-07	728833	FAM72D	7.40598	6.04896	Downregulated	DM_D_PvsEM
ENSG00000256269	387.243	-1.53096	0.272124	-5.62596	1.8448e-08	2.20654e-07	3145	HMBS	9.3657	8.19339	Downregulated	DM_D_PvsEM
ENSG00000177674	349.365	-1.59375	0.283316	-5.62535	1.85128e-08	2.2128e-07	57085	AGTRAP	9.27876	8.07292	Downregulated	DM_D_PvsEM
ENSG00000160785	944.077	1.57779	0.280488	5.62518	1.85319e-08	2.21358e-07	9673	SLC25A44	9.13909	10.5316	Upregulated	DM_D_PvsEM
ENSG00000125864	66.136	-4.31311	0.766903	-5.62406	1.86516e-08	2.22631e-07	631	BFSP1	7.75401	6.27186	Downregulated	DM_D_PvsEM
ENSG00000162433	2897.06	1.17928	0.209693	5.62384	1.86761e-08	2.22631e-07	205	AK4	10.8752	12.0085	Upregulated	DM_D_PvsEM
ENSG00000180198	989.861	-1.23902	0.220312	-5.62393	1.8666e-08	2.22631e-07	1104	RCC1	10.5394	9.42922	Downregulated	DM_D_PvsEM
ENSG00000137474	538.671	1.77459	0.315602	5.62286	1.87823e-08	2.23746e-07	4647	MYO7A	8.35357	9.79906	Upregulated	DM_D_PvsEM
ENSG00000182010	126.446	-2.1274	0.37869	-5.61778	1.93426e-08	2.30196e-07	219790	RTKN2	8.22781	7.04068	Downregulated	DM_D_PvsEM
ENSG00000213923	3255.34	-1.22865	0.218709	-5.61772	1.93497e-08	2.30196e-07	1454	CSNK1E	12.1808	10.9964	Downregulated	DM_D_PvsEM
ENSG00000108773	1092.45	-1.58255	0.281781	-5.61625	1.95152e-08	2.32009e-07	2648	KAT2A	10.747	9.33232	Downregulated	DM_D_PvsEM
ENSG00000135373	861.679	1.68125	0.299444	5.61457	1.97056e-08	2.34116e-07	26298	EHF	8.94811	10.3764	Upregulated	DM_D_PvsEM
ENSG00000154146	54.7748	-2.72941	0.486371	-5.61178	2.00252e-08	2.37755e-07	4900	NRGN	7.49648	6.46556	Downregulated	DM_D_PvsEM
ENSG00000225138	1276.08	1.68292	0.299902	5.61156	2.00515e-08	2.37907e-07			9.42069	10.9221	Upregulated	DM_D_PvsEM
ENSG00000072864	221.055	-1.78486	0.318085	-5.61126	2.00855e-08	2.38151e-07	54820	NDE1	8.78645	7.58355	Downregulated	DM_D_PvsEM
ENSG00000143429	295.962	-2.13559	0.380604	-5.61106	2.01089e-08	2.38269e-07	645166	LSP1P5	8.76332	7.44289	Downregulated	DM_D_PvsEM
ENSG00000132436	244.902	-2.25581	0.402101	-5.61007	2.02245e-08	2.39478e-07	63979	FIGNL1	8.96635	7.45513	Downregulated	DM_D_PvsEM
ENSG00000087269	529.294	-1.32802	0.236726	-5.60995	2.02382e-08	2.39481e-07	8602	NOP14	9.72588	8.62975	Downregulated	DM_D_PvsEM
ENSG00000163624	2651.3	1.13923	0.2032	5.60642	2.06558e-08	2.44259e-07	1040	CDS1	10.7741	11.8653	Upregulated	DM_D_PvsEM
ENSG00000196116	489.425	1.40646	0.250913	5.60536	2.07822e-08	2.4559e-07	23424	TDRD7	8.51959	9.66638	Upregulated	DM_D_PvsEM
ENSG00000170231	25243.2	8.10216	1.44552	5.605	2.08257e-08	2.45941e-07	2172	FABP6	8.10706	14.938	Upregulated	DM_D_PvsEM
ENSG00000006210	1219.07	-1.57085	0.28059	-5.59838	2.16361e-08	2.5534e-07	6376	CX3CL1	10.8912	9.47116	Downregulated	DM_D_PvsEM
ENSG00000115841	101.839	2.44073	0.435981	5.59826	2.16508e-08	2.55344e-07	151393	RMDN2	6.81762	8.0505	Upregulated	DM_D_PvsEM
ENSG00000255774	66.5733	2.45955	0.439485	5.59645	2.18789e-08	2.57863e-07	105379407	LINC02747	6.62361	7.68039	Upregulated	DM_D_PvsEM
ENSG00000186204	45.5428	5.47439	0.97856	5.59433	2.2148e-08	2.60861e-07	66002	CYP4F12	5.9233	7.01271	Upregulated	DM_D_PvsEM
ENSG00000250033	30.1129	-6.26783	1.1205	-5.59377	2.2219e-08	2.61524e-07	641364	SLC7A11-AS1	6.94617	5.83295	Downregulated	DM_D_PvsEM
ENSG00000136811	451.181	-1.47974	0.26458	-5.5928	2.2344e-08	2.6282e-07	4957	ODF2	9.56624	8.38819	Downregulated	DM_D_PvsEM
ENSG00000147459	2274.34	1.26448	0.226121	5.59208	2.24362e-08	2.63729e-07	80005	DOCK5	10.4838	11.686	Upregulated	DM_D_PvsEM
ENSG00000149554	314.201	-1.69762	0.303623	-5.5912	2.255e-08	2.64892e-07	1111	CHEK1	9.18005	7.92372	Downregulated	DM_D_PvsEM
ENSG00000142623	29.7108	-5.57031	0.996687	-5.58883	2.28607e-08	2.68363e-07	29943	PADI1	7.18027	5.92898	Downregulated	DM_D_PvsEM
ENSG00000116771	437.835	1.67448	0.299645	5.58821	2.29418e-08	2.69137e-07	79814	AGMAT	8.22562	9.54948	Upregulated	DM_D_PvsEM
ENSG00000139410	137.696	2.05822	0.368524	5.58503	2.33658e-08	2.7393e-07	113675	SDSL	7.10239	8.26041	Upregulated	DM_D_PvsEM
ENSG00000233006	79.8117	2.29989	0.412045	5.58166	2.38237e-08	2.79113e-07	553103	MIR3936HG	6.74554	7.8191	Upregulated	DM_D_PvsEM
ENSG00000108424	4553.38	-1.21417	0.217603	-5.57976	2.40854e-08	2.81993e-07	3837	KPNB1	12.6562	11.473	Downregulated	DM_D_PvsEM
ENSG00000133106	91.0359	3.32553	0.596226	5.57763	2.43814e-08	2.8527e-07	94240	EPSTI1	6.54448	7.999	Upregulated	DM_D_PvsEM
ENSG00000164867	30.4775	-5.20677	0.933922	-5.57517	2.47287e-08	2.89143e-07	4846	NOS3	7.05478	5.94589	Downregulated	DM_D_PvsEM
ENSG00000169994	11447.2	1.29873	0.232971	5.57464	2.48045e-08	2.89839e-07	4648	MYO7B	12.5633	13.8427	Upregulated	DM_D_PvsEM
ENSG00000156508	100864	-1.0843	0.194634	-5.57099	2.53302e-08	2.95785e-07	1915	EEF1A1	17.0582	15.9752	Downregulated	DM_D_PvsEM
ENSG00000138413	11249.8	1.59202	0.285858	5.56927	2.55807e-08	2.98319e-07	3417	IDH1	12.4349	14.0083	Upregulated	DM_D_PvsEM
ENSG00000159423	92.7313	-2.46	0.441709	-5.56927	2.55808e-08	2.98319e-07	8659	ALDH4A1	7.97124	6.77429	Downregulated	DM_D_PvsEM
ENSG00000166441	13244.9	-1.11482	0.200182	-5.56904	2.56154e-08	2.98526e-07	6157	RPL27A	14.1418	13.037	Downregulated	DM_D_PvsEM
ENSG00000212802	699.26	-1.4962	0.268782	-5.5666	2.59762e-08	3.02532e-07	653232	RPL15P3	10.1208	8.84576	Downregulated	DM_D_PvsEM
ENSG00000148843	831.331	-1.51536	0.272247	-5.56613	2.60459e-08	3.03145e-07	22984	PDCD11	10.3289	9.01219	Downregulated	DM_D_PvsEM
ENSG00000106688	2074.57	1.56049	0.280367	5.56586	2.60866e-08	3.0342e-07	6505	SLC1A1	10.1072	11.577	Upregulated	DM_D_PvsEM
ENSG00000156642	2374.39	1.47562	0.265208	5.56401	2.6365e-08	3.06457e-07	27020	NPTN	10.3977	11.7972	Upregulated	DM_D_PvsEM
ENSG00000074964	2756.41	1.26895	0.228117	5.56273	2.65585e-08	3.08402e-07	55160	ARHGEF10L	10.738	11.9539	Upregulated	DM_D_PvsEM
ENSG00000255277	154.389	1.92189	0.345497	5.56267	2.65672e-08	3.08402e-07	730013	ABCC6P2	7.24921	8.4105	Upregulated	DM_D_PvsEM
ENSG00000134575	1355	1.64057	0.294935	5.56247	2.65977e-08	3.08555e-07	53	ACP2	9.55735	11.0512	Upregulated	DM_D_PvsEM
ENSG00000141736	7405.09	1.30046	0.233837	5.56142	2.6759e-08	3.10223e-07	2064	ERBB2	12.0772	13.3564	Upregulated	DM_D_PvsEM
ENSG00000176124	123.346	-1.99591	0.358924	-5.56082	2.68504e-08	3.11078e-07	10301	DLEU1	8.18774	7.07946	Downregulated	DM_D_PvsEM
ENSG00000185567	111.754	-3.8364	0.690055	-5.55955	2.7047e-08	3.13152e-07	113146	AHNAK2	8.23224	6.48347	Downregulated	DM_D_PvsEM
ENSG00000133740	533.318	-1.29639	0.233321	-5.55625	2.75639e-08	3.18928e-07	1875	E2F5	9.73572	8.6649	Downregulated	DM_D_PvsEM
ENSG00000075142	1171.88	1.45793	0.262465	5.55478	2.7797e-08	3.21415e-07	6717	SRI	9.46982	10.7904	Upregulated	DM_D_PvsEM
ENSG00000168918	431.888	-1.56983	0.282639	-5.55418	2.78924e-08	3.22308e-07	3635	INPP5D	9.44119	8.22494	Downregulated	DM_D_PvsEM
ENSG00000138363	1552.47	-1.30675	0.235442	-5.5502	2.85343e-08	3.29511e-07	471	ATIC	11.1728	9.95939	Downregulated	DM_D_PvsEM
ENSG00000235501	109.902	-2.14329	0.386268	-5.54872	2.87775e-08	3.32103e-07			8.0253	6.93026	Downregulated	DM_D_PvsEM
ENSG00000204876	149.531	2.00585	0.361572	5.54757	2.89667e-08	3.34068e-07	389602	LOC389602	7.17992	8.33244	Upregulated	DM_D_PvsEM
ENSG00000105655	1318.53	-1.30943	0.236101	-5.54605	2.92197e-08	3.36767e-07	51477	ISYNA1	10.8952	9.70331	Downregulated	DM_D_PvsEM
ENSG00000139343	326.089	-1.63073	0.294158	-5.54373	2.96097e-08	3.41041e-07	6636	SNRPF	9.2073	7.99418	Downregulated	DM_D_PvsEM
ENSG00000099256	188.198	-2.51287	0.453382	-5.54251	2.98168e-08	3.43203e-07	56952	PRTFDC1	8.6899	7.15959	Downregulated	DM_D_PvsEM
ENSG00000141150	94.5778	-2.15225	0.388362	-5.54187	2.99256e-08	3.44009e-07			7.91132	6.84599	Downregulated	DM_D_PvsEM
ENSG00000196998	171.063	1.83687	0.331452	5.54189	2.99227e-08	3.44009e-07	11152	WDR45	7.3549	8.50754	Upregulated	DM_D_PvsEM
ENSG00000132780	1138.51	-1.52739	0.275679	-5.54047	3.01663e-08	3.4655e-07	4678	NASP	10.7758	9.39641	Downregulated	DM_D_PvsEM
ENSG00000006118	1429.9	-1.90522	0.344005	-5.53835	3.05329e-08	3.50535e-07	54972	TMEM132A	11.1404	9.42104	Downregulated	DM_D_PvsEM
ENSG00000130707	1453.21	2.45456	0.443233	5.53786	3.06199e-08	3.51306e-07	445	ASS1	8.7952	10.989	Upregulated	DM_D_PvsEM
ENSG00000023171	94.6476	-2.79045	0.50395	-5.53716	3.07413e-08	3.52472e-07	57476	GRAMD1B	7.89527	6.60625	Downregulated	DM_D_PvsEM
ENSG00000125977	1839.36	-1.13683	0.205327	-5.5367	3.08219e-08	3.53166e-07	8894	EIF2S2	11.351	10.2814	Downregulated	DM_D_PvsEM
ENSG00000136881	115.21	4.21404	0.761162	5.53633	3.08871e-08	3.53685e-07	570	BAAT	6.45701	8.03582	Upregulated	DM_D_PvsEM
ENSG00000189007	279.097	-1.97375	0.356625	-5.53452	3.12084e-08	3.57134e-07	134637	ADAT2	9.07422	7.67786	Downregulated	DM_D_PvsEM
ENSG00000147852	64.0677	-5.41921	0.979464	-5.53284	3.1509e-08	3.60341e-07	7436	VLDLR	7.72774	6.14089	Downregulated	DM_D_PvsEM
ENSG00000196843	148.843	-1.72998	0.312691	-5.53258	3.15558e-08	3.60643e-07	10865	ARID5A	8.33359	7.29312	Downregulated	DM_D_PvsEM
ENSG00000096070	3001.59	1.29606	0.234334	5.53083	3.1872e-08	3.64022e-07	27154	BRPF3	10.8377	12.0836	Upregulated	DM_D_PvsEM
ENSG00000156096	28.1413	7.37515	1.33394	5.52883	3.22368e-08	3.67952e-07	7363	UGT2B4	5.80454	7.12539	Upregulated	DM_D_PvsEM
ENSG00000074800	24816.8	-2.11434	0.382453	-5.52837	3.23218e-08	3.68684e-07	2023	ENO1	15.2249	13.1432	Downregulated	DM_D_PvsEM
ENSG00000198498	214.695	-1.71475	0.310423	-5.5239	3.31562e-08	3.77959e-07	55319	TMA16	8.74351	7.58978	Downregulated	DM_D_PvsEM
ENSG00000103148	1396.92	-1.1416	0.206742	-5.52185	3.35446e-08	3.82141e-07	8131	NPRL3	10.984	9.92839	Downregulated	DM_D_PvsEM
ENSG00000164294	357.252	-2.09482	0.379616	-5.51828	3.4234e-08	3.89744e-07	493869	GPX8	9.36568	7.84402	Downregulated	DM_D_PvsEM
ENSG00000233198	97.75	2.82144	0.511328	5.51787	3.4313e-08	3.90393e-07	643596	RNF224	6.53062	7.72657	Upregulated	DM_D_PvsEM
ENSG00000110195	518.613	2.54995	0.462304	5.51573	3.47327e-08	3.94915e-07	2348	FOLR1	7.88921	9.87062	Upregulated	DM_D_PvsEM
ENSG00000052344	10883.4	1.33684	0.242526	5.51217	3.54435e-08	4.02738e-07	5652	PRSS8	12.5651	13.8866	Upregulated	DM_D_PvsEM
ENSG00000214706	465.403	-1.39983	0.253968	-5.51184	3.55093e-08	4.03227e-07	7866	IFRD2	9.56697	8.44939	Downregulated	DM_D_PvsEM
ENSG00000179914	60.965	5.60924	1.01791	5.51054	3.57742e-08	4.05975e-07	55600	ITLN1	5.95525	7.26669	Upregulated	DM_D_PvsEM
ENSG00000158014	1144.7	11.2414	2.04142	5.50668	3.65661e-08	4.14696e-07	7780	SLC30A2	5.90765	10.72	Upregulated	DM_D_PvsEM
ENSG00000119326	364.796	-1.89104	0.343537	-5.50463	3.69949e-08	4.19291e-07	8727	CTNNAL1	9.38842	7.97011	Downregulated	DM_D_PvsEM
ENSG00000087301	220.121	-1.60094	0.291057	-5.50045	3.78823e-08	4.29075e-07	57544	TXNDC16	8.73533	7.65284	Downregulated	DM_D_PvsEM
ENSG00000153822	24.9497	7.01964	1.27759	5.49442	3.91993e-08	4.43495e-07	3773	KCNJ16	5.80775	6.98499	Upregulated	DM_D_PvsEM
ENSG00000154080	37.9671	5.38264	0.979661	5.49439	3.92055e-08	4.43495e-07	83539	CHST9	5.92896	7.1112	Upregulated	DM_D_PvsEM
ENSG00000167302	222.527	1.86297	0.339389	5.48919	4.0379e-08	4.56478e-07	146705	TEPSIN	7.54896	8.77998	Upregulated	DM_D_PvsEM
ENSG00000143776	1511.72	1.13507	0.206866	5.48698	4.08861e-08	4.61917e-07	8476	CDC42BPA	10.035	11.0904	Upregulated	DM_D_PvsEM
ENSG00000129484	287.85	-1.6034	0.292272	-5.48596	4.11219e-08	4.64284e-07	10038	PARP2	9.02949	7.87	Downregulated	DM_D_PvsEM
ENSG00000167716	599.542	1.60213	0.292066	5.48551	4.12275e-08	4.65181e-07	124997	WDR81	8.57242	9.87535	Upregulated	DM_D_PvsEM
ENSG00000164442	3626.15	1.75142	0.319403	5.48341	4.17204e-08	4.70443e-07	10370	CITED2	10.7286	12.4114	Upregulated	DM_D_PvsEM
ENSG00000253729	2803.46	-1.33956	0.244405	-5.48092	4.23109e-08	4.76798e-07	5591	PRKDC	11.9548	10.6729	Downregulated	DM_D_PvsEM
ENSG00000226221	250.343	-1.60763	0.293351	-5.48024	4.24759e-08	4.78353e-07	441073	RPL26P19	8.8809	7.75793	Downregulated	DM_D_PvsEM
ENSG00000249201	229.863	2.01296	0.367347	5.47972	4.26004e-08	4.79451e-07	101928857	CTD-3080P12.3	7.5146	8.83664	Upregulated	DM_D_PvsEM
ENSG00000215788	170.201	1.65577	0.302245	5.47825	4.29556e-08	4.83142e-07	8718	TNFRSF25	7.42765	8.47407	Upregulated	DM_D_PvsEM
ENSG00000227063	913.285	-1.30993	0.239151	-5.47744	4.31528e-08	4.85051e-07			10.438	9.27963	Downregulated	DM_D_PvsEM
ENSG00000122884	2809.49	-2.35046	0.429162	-5.47686	4.3295e-08	4.86342e-07	5033	P4HA1	11.879	9.78446	Downregulated	DM_D_PvsEM
ENSG00000235884	64.109	-3.48893	0.637069	-5.47654	4.33728e-08	4.86907e-07			7.64978	6.38876	Downregulated	DM_D_PvsEM
ENSG00000141505	634.758	1.28097	0.233939	5.47567	4.35862e-08	4.88993e-07	432	ASGR1	8.79844	9.85899	Upregulated	DM_D_PvsEM
ENSG00000126522	1240.91	1.24133	0.226763	5.4741	4.39731e-08	4.93021e-07	435	ASL	9.7098	10.8458	Upregulated	DM_D_PvsEM
ENSG00000232079	78.7685	2.39339	0.437261	5.47361	4.40965e-08	4.94093e-07	284825	LINC01697	6.69262	7.78507	Upregulated	DM_D_PvsEM
ENSG00000156261	2533.24	-1.36909	0.25015	-5.47308	4.42285e-08	4.95068e-07	10694	CCT8	11.8442	10.5387	Downregulated	DM_D_PvsEM
ENSG00000198157	111.645	-1.96335	0.358731	-5.47303	4.42394e-08	4.95068e-07	79366	HMGN5	8.08957	7.03009	Downregulated	DM_D_PvsEM
ENSG00000104728	307.576	-1.68564	0.30802	-5.47249	4.43746e-08	4.96267e-07	9639	ARHGEF10	9.13624	7.90878	Downregulated	DM_D_PvsEM
ENSG00000134419	624.912	-1.39321	0.254663	-5.4708	4.48015e-08	5.00726e-07	6210	RPS15A	9.9555	8.78255	Downregulated	DM_D_PvsEM
ENSG00000167117	183.505	2.40694	0.440075	5.46939	4.51592e-08	5.04406e-07	55018	ANKRD40CL	7.17939	8.57132	Upregulated	DM_D_PvsEM
ENSG00000130164	5858.62	-1.15081	0.210476	-5.46767	4.55988e-08	5.08995e-07	3949	LDLR	12.9498	11.8233	Downregulated	DM_D_PvsEM
ENSG00000129173	81.8153	-2.53826	0.464509	-5.4644	4.64464e-08	5.1795e-07	79733	E2F8	7.85665	6.6921	Downregulated	DM_D_PvsEM
ENSG00000178935	337.088	1.51193	0.276689	5.46435	4.64595e-08	5.1795e-07	79818	ZNF552	8.07611	9.22192	Upregulated	DM_D_PvsEM
ENSG00000181381	200.179	1.55406	0.284528	5.4619	4.7107e-08	5.24839e-07	91351	DDX60L	7.59672	8.63204	Upregulated	DM_D_PvsEM
ENSG00000171241	47.8849	-3.43735	0.629351	-5.46174	4.71491e-08	5.24978e-07	79801	SHCBP1	7.47452	6.30816	Downregulated	DM_D_PvsEM
ENSG00000128656	64.4776	-3.44821	0.631736	-5.4583	4.80705e-08	5.34902e-07	1123	CHN1	7.68655	6.38579	Downregulated	DM_D_PvsEM
ENSG00000141556	1053.5	-1.22979	0.22537	-5.45677	4.84886e-08	5.39215e-07	6904	TBCD	10.6131	9.50372	Downregulated	DM_D_PvsEM
ENSG00000113658	1175.6	-1.47341	0.270052	-5.45601	4.86952e-08	5.41173e-07	4090	SMAD5	10.7918	9.46157	Downregulated	DM_D_PvsEM
ENSG00000144199	88.1819	-3.09818	0.567926	-5.45525	4.89039e-08	5.43152e-07	151313	FAHD2B	7.96998	6.59076	Downregulated	DM_D_PvsEM
ENSG00000120539	252.364	-1.63286	0.299476	-5.4524	4.96934e-08	5.51575e-07	84930	MASTL	8.89826	7.75758	Downregulated	DM_D_PvsEM
ENSG00000189046	99.0721	-2.0412	0.374483	-5.45071	5.01701e-08	5.56517e-07	121642	ALKBH2	7.9863	6.93579	Downregulated	DM_D_PvsEM
ENSG00000101342	155.353	2.20071	0.403853	5.44928	5.05739e-08	5.60646e-07	140711	TLDC2	7.12379	8.39862	Upregulated	DM_D_PvsEM
ENSG00000184371	168.185	-1.84455	0.338513	-5.44897	5.0661e-08	5.6126e-07	1435	CSF1	8.38143	7.28705	Downregulated	DM_D_PvsEM
ENSG00000168955	2789.99	7.33288	1.3458	5.44873	5.07313e-08	5.61688e-07	79853	TM4SF20	6.94033	11.986	Upregulated	DM_D_PvsEM
ENSG00000116883	154.968	1.75278	0.321854	5.44589	5.15483e-08	5.70378e-07			7.28361	8.3374	Upregulated	DM_D_PvsEM
ENSG00000198399	702.078	1.2191	0.223863	5.44574	5.15911e-08	5.70495e-07	50618	ITSN2	9.03094	10.0841	Upregulated	DM_D_PvsEM
ENSG00000163631	1039.74	7.12979	1.30947	5.44479	5.18667e-08	5.73186e-07	213	ALB	6.85023	10.7382	Upregulated	DM_D_PvsEM
ENSG00000124767	2278.53	-1.27567	0.234318	-5.44418	5.20459e-08	5.74807e-07	2739	GLO1	11.6652	10.4573	Downregulated	DM_D_PvsEM
ENSG00000171863	6675.65	-1.12836	0.207276	-5.44376	5.21678e-08	5.75795e-07	6201	RPS7	13.1703	12.0618	Downregulated	DM_D_PvsEM
ENSG00000080608	416.59	-1.29777	0.238407	-5.44353	5.22352e-08	5.7618e-07	9933	PUM3	9.40622	8.38154	Downregulated	DM_D_PvsEM
ENSG00000109756	1026.02	1.16627	0.214283	5.44265	5.24943e-08	5.78678e-07	9693	RAPGEF2	9.52224	10.5731	Upregulated	DM_D_PvsEM
ENSG00000163293	1380.35	1.22959	0.225965	5.44152	5.28285e-08	5.82e-07	152519	NIPAL1	9.85681	10.9902	Upregulated	DM_D_PvsEM
ENSG00000130208	432.449	-1.91636	0.352333	-5.43906	5.35627e-08	5.89722e-07	341	APOC1	9.59181	8.11776	Downregulated	DM_D_PvsEM
ENSG00000120693	51.8844	-3.32487	0.611403	-5.4381	5.3853e-08	5.9255e-07	4093	SMAD9	7.53265	6.3386	Downregulated	DM_D_PvsEM
ENSG00000160193	115.821	-1.90236	0.350328	-5.43022	5.62843e-08	6.18918e-07	10785	WDR4	8.09769	7.06511	Downregulated	DM_D_PvsEM
ENSG00000166226	1453.2	-1.28344	0.236541	-5.42585	5.76789e-08	6.3386e-07	10576	CCT2	11.0696	9.88251	Downregulated	DM_D_PvsEM
ENSG00000112379	1690.91	-1.85748	0.342355	-5.42559	5.7763e-08	6.34391e-07	57221	ARFGEF3	11.4036	9.68799	Downregulated	DM_D_PvsEM
ENSG00000155158	590.795	1.69372	0.312373	5.42211	5.88994e-08	6.46471e-07	158219	TTC39B	8.47549	9.87	Upregulated	DM_D_PvsEM
ENSG00000116857	1118.46	-1.3849	0.255444	-5.42152	5.90945e-08	6.48212e-07	252839	TMEM9	10.7393	9.48919	Downregulated	DM_D_PvsEM
ENSG00000106823	48.5796	5.85673	1.08067	5.41953	5.97556e-08	6.55057e-07	1842	ECM2	5.97729	7.48962	Upregulated	DM_D_PvsEM
ENSG00000049089	197.348	1.65049	0.304619	5.4182	6.02008e-08	6.5953e-07	1298	COL9A2	7.35486	8.33303	Upregulated	DM_D_PvsEM
ENSG00000111674	2653.22	-5.97377	1.10308	-5.41551	6.11128e-08	6.69108e-07	2026	ENO2	12.1394	7.79159	Downregulated	DM_D_PvsEM
ENSG00000163513	2642.09	-1.13449	0.209498	-5.41529	6.11892e-08	6.69531e-07	7048	TGFBR2	11.8643	10.7779	Downregulated	DM_D_PvsEM
ENSG00000104783	296.877	-3.15597	0.582819	-5.41502	6.12821e-08	6.70134e-07	3783	KCNN4	9.24238	7.25032	Downregulated	DM_D_PvsEM
ENSG00000110723	103.054	-2.51111	0.463831	-5.41384	6.16874e-08	6.7415e-07	23086	EXPH5	8.07297	6.80826	Downregulated	DM_D_PvsEM
ENSG00000257038	40.5734	3.938	0.727483	5.41319	6.19117e-08	6.76185e-07	100287837	ARHGEF17-AS1	6.17171	7.31734	Upregulated	DM_D_PvsEM
ENSG00000122859	24.2079	7.60759	1.40592	5.41112	6.2632e-08	6.8363e-07	50674	NEUROG3	5.74665	6.91566	Upregulated	DM_D_PvsEM
ENSG00000106772	208.049	1.93846	0.358251	5.41089	6.27126e-08	6.84088e-07	158471	PRUNE2	7.40582	8.67492	Upregulated	DM_D_PvsEM
ENSG00000196205	11166.6	-1.21871	0.225337	-5.4084	6.35895e-08	6.93227e-07			13.9291	12.7236	Downregulated	DM_D_PvsEM
ENSG00000115762	2655.44	1.25207	0.231514	5.40818	6.3669e-08	6.93668e-07	55041	PLEKHB2	10.6982	11.896	Upregulated	DM_D_PvsEM
ENSG00000148158	1133.04	1.23177	0.227863	5.40576	6.45343e-08	7.02663e-07	401548	SNX30	9.56988	10.6802	Upregulated	DM_D_PvsEM
ENSG00000184678	132.078	2.56379	0.474343	5.40493	6.48322e-08	7.05473e-07	8349	H2BC21	6.90755	8.30095	Upregulated	DM_D_PvsEM
ENSG00000053770	523.004	1.2839	0.23764	5.40269	6.56492e-08	7.13925e-07	55745	AP5M1	8.64686	9.70371	Upregulated	DM_D_PvsEM
ENSG00000138778	286.716	-2.59113	0.479728	-5.40125	6.6177e-08	7.19223e-07	1062	CENPE	9.11612	7.42317	Downregulated	DM_D_PvsEM
ENSG00000112118	1139.84	-1.56637	0.290069	-5.4	6.66401e-08	7.23813e-07	4172	MCM3	10.7322	9.32408	Downregulated	DM_D_PvsEM
ENSG00000241224	86.2013	5.07151	0.939331	5.39907	6.69874e-08	7.27139e-07	401081	C3orf85	6.24785	7.91885	Upregulated	DM_D_PvsEM
ENSG00000166278	68.9696	3.56435	0.660294	5.39813	6.7339e-08	7.30508e-07	717	C2	6.3677	7.65305	Upregulated	DM_D_PvsEM
ENSG00000139684	1131.3	-1.11404	0.206439	-5.39649	6.79576e-08	7.36768e-07	2098	ESD	10.6755	9.6635	Downregulated	DM_D_PvsEM
ENSG00000154548	75.4167	-2.95304	0.547512	-5.39356	6.90752e-08	7.48427e-07	135295	SRSF12	7.82091	6.55479	Downregulated	DM_D_PvsEM
ENSG00000125046	143.682	3.15755	0.585502	5.39289	6.93315e-08	7.50746e-07	51066	SSUH2	6.66925	8.29363	Upregulated	DM_D_PvsEM
ENSG00000183763	70.5997	-2.42652	0.449977	-5.39254	6.94674e-08	7.51757e-07	10293	TRAIP	7.6846	6.6359	Downregulated	DM_D_PvsEM
ENSG00000075391	664.944	1.73646	0.322043	5.392	6.96773e-08	7.53569e-07	9462	RASAL2	8.65795	10.1167	Upregulated	DM_D_PvsEM
ENSG00000075539	1333.34	1.19481	0.221612	5.39145	6.98917e-08	7.55427e-07	285527	FRYL	9.82137	10.9208	Upregulated	DM_D_PvsEM
ENSG00000166845	65.5599	-3.45544	0.640931	-5.39129	6.99543e-08	7.55642e-07	162681	C18orf54	7.71606	6.41914	Downregulated	DM_D_PvsEM
ENSG00000105612	271.12	-1.68118	0.311902	-5.39009	7.04232e-08	7.60244e-07	1777	DNASE2	8.9912	7.79455	Downregulated	DM_D_PvsEM
ENSG00000214176	1294.36	1.73789	0.322446	5.38972	7.05695e-08	7.6136e-07			9.42579	10.9995	Upregulated	DM_D_PvsEM
ENSG00000178105	401.985	-1.47388	0.27357	-5.38759	7.14101e-08	7.69961e-07	1662	DDX10	9.43066	8.27749	Downregulated	DM_D_PvsEM
ENSG00000051825	215.55	-1.99577	0.37045	-5.38741	7.14808e-08	7.70254e-07	10198	MPHOSPH9	8.78112	7.46837	Downregulated	DM_D_PvsEM
ENSG00000122034	725.138	-1.39309	0.258623	-5.38658	7.18125e-08	7.73359e-07	2971	GTF3A	10.1393	8.94841	Downregulated	DM_D_PvsEM
ENSG00000183765	276.541	-1.44401	0.268183	-5.38442	7.26786e-08	7.8221e-07	11200	CHEK2	8.93945	7.90657	Downregulated	DM_D_PvsEM
ENSG00000137812	158.77	-1.92446	0.357545	-5.38243	7.34855e-08	7.90415e-07	57082	KNL1	8.43817	7.27242	Downregulated	DM_D_PvsEM
ENSG00000105717	44.6776	-3.48996	0.648494	-5.38164	7.38104e-08	7.93236e-07	80714	PBX4	7.40187	6.26888	Downregulated	DM_D_PvsEM
ENSG00000184428	760.035	-1.28575	0.238918	-5.38157	7.38373e-08	7.93236e-07	116447	TOP1MT	10.2037	9.0856	Downregulated	DM_D_PvsEM
ENSG00000159111	1412.14	-1.09662	0.203844	-5.37969	7.46153e-08	8.01109e-07	124995	MRPL10	10.9819	9.96685	Downregulated	DM_D_PvsEM
ENSG00000134871	3571.86	-1.58772	0.295141	-5.37954	7.46778e-08	8.01295e-07	1284	COL4A2	12.3842	10.8555	Downregulated	DM_D_PvsEM
ENSG00000181045	392.261	1.33339	0.247939	5.37789	7.53638e-08	8.08167e-07	284129	SLC26A11	8.32717	9.37526	Upregulated	DM_D_PvsEM
ENSG00000197903	626.289	1.9451	0.361767	5.37667	7.58754e-08	8.1316e-07	85236	H2BC12	8.43198	10.0487	Upregulated	DM_D_PvsEM
ENSG00000064601	10370.7	2.06128	0.383491	5.37504	7.65672e-08	8.19835e-07	5476	CTSA	11.9072	13.9495	Upregulated	DM_D_PvsEM
ENSG00000229155	164.844	1.71419	0.31892	5.37498	7.65907e-08	8.19835e-07			7.37564	8.43583	Upregulated	DM_D_PvsEM
ENSG00000164124	1766.13	1.54117	0.286748	5.37466	7.67252e-08	8.20779e-07	55314	TMEM144	9.94007	11.3796	Upregulated	DM_D_PvsEM
ENSG00000180251	40.1617	-4.8412	0.901033	-5.37295	7.74583e-08	8.28121e-07	389015	SLC9A4	6.98802	5.96653	Downregulated	DM_D_PvsEM
ENSG00000144035	26.3299	6.86475	1.27792	5.3718	7.79532e-08	8.3291e-07	9027	NAT8	5.80775	6.9744	Upregulated	DM_D_PvsEM
ENSG00000110422	1265.9	1.21195	0.225618	5.37169	7.80013e-08	8.32922e-07	10114	HIPK3	9.7514	10.8627	Upregulated	DM_D_PvsEM
ENSG00000204869	36.6013	-4.15525	0.773636	-5.37106	7.82762e-08	8.35354e-07	444882	IGFL4	7.27434	6.12921	Downregulated	DM_D_PvsEM
ENSG00000119285	681.294	-1.47288	0.274544	-5.36484	8.10221e-08	8.64138e-07	55127	HEATR1	10.0918	8.834	Downregulated	DM_D_PvsEM
ENSG00000250681	25.2929	5.3852	1.00403	5.36357	8.15916e-08	8.69689e-07			5.92658	7.04036	Upregulated	DM_D_PvsEM
ENSG00000242125	541.828	-1.95012	0.363624	-5.363	8.1852e-08	8.7194e-07	8420	SNHG3	9.89048	8.3193	Downregulated	DM_D_PvsEM
ENSG00000187244	7947.2	1.37442	0.256364	5.3612	8.26694e-08	8.80119e-07	4059	BCAM	12.0764	13.4284	Upregulated	DM_D_PvsEM
ENSG00000163938	1740.58	-1.48772	0.277603	-5.35918	8.35991e-08	8.89482e-07	26354	GNL3	11.365	9.97941	Downregulated	DM_D_PvsEM
ENSG00000107331	2150.12	-1.98166	0.369856	-5.35792	8.41843e-08	8.95171e-07	20	ABCA2	11.7084	9.8861	Downregulated	DM_D_PvsEM
ENSG00000104689	183.412	-1.5926	0.297283	-5.35719	8.4525e-08	8.98255e-07	8797	TNFRSF10A	8.54394	7.51151	Downregulated	DM_D_PvsEM
ENSG00000099860	178.672	-2.49704	0.466357	-5.35435	8.58642e-08	9.1194e-07	4616	GADD45B	8.47272	7.02979	Downregulated	DM_D_PvsEM
ENSG00000187735	1156.41	-1.14557	0.213962	-5.35409	8.599e-08	9.12729e-07	6917	TCEA1	10.7136	9.67094	Downregulated	DM_D_PvsEM
ENSG00000178597	582.608	-3.08979	0.577157	-5.35346	8.62885e-08	9.1535e-07	768239	PSAPL1	9.80852	7.5853	Downregulated	DM_D_PvsEM
ENSG00000180891	285.47	-1.47011	0.274634	-5.35298	8.65173e-08	9.1668e-07	404093	CUEDC1	9.00005	7.92843	Downregulated	DM_D_PvsEM
ENSG00000229117	3204.81	-1.18058	0.220546	-5.35299	8.6514e-08	9.1668e-07	6171	RPL41	12.1375	11.0005	Downregulated	DM_D_PvsEM
ENSG00000103196	64.787	-2.54576	0.475779	-5.35073	8.75999e-08	9.26634e-07	83716	CRISPLD2	7.63188	6.58781	Downregulated	DM_D_PvsEM
ENSG00000184292	331.429	-2.62916	0.491368	-5.3507	8.76136e-08	9.26634e-07	4070	TACSTD2	9.24551	7.45298	Downregulated	DM_D_PvsEM
ENSG00000250251	212.259	-1.57901	0.295102	-5.35074	8.75956e-08	9.26634e-07	353511	PKD1P6	8.69583	7.62789	Downregulated	DM_D_PvsEM
ENSG00000168615	4536.9	-1.06713	0.199453	-5.35027	8.78241e-08	9.28307e-07	8754	ADAM9	12.6014	11.5611	Downregulated	DM_D_PvsEM
ENSG00000108840	533.086	1.36377	0.254936	5.34944	8.82249e-08	9.31554e-07	10014	HDAC5	8.60797	9.72381	Upregulated	DM_D_PvsEM
ENSG00000136869	219.004	-3.1407	0.587109	-5.34942	8.82364e-08	9.31554e-07	7099	TLR4	8.9097	7.03557	Downregulated	DM_D_PvsEM
ENSG00000106080	322.154	-2.19614	0.410651	-5.34796	8.89509e-08	9.38538e-07	55033	FKBP14	9.18067	7.60962	Downregulated	DM_D_PvsEM
ENSG00000159173	227.667	1.60317	0.299919	5.34534	9.025e-08	9.51112e-07	7135	TNNI1	7.6446	8.72182	Upregulated	DM_D_PvsEM
ENSG00000205213	4081.76	1.12539	0.210536	5.34536	9.02395e-08	9.51112e-07	55366	LGR4	11.3754	12.4695	Upregulated	DM_D_PvsEM
ENSG00000113368	505.017	-1.70267	0.318573	-5.34467	9.05837e-08	9.54062e-07	4001	LMNB1	9.73194	8.35974	Downregulated	DM_D_PvsEM
ENSG00000042317	476.925	-1.51232	0.283086	-5.34228	9.17865e-08	9.65606e-07	55812	SPATA7	9.64544	8.42973	Downregulated	DM_D_PvsEM
ENSG00000169093	229.896	-1.57733	0.295254	-5.34227	9.17887e-08	9.65606e-07	8623	ASMTL	8.73845	7.67007	Downregulated	DM_D_PvsEM
ENSG00000165879	67.3934	3.68369	0.689585	5.34189	9.19828e-08	9.67074e-07	10023	FRAT1	6.35804	7.64552	Upregulated	DM_D_PvsEM
ENSG00000177076	963.933	1.52853	0.286237	5.34007	9.29121e-08	9.76265e-07	340485	ACER2	9.08027	10.4268	Upregulated	DM_D_PvsEM
ENSG00000136628	1916.24	-1.25146	0.234399	-5.33899	9.34649e-08	9.81492e-07	2058	EPRS1	11.449	10.2699	Downregulated	DM_D_PvsEM
ENSG00000100462	401.057	-1.46011	0.273511	-5.33838	9.37788e-08	9.84206e-07	10419	PRMT5	9.427	8.28052	Downregulated	DM_D_PvsEM
ENSG00000174307	714.421	-1.23156	0.230728	-5.33772	9.41234e-08	9.87238e-07	23612	PHLDA3	10.1052	9.03942	Downregulated	DM_D_PvsEM
ENSG00000100749	114.279	-2.09472	0.39246	-5.33741	9.42825e-08	9.88321e-07	7443	VRK1	8.1161	6.99681	Downregulated	DM_D_PvsEM
ENSG00000186564	354.234	2.08385	0.390654	5.33426	9.59357e-08	1.00506e-06	2306	FOXD2	7.85178	9.37205	Upregulated	DM_D_PvsEM
ENSG00000007866	1514.41	1.25676	0.235626	5.33371	9.62246e-08	1.00749e-06	7005	TEAD3	9.95848	11.1254	Upregulated	DM_D_PvsEM
ENSG00000159216	911.082	-1.21072	0.22728	-5.32699	9.98529e-08	1.04486e-06	861	RUNX1	10.3908	9.31702	Downregulated	DM_D_PvsEM
ENSG00000117472	4022.83	1.94539	0.365285	5.32567	1.0058e-07	1.05185e-06	10103	TSPAN1	10.7388	12.6082	Upregulated	DM_D_PvsEM
ENSG00000177548	468.188	1.47428	0.276903	5.32418	1.01407e-07	1.05988e-06	79874	RABEP2	8.42746	9.60828	Upregulated	DM_D_PvsEM
ENSG00000165490	52.5802	-3.79708	0.713378	-5.32267	1.02254e-07	1.0681e-06	220042	DDIAS	7.53596	6.28616	Downregulated	DM_D_PvsEM
ENSG00000005882	748.747	1.52253	0.286058	5.32246	1.02376e-07	1.06873e-06	5164	PDK2	8.91076	10.2267	Upregulated	DM_D_PvsEM
ENSG00000137960	487.994	1.83202	0.344271	5.32145	1.02944e-07	1.07403e-06	54810	GIPC2	8.25346	9.71767	Upregulated	DM_D_PvsEM
ENSG00000074657	510.416	-1.22395	0.230065	-5.32004	1.03747e-07	1.08177e-06	55205	ZNF532	9.63549	8.63271	Downregulated	DM_D_PvsEM
ENSG00000147403	42089.9	-1.03268	0.194155	-5.31887	1.04416e-07	1.08811e-06	6134	RPL10	15.7688	14.7391	Downregulated	DM_D_PvsEM
ENSG00000111640	53908	-1.3931	0.262101	-5.31515	1.06567e-07	1.10988e-06	2597	GAPDH	16.2022	14.8133	Downregulated	DM_D_PvsEM
ENSG00000183726	1304.3	1.29585	0.243824	5.31468	1.06843e-07	1.1121e-06	23585	TMEM50A	9.73982	10.9295	Upregulated	DM_D_PvsEM
ENSG00000012779	179.806	-1.91539	0.360415	-5.31441	1.07004e-07	1.11312e-06	240	ALOX5	8.55168	7.36128	Downregulated	DM_D_PvsEM
ENSG00000109819	193.599	-2.57967	0.485479	-5.31367	1.0744e-07	1.11699e-06	10891	PPARGC1A	8.68876	7.18802	Downregulated	DM_D_PvsEM
ENSG00000173852	276.929	-1.42322	0.267866	-5.3132	1.07718e-07	1.11923e-06	23333	DPY19L1	8.9778	7.94122	Downregulated	DM_D_PvsEM
ENSG00000215513	2690.07	1.23996	0.233417	5.31222	1.083e-07	1.12462e-06			10.6801	11.8634	Upregulated	DM_D_PvsEM
ENSG00000173137	366.017	1.74955	0.329478	5.31005	1.09594e-07	1.13739e-06	203054	ADCK5	8.0401	9.35301	Upregulated	DM_D_PvsEM
ENSG00000215021	5537.49	-1.11093	0.209219	-5.30988	1.09697e-07	1.1378e-06	11331	PHB2	12.901	11.8136	Downregulated	DM_D_PvsEM
ENSG00000170515	2185.76	-1.21373	0.228653	-5.30818	1.10727e-07	1.1478e-06	5036	PA2G4	11.5869	10.4369	Downregulated	DM_D_PvsEM
ENSG00000101412	87.8098	-2.15988	0.406979	-5.30711	1.11379e-07	1.15389e-06	1869	E2F1	7.81008	6.80414	Downregulated	DM_D_PvsEM
ENSG00000132329	518.237	-2.1378	0.403166	-5.30252	1.14214e-07	1.18257e-06	10267	RAMP1	9.80764	8.16997	Downregulated	DM_D_PvsEM
ENSG00000087253	153.111	2.74689	0.518084	5.30201	1.14535e-07	1.1852e-06	54947	LPCAT2	6.75094	8.20237	Upregulated	DM_D_PvsEM
ENSG00000115268	10600.3	-1.17336	0.221374	-5.30037	1.15569e-07	1.1952e-06	6209	RPS15	13.8417	12.6813	Downregulated	DM_D_PvsEM
ENSG00000127249	47.6488	3.72064	0.70209	5.29938	1.16199e-07	1.20101e-06	84239	ATP13A4	6.19138	7.31447	Upregulated	DM_D_PvsEM
ENSG00000166033	89.5621	4.50736	0.850679	5.29854	1.16731e-07	1.20581e-06	5654	HTRA1	6.1498	7.76989	Upregulated	DM_D_PvsEM
ENSG00000087076	205.994	3.10285	0.585753	5.2972	1.17591e-07	1.21398e-06	51171	HSD17B14	6.91074	8.72105	Upregulated	DM_D_PvsEM
ENSG00000232987	42.3673	-3.32252	0.627247	-5.29698	1.17734e-07	1.21476e-06			7.2416	6.24585	Downregulated	DM_D_PvsEM
ENSG00000095587	48.5354	3.57599	0.675188	5.29629	1.1818e-07	1.21865e-06	7093	TLL2	6.27007	7.37045	Upregulated	DM_D_PvsEM
ENSG00000152082	222.354	-1.51476	0.286033	-5.29574	1.18537e-07	1.22162e-06	80097	MZT2B	8.74607	7.70581	Downregulated	DM_D_PvsEM
ENSG00000138658	89.2789	-2.59441	0.490139	-5.29323	1.20177e-07	1.2378e-06	55345	ZGRF1	7.94608	6.71791	Downregulated	DM_D_PvsEM
ENSG00000198719	31.7722	3.49248	0.659823	5.29305	1.20293e-07	1.23828e-06	28514	DLL1	6.18257	7.15405	Upregulated	DM_D_PvsEM
ENSG00000110076	32.0811	5.92296	1.11912	5.29254	1.20631e-07	1.24104e-06	9379	NRXN2	5.89736	7.16952	Upregulated	DM_D_PvsEM
ENSG00000244479	79.8093	2.40019	0.453558	5.29192	1.2104e-07	1.24452e-06			6.61222	7.55225	Upregulated	DM_D_PvsEM
ENSG00000139239	302.227	-1.53645	0.290425	-5.29034	1.22091e-07	1.2546e-06	144581	RPL14P1	9.08306	7.95389	Downregulated	DM_D_PvsEM
ENSG00000159409	31.7911	4.39349	0.83076	5.28852	1.23313e-07	1.26642e-06	11189	CELF3	6.06158	7.1615	Upregulated	DM_D_PvsEM
ENSG00000196371	288.189	1.63858	0.309866	5.28801	1.23651e-07	1.26916e-06	2526	FUT4	7.8438	8.98967	Upregulated	DM_D_PvsEM
ENSG00000114767	225.05	-1.45902	0.275931	-5.28763	1.23911e-07	1.27109e-06	9136	RRP9	8.70821	7.71243	Downregulated	DM_D_PvsEM
ENSG00000068366	1701.46	-1.28101	0.242285	-5.28719	1.2421e-07	1.27276e-06	2182	ACSL4	11.2759	10.0807	Downregulated	DM_D_PvsEM
ENSG00000247844	419.838	-3.05884	0.578539	-5.28718	1.24218e-07	1.27276e-06			9.57389	7.59219	Downregulated	DM_D_PvsEM
ENSG00000174371	62.2892	-4.5001	0.851387	-5.28561	1.25289e-07	1.283e-06	9156	EXO1	7.64612	6.19087	Downregulated	DM_D_PvsEM
ENSG00000242071	465.499	-1.43685	0.272026	-5.28203	1.27758e-07	1.30753e-06	326310	RPL7AP6	9.59494	8.4374	Downregulated	DM_D_PvsEM
ENSG00000155252	871.124	1.59107	0.301431	5.27838	1.30331e-07	1.33309e-06	55361	PI4K2A	9.05913	10.4524	Upregulated	DM_D_PvsEM
ENSG00000160180	10810.2	2.18335	0.41367	5.27799	1.30606e-07	1.33436e-06	7033	TFF3	11.9298	14.0584	Upregulated	DM_D_PvsEM
ENSG00000187889	37.7117	3.04517	0.576951	5.27803	1.30577e-07	1.33436e-06	199920	FYB2	6.29955	7.27345	Upregulated	DM_D_PvsEM
ENSG00000136048	348.125	-1.37056	0.259707	-5.27732	1.31086e-07	1.3385e-06	55332	DRAM1	9.22693	8.18148	Downregulated	DM_D_PvsEM
ENSG00000135541	343.636	-1.47394	0.279362	-5.27611	1.31956e-07	1.34661e-06	54806	AHI1	9.22839	8.10572	Downregulated	DM_D_PvsEM
ENSG00000177103	155.467	2.54875	0.483145	5.27534	1.32512e-07	1.3515e-06	57453	DSCAML1	7.04561	8.44952	Upregulated	DM_D_PvsEM
ENSG00000182307	557.889	-1.24738	0.236463	-5.27518	1.32626e-07	1.35188e-06	65265	C8orf33	9.78911	8.74718	Downregulated	DM_D_PvsEM
ENSG00000165821	676.126	-2.07538	0.393631	-5.2724	1.34652e-07	1.37175e-06	6297	SALL2	10.1869	8.4817	Downregulated	DM_D_PvsEM
ENSG00000168078	70.6613	-4.77258	0.905398	-5.27125	1.35498e-07	1.37957e-06	55872	PBK	7.81116	6.20713	Downregulated	DM_D_PvsEM
ENSG00000212664	96.9517	-1.94313	0.368708	-5.27011	1.36341e-07	1.38736e-06	645296	RPL17P39	7.96137	6.95489	Downregulated	DM_D_PvsEM
ENSG00000116830	405.549	-1.28839	0.244495	-5.26957	1.36741e-07	1.39063e-06	8458	TTF2	9.3563	8.35184	Downregulated	DM_D_PvsEM
ENSG00000174100	1121.75	-1.17528	0.223176	-5.26617	1.393e-07	1.41584e-06			10.6929	9.62617	Downregulated	DM_D_PvsEM
ENSG00000181026	412.062	-1.57303	0.298827	-5.264	1.40954e-07	1.43184e-06	64782	AEN	9.44635	8.23462	Downregulated	DM_D_PvsEM
ENSG00000065485	906.898	-1.31938	0.250741	-5.2619	1.42574e-07	1.44629e-06	10954	PDIA5	10.4289	9.25764	Downregulated	DM_D_PvsEM
ENSG00000164323	813.769	-1.5464	0.29389	-5.26184	1.42621e-07	1.44629e-06	57587	CFAP97	10.3242	8.98762	Downregulated	DM_D_PvsEM
ENSG00000181409	1739.81	1.3077	0.248524	5.26187	1.42595e-07	1.44629e-06	9625	AATK	10.0799	11.3023	Upregulated	DM_D_PvsEM
ENSG00000154217	64.7731	-3.1126	0.591688	-5.26055	1.43625e-07	1.4548e-06	26207	PITPNC1	7.67963	6.47212	Downregulated	DM_D_PvsEM
ENSG00000272087	53.7073	3.98575	0.757654	5.26065	1.4355e-07	1.4548e-06			6.17265	7.41471	Upregulated	DM_D_PvsEM
ENSG00000142230	1281.63	-1.08129	0.205587	-5.25952	1.44434e-07	1.46216e-06	10055	SAE1	10.8306	9.83886	Downregulated	DM_D_PvsEM
ENSG00000163545	341.843	1.55544	0.295913	5.2564	1.46904e-07	1.48632e-06	81788	NUAK2	8.06655	9.24657	Upregulated	DM_D_PvsEM
ENSG00000115129	460.151	1.70094	0.323669	5.25518	1.47876e-07	1.4953e-06	9540	TP53I3	8.29505	9.63529	Upregulated	DM_D_PvsEM
ENSG00000182636	268.517	1.50864	0.287168	5.25351	1.49228e-07	1.50811e-06	4692	NDN	7.87312	8.957	Upregulated	DM_D_PvsEM
ENSG00000145592	12070.1	-1.14971	0.218865	-5.25305	1.49598e-07	1.51098e-06	6167	RPL37	14.0026	12.8644	Downregulated	DM_D_PvsEM
ENSG00000101945	164.696	-1.67747	0.319359	-5.25263	1.49946e-07	1.51363e-06	6839	SUV39H1	8.43386	7.39173	Downregulated	DM_D_PvsEM
ENSG00000108506	225.093	-1.62618	0.30961	-5.25236	1.50163e-07	1.51496e-06	57508	INTS2	8.77544	7.66093	Downregulated	DM_D_PvsEM
ENSG00000175061	5000.06	-1.30948	0.2494	-5.25053	1.51665e-07	1.52924e-06	125144	SNHG29	12.7873	11.5103	Downregulated	DM_D_PvsEM
ENSG00000152128	241.678	3.16973	0.604488	5.24366	1.57426e-07	1.58631e-06	81615	TMEM163	7.15878	8.95033	Upregulated	DM_D_PvsEM
ENSG00000164134	584.822	-1.40354	0.267673	-5.24348	1.57578e-07	1.58631e-06	80155	NAA15	9.87899	8.71083	Downregulated	DM_D_PvsEM
ENSG00000166012	1221.52	-1.64288	0.313319	-5.24346	1.57593e-07	1.58631e-06	79101	TAF1D	10.8622	9.37218	Downregulated	DM_D_PvsEM
ENSG00000105364	933.088	-1.3819	0.263581	-5.24278	1.58179e-07	1.5913e-06	51073	MRPL4	10.4633	9.24119	Downregulated	DM_D_PvsEM
ENSG00000187954	800.039	1.27423	0.243054	5.24258	1.58349e-07	1.59211e-06	50626	CYHR1	9.1381	10.2474	Upregulated	DM_D_PvsEM
ENSG00000007944	466.545	1.48218	0.282758	5.24185	1.58973e-07	1.59748e-06	29116	MYLIP	8.41854	9.61332	Upregulated	DM_D_PvsEM
ENSG00000140263	1853.81	-1.28541	0.245264	-5.24092	1.5978e-07	1.60468e-06	6652	SORD	11.3532	10.1462	Downregulated	DM_D_PvsEM
ENSG00000169347	130.453	-2.61837	0.499619	-5.24074	1.5993e-07	1.60528e-06	2813	GP2	7.74462	6.66622	Downregulated	DM_D_PvsEM
ENSG00000100162	63.927	-4.29977	0.82088	-5.238	1.62327e-07	1.62841e-06	79019	CENPM	7.70992	6.22885	Downregulated	DM_D_PvsEM
ENSG00000141456	1541.5	-1.11745	0.213434	-5.23558	1.64467e-07	1.64895e-06	27043	PELP1	11.099	10.0594	Downregulated	DM_D_PvsEM
ENSG00000159055	183.383	-1.59334	0.304387	-5.2346	1.65345e-07	1.65681e-06	54069	MIS18A	8.54043	7.51124	Downregulated	DM_D_PvsEM
ENSG00000197157	5071.93	-1.02887	0.196589	-5.2336	1.66236e-07	1.66481e-06	27044	SND1	12.7457	11.7398	Downregulated	DM_D_PvsEM
ENSG00000138798	25.8729	6.19997	1.18498	5.23214	1.67561e-07	1.67712e-06	1950	EGF	5.85798	7.0989	Upregulated	DM_D_PvsEM
ENSG00000162998	31.3869	4.70891	0.900255	5.23064	1.68925e-07	1.68982e-06	2487	FRZB	6.0299	7.15612	Upregulated	DM_D_PvsEM
ENSG00000243449	232.169	1.77527	0.339543	5.22841	1.7097e-07	1.70932e-06	401115	C4orf48	7.60933	8.81629	Upregulated	DM_D_PvsEM
ENSG00000005249	40.9294	5.54045	1.05974	5.22813	1.71229e-07	1.71094e-06	5577	PRKAR2B	5.91116	7.17255	Upregulated	DM_D_PvsEM
ENSG00000140511	105.972	-2.29132	0.43848	-5.2256	1.73589e-07	1.73257e-06	145864	HAPLN3	8.04076	6.88366	Downregulated	DM_D_PvsEM
ENSG00000196839	44.7695	-2.89512	0.554024	-5.22562	1.73572e-07	1.73257e-06	100	ADA	7.3801	6.37007	Downregulated	DM_D_PvsEM
ENSG00000189410	24.5511	-4.68415	0.896769	-5.22336	1.75702e-07	1.75267e-06	400745	SH2D5	7.05133	6.00798	Downregulated	DM_D_PvsEM
ENSG00000179958	341.279	-1.29251	0.247513	-5.22199	1.77009e-07	1.76471e-06	79077	DCTPP1	9.18035	8.19483	Downregulated	DM_D_PvsEM
ENSG00000127337	226.486	-1.59742	0.30591	-5.22185	1.77143e-07	1.76506e-06	8089	YEATS4	8.77878	7.68219	Downregulated	DM_D_PvsEM
ENSG00000107742	199.217	-2.29019	0.438955	-5.21736	1.81489e-07	1.80734e-06	9806	SPOCK2	8.57433	7.17823	Downregulated	DM_D_PvsEM
ENSG00000169991	355.969	-1.72682	0.330987	-5.21719	1.81653e-07	1.80797e-06	126917	IFFO2	9.33027	8.02955	Downregulated	DM_D_PvsEM
ENSG00000132793	2890.88	1.04911	0.20129	5.21194	1.86875e-07	1.8589e-06	64900	LPIN3	10.9121	11.9194	Upregulated	DM_D_PvsEM
ENSG00000234742	193.496	-1.65053	0.316704	-5.2116	1.87217e-07	1.86125e-06	100129657	RPL17P18	8.61094	7.5285	Downregulated	DM_D_PvsEM
ENSG00000165156	708.226	1.26253	0.242317	5.21023	1.88604e-07	1.87399e-06	11244	ZHX1	9.01371	10.104	Upregulated	DM_D_PvsEM
ENSG00000173166	123.896	1.85281	0.355671	5.20935	1.89503e-07	1.88186e-06	65059	RAPH1	7.13426	8.17603	Upregulated	DM_D_PvsEM
ENSG00000112578	195.574	-1.55507	0.298619	-5.20754	1.9136e-07	1.89925e-06	705	BYSL	8.57466	7.56281	Downregulated	DM_D_PvsEM
ENSG00000184465	1114.57	-1.39085	0.267145	-5.20633	1.92611e-07	1.91059e-06	253769	WDR27	10.7296	9.47274	Downregulated	DM_D_PvsEM
ENSG00000005001	1538.86	-1.46698	0.281929	-5.20337	1.95709e-07	1.94023e-06	64063	PRSS22	11.1816	9.83197	Downregulated	DM_D_PvsEM
ENSG00000077044	587.488	-1.63294	0.313844	-5.20303	1.96061e-07	1.94264e-06	8527	DGKD	9.9406	8.58983	Downregulated	DM_D_PvsEM
ENSG00000269893	526.641	-1.65799	0.318758	-5.2014	1.97797e-07	1.95874e-06	100093630	SNHG8	9.79159	8.43578	Downregulated	DM_D_PvsEM
ENSG00000105373	5897.93	-1.01946	0.196114	-5.19831	2.01109e-07	1.99042e-06	29997	NOP53	12.9647	11.9649	Downregulated	DM_D_PvsEM
ENSG00000196531	9155.44	-1.03451	0.199013	-5.1982	2.01231e-07	1.99052e-06	4666	NACA	13.5784	12.5575	Downregulated	DM_D_PvsEM
ENSG00000091127	176.514	-1.86783	0.359349	-5.19783	2.01632e-07	1.99338e-06	54517	PUS7	8.50122	7.33453	Downregulated	DM_D_PvsEM
ENSG00000113407	2511.17	-1.11546	0.214643	-5.19681	2.02734e-07	2.00315e-06	6897	TARS1	11.7874	10.721	Downregulated	DM_D_PvsEM
ENSG00000101265	57.2238	-3.68469	0.709391	-5.19416	2.05645e-07	2.03079e-06	9770	RASSF2	7.5551	6.27819	Downregulated	DM_D_PvsEM
ENSG00000147526	1500.86	-1.78526	0.343754	-5.19343	2.06451e-07	2.03761e-06	6867	TACC1	11.2205	9.58237	Downregulated	DM_D_PvsEM
ENSG00000103356	522.853	-1.71515	0.330366	-5.19167	2.08416e-07	2.05586e-06	124454	EARS2	9.80024	8.4172	Downregulated	DM_D_PvsEM
ENSG00000166902	535.967	-1.30291	0.251017	-5.19052	2.09704e-07	2.06741e-06	54948	MRPL16	9.75522	8.67538	Downregulated	DM_D_PvsEM
ENSG00000081189	389.746	1.63183	0.314402	5.19027	2.09988e-07	2.06857e-06	4208	MEF2C	8.15715	9.40597	Upregulated	DM_D_PvsEM
ENSG00000113569	423.89	-1.26184	0.243119	-5.19021	2.10055e-07	2.06857e-06	9631	NUP155	9.45089	8.4419	Downregulated	DM_D_PvsEM
ENSG00000189057	70.6265	-3.03152	0.584157	-5.18956	2.10788e-07	2.07464e-06	374393	FAM111B	7.67646	6.4909	Downregulated	DM_D_PvsEM
ENSG00000123179	302.935	-1.79609	0.34615	-5.18878	2.1168e-07	2.08226e-06	84650	EBPL	9.1459	7.84079	Downregulated	DM_D_PvsEM
ENSG00000115993	736.75	1.50778	0.290766	5.18556	2.15372e-07	2.11741e-06	66008	TRAK2	8.90057	10.1852	Upregulated	DM_D_PvsEM
ENSG00000198585	1138.41	1.33555	0.257668	5.18322	2.18093e-07	2.14297e-06	131870	NUDT16	9.52897	10.7406	Upregulated	DM_D_PvsEM
ENSG00000197208	49.4067	2.88031	0.555754	5.18271	2.18686e-07	2.1476e-06	6583	SLC22A4	6.4017	7.45331	Upregulated	DM_D_PvsEM
ENSG00000189221	1556.08	1.94182	0.374721	5.18204	2.19468e-07	2.15409e-06	4128	MAOA	9.45916	11.2372	Upregulated	DM_D_PvsEM
ENSG00000110700	4292.91	-1.25666	0.242508	-5.18193	2.19598e-07	2.15417e-06	6207	RPS13	12.56	11.3378	Downregulated	DM_D_PvsEM
ENSG00000261829	85.9243	2.29809	0.443621	5.18029	2.2154e-07	2.17202e-06			6.75753	7.86136	Upregulated	DM_D_PvsEM
ENSG00000132341	2492.91	-1.13806	0.219698	-5.18009	2.21777e-07	2.17315e-06	5901	RAN	11.7696	10.6842	Downregulated	DM_D_PvsEM
ENSG00000132563	37.713	-3.38502	0.653836	-5.17718	2.25265e-07	2.2061e-06	51308	REEP2	7.27728	6.24432	Downregulated	DM_D_PvsEM
ENSG00000135124	2623.37	1.27193	0.245685	5.17705	2.25418e-07	2.20639e-06	5025	P2RX4	10.5955	11.8078	Upregulated	DM_D_PvsEM
ENSG00000100033	2098.67	2.67667	0.517604	5.17127	2.3251e-07	2.27455e-06	5625	PRODH	9.27613	11.6489	Upregulated	DM_D_PvsEM
ENSG00000095951	451.638	1.31975	0.255222	5.171	2.32847e-07	2.27659e-06	3096	HIVEP1	8.47357	9.537	Upregulated	DM_D_PvsEM
ENSG00000163565	208.183	-1.61802	0.312972	-5.16986	2.34268e-07	2.28921e-06	3428	IFI16	8.21847	7.32784	Downregulated	DM_D_PvsEM
ENSG00000172159	154.503	2.21827	0.429148	5.16901	2.35334e-07	2.29837e-06	257019	FRMD3	7.04839	8.32548	Upregulated	DM_D_PvsEM
ENSG00000165695	52.2722	2.9142	0.563816	5.16872	2.35709e-07	2.30076e-06	158067	AK8	6.40096	7.46621	Upregulated	DM_D_PvsEM
ENSG00000163879	765.182	-1.48531	0.287409	-5.16791	2.36725e-07	2.3094e-06	7802	DNALI1	10.2535	8.96428	Downregulated	DM_D_PvsEM
ENSG00000108578	287.179	-1.42557	0.275949	-5.16606	2.39085e-07	2.33114e-06	642	BLMH	9.01381	7.97172	Downregulated	DM_D_PvsEM
ENSG00000151376	303.281	-1.31353	0.254398	-5.1633	2.4264e-07	2.36451e-06	10873	ME3	9.06148	8.08045	Downregulated	DM_D_PvsEM
ENSG00000234009	251.508	-1.4935	0.289401	-5.16067	2.46074e-07	2.39665e-06	388907	RPL5P34	8.86644	7.81668	Downregulated	DM_D_PvsEM
ENSG00000067365	501.796	-1.47193	0.285306	-5.15914	2.48087e-07	2.41361e-06	79091	METTL22	9.66497	8.46851	Downregulated	DM_D_PvsEM
ENSG00000240065	26.1146	4.47139	0.86668	5.15922	2.47986e-07	2.41361e-06	5698	PSMB9	5.99772	7.01954	Upregulated	DM_D_PvsEM
ENSG00000138308	352.627	1.77426	0.343998	5.15778	2.49901e-07	2.42992e-06	84647	PLA2G12B	7.99029	9.28761	Upregulated	DM_D_PvsEM
ENSG00000184661	153.643	-2.4716	0.479256	-5.15717	2.50715e-07	2.43516e-06	157313	CDCA2	8.46796	7.06103	Downregulated	DM_D_PvsEM
ENSG00000198668	5995.95	1.32605	0.257124	5.15724	2.50623e-07	2.43516e-06	801	CALM1	11.7746	13.0724	Upregulated	DM_D_PvsEM
ENSG00000224631	866.764	-1.24132	0.240716	-5.15677	2.51246e-07	2.43898e-06	643358	RPS27AP16	10.3551	9.25729	Downregulated	DM_D_PvsEM
ENSG00000135956	1728.73	1.30619	0.253363	5.15539	2.53098e-07	2.45527e-06	55654	TMEM127	10.0954	11.3159	Upregulated	DM_D_PvsEM
ENSG00000186603	75.5202	-2.61307	0.506869	-5.15532	2.53201e-07	2.45527e-06	84842	HPDL	7.7709	6.64492	Downregulated	DM_D_PvsEM
ENSG00000117228	64.55	2.94559	0.571472	5.15438	2.5447e-07	2.46623e-06	2633	GBP1	6.45097	7.62404	Upregulated	DM_D_PvsEM
ENSG00000254521	25.249	4.27803	0.830017	5.15414	2.54793e-07	2.46802e-06	89858	SIGLEC12	6.04325	7.01466	Upregulated	DM_D_PvsEM
ENSG00000082516	477.688	-1.31062	0.254374	-5.15236	2.57227e-07	2.49023e-06	25929	GEMIN5	9.57914	8.51512	Downregulated	DM_D_PvsEM
ENSG00000105402	1610.57	1.31542	0.255345	5.15156	2.58324e-07	2.49948e-06	8775	NAPA	9.9842	11.209	Upregulated	DM_D_PvsEM
ENSG00000114541	251.684	-1.63254	0.316936	-5.151	2.59102e-07	2.50565e-06	23150	FRMD4B	8.88696	7.74175	Downregulated	DM_D_PvsEM
ENSG00000166863	57.193	2.92395	0.568045	5.1474	2.6412e-07	2.55278e-06	6866	TAC3	6.46114	7.58643	Upregulated	DM_D_PvsEM
ENSG00000067191	45.6056	-3.00079	0.58315	-5.14582	2.6635e-07	2.57293e-06	782	CACNB1	7.41352	6.36827	Downregulated	DM_D_PvsEM
ENSG00000118946	44.318	3.88758	0.755586	5.14512	2.67355e-07	2.58043e-06	27253	PCDH17	6.15129	7.28519	Upregulated	DM_D_PvsEM
ENSG00000136872	33321.8	6.5757	1.27806	5.14507	2.67418e-07	2.58043e-06	229	ALDOB	9.47112	15.5198	Upregulated	DM_D_PvsEM
ENSG00000116741	630.641	1.54699	0.300681	5.14494	2.67602e-07	2.58081e-06	5997	RGS2	8.66446	9.95997	Upregulated	DM_D_PvsEM
ENSG00000178038	1918.72	1.61053	0.31305	5.14463	2.68049e-07	2.5837e-06	259173	ALS2CL	10.0183	11.5191	Upregulated	DM_D_PvsEM
ENSG00000155463	5136.23	-1.01521	0.197385	-5.1433	2.69952e-07	2.60064e-06	5018	OXA1L	12.7623	11.7694	Downregulated	DM_D_PvsEM
ENSG00000169860	69.6998	2.15428	0.418917	5.14251	2.71089e-07	2.61017e-06	5028	P2RY1	6.70905	7.66734	Upregulated	DM_D_PvsEM
ENSG00000094916	2026.64	-1.34452	0.261488	-5.1418	2.72118e-07	2.61865e-06	23468	CBX5	11.5457	10.2783	Downregulated	DM_D_PvsEM
ENSG00000154263	39.6468	4.07046	0.791904	5.1401	2.74593e-07	2.64104e-06	10349	ABCA10	6.12999	7.33412	Upregulated	DM_D_PvsEM
ENSG00000121957	224.224	-1.43266	0.278775	-5.13913	2.76016e-07	2.65329e-06	29899	GPSM2	8.73226	7.74327	Downregulated	DM_D_PvsEM
ENSG00000170340	288.264	1.47133	0.286354	5.13815	2.77462e-07	2.6643e-06	10678	B3GNT2	7.95686	9.03329	Upregulated	DM_D_PvsEM
ENSG00000171462	64.6899	2.47989	0.482633	5.13825	2.77313e-07	2.6643e-06	65989	DLK2	6.5765	7.56547	Upregulated	DM_D_PvsEM
ENSG00000128944	167.645	-1.70645	0.332369	-5.13421	2.83339e-07	2.71925e-06	90417	KNSTRN	8.46771	7.39854	Downregulated	DM_D_PvsEM
ENSG00000130948	25.3494	4.30845	0.839262	5.13362	2.84221e-07	2.72625e-06	3293	HSD17B3	6.04546	7.04851	Upregulated	DM_D_PvsEM
ENSG00000136205	2870.81	1.58309	0.308414	5.13299	2.85169e-07	2.73386e-06	64759	TNS3	10.5742	12.0865	Upregulated	DM_D_PvsEM
ENSG00000156697	445.075	-1.20573	0.234952	-5.13182	2.86957e-07	2.74951e-06	10813	UTP14A	9.47705	8.50854	Downregulated	DM_D_PvsEM
ENSG00000104884	527.266	-1.23357	0.240411	-5.13109	2.88062e-07	2.75861e-06	2068	ERCC2	9.70331	8.68585	Downregulated	DM_D_PvsEM
ENSG00000145293	527.447	-1.24139	0.241966	-5.13044	2.89059e-07	2.76666e-06	58478	ENOPH1	9.71935	8.69108	Downregulated	DM_D_PvsEM
ENSG00000071282	33.5657	-3.54073	0.690208	-5.12995	2.89816e-07	2.77242e-06	29995	LMCD1	7.16417	6.17593	Downregulated	DM_D_PvsEM
ENSG00000006756	815.132	1.1287	0.220045	5.12939	2.90679e-07	2.77917e-06	414	ARSD	9.2615	10.2556	Upregulated	DM_D_PvsEM
ENSG00000172667	778.875	-1.34957	0.263133	-5.12885	2.91516e-07	2.78567e-06	64393	ZMAT3	10.2227	9.04625	Downregulated	DM_D_PvsEM
ENSG00000125148	6499.29	6.90851	1.34732	5.1276	2.93464e-07	2.80277e-06	4502	MT2A	7.57799	13.0687	Upregulated	DM_D_PvsEM
ENSG00000159200	1047.36	1.52639	0.297987	5.12234	3.01763e-07	2.88048e-06	1827	RCAN1	9.28495	10.6531	Upregulated	DM_D_PvsEM
ENSG00000123240	2080.73	1.08158	0.211174	5.12176	3.02692e-07	2.8878e-06	10133	OPTN	10.4647	11.4891	Upregulated	DM_D_PvsEM
ENSG00000120645	82.1004	2.41762	0.472089	5.12111	3.03735e-07	2.89618e-06	440073	IQSEC3	6.70299	7.81687	Upregulated	DM_D_PvsEM
ENSG00000221890	70.3547	2.35937	0.460861	5.11949	3.0637e-07	2.91974e-06	23467	NPTXR	6.62441	7.6485	Upregulated	DM_D_PvsEM
ENSG00000186469	93.9067	-2.45071	0.478947	-5.11687	3.10653e-07	2.95897e-06	54331	GNG2	7.91701	6.75097	Downregulated	DM_D_PvsEM
ENSG00000129465	78.4608	2.21649	0.433284	5.11556	3.12805e-07	2.97786e-06	11035	RIPK3	6.7604	7.79213	Upregulated	DM_D_PvsEM
ENSG00000168952	395.201	-1.575	0.30794	-5.11463	3.14352e-07	2.99098e-06	29091	STXBP6	9.42305	8.20722	Downregulated	DM_D_PvsEM
ENSG00000075702	124.036	-2.27932	0.445685	-5.11419	3.1509e-07	2.9964e-06	284403	WDR62	8.16755	6.9821	Downregulated	DM_D_PvsEM
ENSG00000213741	1678.13	-1.07696	0.210716	-5.11096	3.20529e-07	3.04648e-06	6235	RPS29	11.2012	10.1929	Downregulated	DM_D_PvsEM
ENSG00000099814	3604.39	1.12465	0.220074	5.11034	3.21584e-07	3.05324e-06	283638	CEP170B	11.1683	12.2546	Upregulated	DM_D_PvsEM
ENSG00000167645	450.718	-1.35118	0.264398	-5.11041	3.21461e-07	3.05324e-06	90522	YIF1B	9.54028	8.45579	Downregulated	DM_D_PvsEM
ENSG00000100060	93.9344	2.12869	0.416752	5.10782	3.259e-07	3.09256e-06	4242	MFNG	6.86774	7.93899	Upregulated	DM_D_PvsEM
ENSG00000130299	293.647	-1.66961	0.326986	-5.10607	3.28935e-07	3.11969e-06	84705	GTPBP3	9.08658	7.87803	Downregulated	DM_D_PvsEM
ENSG00000110660	498.205	-1.59159	0.311793	-5.10466	3.31391e-07	3.14131e-06	54733	SLC35F2	9.7034	8.43031	Downregulated	DM_D_PvsEM
ENSG00000101298	102.365	2.36148	0.462663	5.10411	3.32356e-07	3.14877e-06	9751	SNPH	6.61804	7.55065	Upregulated	DM_D_PvsEM
ENSG00000010810	375.935	-2.07085	0.405816	-5.10292	3.34452e-07	3.16693e-06	2534	FYN	9.36533	7.86402	Downregulated	DM_D_PvsEM
ENSG00000188242	352.114	1.71411	0.335922	5.1027	3.34849e-07	3.169e-06	25845	PP7080	7.96016	9.24271	Upregulated	DM_D_PvsEM
ENSG00000153071	1578.94	1.90046	0.372451	5.10258	3.35061e-07	3.16931e-06	1601	DAB2	9.50893	11.263	Upregulated	DM_D_PvsEM
ENSG00000167085	960.837	-1.22413	0.239928	-5.10208	3.35941e-07	3.17594e-06	5245	PHB	10.4982	9.40381	Downregulated	DM_D_PvsEM
ENSG00000135838	90.2878	4.21409	0.826129	5.10101	3.37838e-07	3.19218e-06	80896	NPL	6.31325	7.98781	Upregulated	DM_D_PvsEM
ENSG00000100138	1003.46	-1.1184	0.21926	-5.10079	3.3824e-07	3.19427e-06	4809	SNU13	10.5179	9.51384	Downregulated	DM_D_PvsEM
ENSG00000198353	52.7063	2.51801	0.493667	5.10062	3.38545e-07	3.19545e-06	3221	HOXC4	6.51569	7.49763	Upregulated	DM_D_PvsEM
ENSG00000151413	178.749	-1.72075	0.337395	-5.10012	3.39442e-07	3.20221e-06	80224	NUBPL	8.54006	7.44358	Downregulated	DM_D_PvsEM
ENSG00000179750	191.295	-1.88567	0.369935	-5.09729	3.44547e-07	3.24864e-06	9582	APOBEC3B	8.62259	7.42664	Downregulated	DM_D_PvsEM
ENSG00000256069	21.3306	7.14526	1.4021	5.09613	3.46663e-07	3.26685e-06	3	A2MP1	5.74665	6.79562	Upregulated	DM_D_PvsEM
ENSG00000166173	203.574	-1.57534	0.309253	-5.09402	3.50551e-07	3.30174e-06	55323	LARP6	8.63089	7.58712	Downregulated	DM_D_PvsEM
ENSG00000064547	777.901	-1.7111	0.335951	-5.09329	3.51899e-07	3.31268e-06	9170	LPAR2	10.2342	8.80727	Downregulated	DM_D_PvsEM
ENSG00000198915	41.1165	-2.97044	0.583268	-5.09275	3.52908e-07	3.3204e-06	221002	RASGEF1A	7.30612	6.32906	Downregulated	DM_D_PvsEM
ENSG00000144821	29.0679	5.18978	1.01927	5.09166	3.54939e-07	3.33775e-06	22989	MYH15	5.93313	7.09755	Upregulated	DM_D_PvsEM
ENSG00000135100	1759.88	1.14537	0.225	5.09051	3.57094e-07	3.35623e-06	6927	HNF1A	10.2127	11.2876	Upregulated	DM_D_PvsEM
ENSG00000113657	189.401	-2.75622	0.541503	-5.08993	3.58189e-07	3.36474e-06	1809	DPYSL3	8.36953	6.90161	Downregulated	DM_D_PvsEM
ENSG00000163468	2333.57	-1.0382	0.204	-5.08918	3.59607e-07	3.37627e-06	7203	CCT3	11.6369	10.6495	Downregulated	DM_D_PvsEM
ENSG00000177410	2488.9	-1.08376	0.212987	-5.08839	3.61112e-07	3.38861e-06	441951	ZFAS1	11.7043	10.6727	Downregulated	DM_D_PvsEM
ENSG00000204614	35.2872	3.0484	0.599141	5.08794	3.61972e-07	3.39487e-06	135644	TRIM40	6.27784	7.21398	Upregulated	DM_D_PvsEM
ENSG00000112531	610.956	-1.22451	0.240697	-5.08737	3.63058e-07	3.40326e-06	9444	QKI	9.88122	8.84727	Downregulated	DM_D_PvsEM
ENSG00000118515	323.624	2.7808	0.546948	5.08421	3.69158e-07	3.45861e-06	6446	SGK1	7.41125	9.25912	Upregulated	DM_D_PvsEM
ENSG00000130204	1242.49	-1.12074	0.220487	-5.08302	3.71487e-07	3.47859e-06	10452	TOMM40	10.7421	9.72477	Downregulated	DM_D_PvsEM
ENSG00000171503	539.106	1.14879	0.226096	5.08099	3.75482e-07	3.51415e-06	2110	ETFDH	8.7654	9.72339	Upregulated	DM_D_PvsEM
ENSG00000149922	93.8612	-2.09971	0.413403	-5.07909	3.79237e-07	3.54742e-06	6911	TBX6	7.90285	6.87965	Downregulated	DM_D_PvsEM
ENSG00000186523	46.8298	-3.16504	0.623181	-5.07885	3.7972e-07	3.55006e-06	85002	FAM86B1	7.43118	6.33411	Downregulated	DM_D_PvsEM
ENSG00000092068	986.077	1.59714	0.314608	5.07661	3.84235e-07	3.5866e-06	23428	SLC7A8	9.19948	10.6084	Upregulated	DM_D_PvsEM
ENSG00000116062	556.762	-1.28738	0.253588	-5.07667	3.84114e-07	3.5866e-06	2956	MSH6	9.78182	8.7096	Downregulated	DM_D_PvsEM
ENSG00000167772	58.8741	-2.54956	0.50221	-5.07668	3.84086e-07	3.5866e-06	51129	ANGPTL4	7.55695	6.54404	Downregulated	DM_D_PvsEM
ENSG00000186468	1522.84	-1.02877	0.202816	-5.07242	3.92787e-07	3.66449e-06	6228	RPS23	11.039	10.0834	Downregulated	DM_D_PvsEM
ENSG00000125848	1703.57	1.474	0.290599	5.07228	3.9308e-07	3.6653e-06	23767	FLRT3	9.94477	11.3102	Upregulated	DM_D_PvsEM
ENSG00000181274	335.883	1.68099	0.331439	5.0718	3.94072e-07	3.67262e-06	23401	FRAT2	7.97418	9.2186	Upregulated	DM_D_PvsEM
ENSG00000165661	388.801	-1.41716	0.279518	-5.07002	3.97781e-07	3.70524e-06	169714	QSOX2	9.36374	8.26471	Downregulated	DM_D_PvsEM
ENSG00000160613	1673.63	1.33656	0.263645	5.06953	3.98794e-07	3.71272e-06	9159	PCSK7	10.0042	11.2508	Upregulated	DM_D_PvsEM
ENSG00000220842	292.048	-1.63342	0.322321	-5.06767	4.02708e-07	3.74719e-06	729402	RPL21P16	9.07111	7.88805	Downregulated	DM_D_PvsEM
ENSG00000117122	940.995	1.73149	0.34173	5.06683	4.04502e-07	3.76191e-06	4237	MFAP2	9.05683	10.573	Upregulated	DM_D_PvsEM
ENSG00000173812	5114.33	-0.966154	0.1907	-5.06635	4.05513e-07	3.76934e-06	10209	EIF1	12.7128	11.7687	Downregulated	DM_D_PvsEM
ENSG00000188373	133.99	7.09016	1.39976	5.06528	4.07807e-07	3.78868e-06	387695	C10orf99	5.97992	8.41386	Upregulated	DM_D_PvsEM
ENSG00000124313	701.931	1.21968	0.240982	5.06127	4.16463e-07	3.86706e-06	23096	IQSEC2	9.01365	10.0655	Upregulated	DM_D_PvsEM
ENSG00000159307	21.3242	-7.39079	1.46044	-5.06064	4.17842e-07	3.87783e-06	80274	SCUBE1	6.88149	5.74665	Downregulated	DM_D_PvsEM
ENSG00000119801	674.016	1.3867	0.274399	5.05359	4.33592e-07	4.0219e-06	51646	YPEL5	8.88112	10.0616	Upregulated	DM_D_PvsEM
ENSG00000177106	8459.04	1.14251	0.226134	5.05237	4.36372e-07	4.04557e-06	64787	EPS8L2	12.3789	13.5053	Upregulated	DM_D_PvsEM
ENSG00000165556	5342.49	1.05808	0.209482	5.05092	4.39679e-07	4.0741e-06	1045	CDX2	11.7795	12.8141	Upregulated	DM_D_PvsEM
ENSG00000239305	475.228	1.41824	0.280801	5.05069	4.40221e-07	4.07699e-06	7844	RNF103	8.47293	9.61308	Upregulated	DM_D_PvsEM
ENSG00000114796	431.027	1.89415	0.375038	5.05055	4.40537e-07	4.07778e-06	54800	KLHL24	8.12116	9.54888	Upregulated	DM_D_PvsEM
ENSG00000121743	34.4496	-4.31584	0.854835	-5.04874	4.4473e-07	4.11445e-06	2700	GJA3	7.05297	6.05115	Downregulated	DM_D_PvsEM
ENSG00000122026	335.405	-1.61883	0.320774	-5.04662	4.49683e-07	4.1581e-06	6144	RPL21	9.23136	8.02229	Downregulated	DM_D_PvsEM
ENSG00000158109	1508.56	1.36388	0.270262	5.04651	4.49946e-07	4.15837e-06	127262	TPRG1L	9.87874	11.1396	Upregulated	DM_D_PvsEM
ENSG00000127914	1917.72	1.10302	0.218617	5.04545	4.52458e-07	4.17722e-06	10142	AKAP9	10.3583	11.3971	Upregulated	DM_D_PvsEM
ENSG00000198937	228.635	-1.70698	0.338317	-5.04552	4.52286e-07	4.17722e-06	154467	CCDC167	8.77938	7.61264	Downregulated	DM_D_PvsEM
ENSG00000111581	337.005	-1.32688	0.263034	-5.04453	4.54637e-07	4.19516e-06	57122	NUP107	9.18851	8.1764	Downregulated	DM_D_PvsEM
ENSG00000132142	1901.13	-1.05935	0.210008	-5.04435	4.5507e-07	4.19676e-06			11.356	10.3578	Downregulated	DM_D_PvsEM
ENSG00000137880	875.945	1.67432	0.331925	5.04426	4.55284e-07	4.19676e-06	2644	GCHFR	8.96287	10.4293	Upregulated	DM_D_PvsEM
ENSG00000230291	256.912	-1.64514	0.326191	-5.04348	4.57146e-07	4.21173e-06	400055	RPL26P32	8.9211	7.7623	Downregulated	DM_D_PvsEM
ENSG00000138623	112.818	-2.03293	0.403472	-5.03859	4.68978e-07	4.3185e-06	8482	SEMA7A	8.0218	6.98112	Downregulated	DM_D_PvsEM
ENSG00000170954	57.8724	2.35852	0.468139	5.03808	4.7023e-07	4.32777e-06	55786	ZNF415	6.57017	7.50437	Upregulated	DM_D_PvsEM
ENSG00000116852	113.588	-3.71292	0.737046	-5.03757	4.71485e-07	4.33708e-06	23046	KIF21B	8.22486	6.52877	Downregulated	DM_D_PvsEM
ENSG00000143554	740.375	1.16188	0.230727	5.03575	4.75988e-07	4.37623e-06	11000	SLC27A3	9.11689	10.1259	Upregulated	DM_D_PvsEM
ENSG00000147677	4776.37	-0.996299	0.19785	-5.03563	4.76289e-07	4.37673e-06	8667	EIF3H	12.6424	11.6697	Downregulated	DM_D_PvsEM
ENSG00000184378	28.1588	3.95825	0.786317	5.03391	4.80578e-07	4.41385e-06	84517	ACTRT3	6.11147	7.1099	Upregulated	DM_D_PvsEM
ENSG00000260710	25.5213	-5.06166	1.00571	-5.03291	4.83096e-07	4.43467e-06			6.92136	5.9345	Downregulated	DM_D_PvsEM
ENSG00000165312	105.881	2.04603	0.406641	5.03153	4.86573e-07	4.46428e-06	220213	OTUD1	6.97379	8.04611	Upregulated	DM_D_PvsEM
ENSG00000156787	77.3447	-2.40954	0.479056	-5.02977	4.9106e-07	4.50312e-06	93594	TBC1D31	7.7977	6.70851	Downregulated	DM_D_PvsEM
ENSG00000177426	959.373	-1.48565	0.295578	-5.02626	5.0014e-07	4.58401e-06	7050	TGIF1	10.5436	9.22321	Downregulated	DM_D_PvsEM
ENSG00000119411	338.835	-1.71611	0.341553	-5.02444	5.04902e-07	4.62526e-06	54836	BSPRY	9.26456	7.98868	Downregulated	DM_D_PvsEM
ENSG00000136938	2597.67	-1.15184	0.229359	-5.02199	5.11393e-07	4.68231e-06	10541	ANP32B	11.8427	10.7413	Downregulated	DM_D_PvsEM
ENSG00000114126	829.032	1.23823	0.246582	5.02158	5.12478e-07	4.68982e-06	7029	TFDP2	9.21526	10.3055	Upregulated	DM_D_PvsEM
ENSG00000047597	285.741	1.34224	0.267407	5.01947	5.18144e-07	4.73923e-06	7504	XK	7.96561	8.9409	Upregulated	DM_D_PvsEM
ENSG00000170558	66.2396	2.49969	0.498056	5.01889	5.19716e-07	4.75115e-06	1000	CDH2	6.49939	7.46416	Upregulated	DM_D_PvsEM
ENSG00000248587	37.2221	-6.52225	1.29995	-5.01732	5.2398e-07	4.78766e-06			7.2912	5.85228	Downregulated	DM_D_PvsEM
ENSG00000158290	1218.85	-1.09791	0.218837	-5.017	5.24854e-07	4.79318e-06	8450	CUL4B	10.7434	9.7414	Downregulated	DM_D_PvsEM
ENSG00000066735	52.7636	4.58287	0.91364	5.01605	5.27447e-07	4.81438e-06	26153	KIF26A	6.08047	7.46371	Upregulated	DM_D_PvsEM
ENSG00000265415	72.531	-4.05959	0.809496	-5.01495	5.3046e-07	4.83939e-06			7.82651	6.28923	Downregulated	DM_D_PvsEM
ENSG00000140854	408.614	-1.19883	0.23906	-5.01474	5.31041e-07	4.8422e-06	10300	KATNB1	9.37716	8.42767	Downregulated	DM_D_PvsEM
ENSG00000141627	1038.38	-1.07415	0.214204	-5.01461	5.31421e-07	4.84317e-06	54808	DYM	10.5501	9.58041	Downregulated	DM_D_PvsEM
ENSG00000164638	2131.81	1.24163	0.247675	5.01316	5.35423e-07	4.87714e-06	222962	SLC29A4	10.4116	11.5874	Upregulated	DM_D_PvsEM
ENSG00000171425	1149.14	-1.12444	0.224344	-5.01214	5.38278e-07	4.90062e-06	51545	ZNF581	10.7101	9.68701	Downregulated	DM_D_PvsEM
ENSG00000205339	4001.23	-1.22235	0.243943	-5.0108	5.42052e-07	4.93245e-06	10527	IPO7	12.4616	11.276	Downregulated	DM_D_PvsEM
ENSG00000106683	714.86	-1.25386	0.250246	-5.01052	5.42835e-07	4.93649e-06	3984	LIMK1	10.0755	9.00405	Downregulated	DM_D_PvsEM
ENSG00000235122	15.7937	7.49739	1.49635	5.01044	5.43053e-07	4.93649e-06	101927020	LOC101927020	5.74665	6.79904	Upregulated	DM_D_PvsEM
ENSG00000234456	36.4264	-5.17245	1.03253	-5.00948	5.45769e-07	4.95864e-06	100505881	MAGI2-AS3	7.0705	5.90057	Downregulated	DM_D_PvsEM
ENSG00000229017	22.5114	5.18794	1.03575	5.00889	5.47445e-07	4.97132e-06			5.9233	6.99028	Upregulated	DM_D_PvsEM
ENSG00000109685	1356.73	-1.10056	0.219727	-5.00876	5.47825e-07	4.97222e-06	7468	NSD2	10.9254	9.90974	Downregulated	DM_D_PvsEM
ENSG00000235552	588.161	-1.31984	0.263775	-5.00364	5.62576e-07	5.10349e-06	645387	RPL6P27	9.87619	8.76881	Downregulated	DM_D_PvsEM
ENSG00000034510	17711.1	-1.24928	0.249707	-5.00296	5.64572e-07	5.11898e-06	9168	TMSB10	14.5768	13.3361	Downregulated	DM_D_PvsEM
ENSG00000184227	74.3403	2.51057	0.501889	5.00225	5.66663e-07	5.13531e-06	641371	ACOT1	6.65153	7.73816	Upregulated	DM_D_PvsEM
ENSG00000055044	556.477	-1.44138	0.288187	-5.00153	5.6877e-07	5.15177e-06	51602	NOP58	9.78956	8.59526	Downregulated	DM_D_PvsEM
ENSG00000177606	2496.07	-1.32835	0.265653	-5.0003	5.72418e-07	5.18216e-06	3725	JUN	11.763	10.507	Downregulated	DM_D_PvsEM
ENSG00000163535	175.947	-2.20139	0.440306	-4.99969	5.74239e-07	5.196e-06	151246	SGO2	8.56828	7.25555	Downregulated	DM_D_PvsEM
ENSG00000158006	826.807	1.27103	0.254285	4.99842	5.78016e-07	5.2275e-06	5051	PAFAH2	9.19049	10.3066	Upregulated	DM_D_PvsEM
ENSG00000138600	319.164	1.34536	0.269169	4.9982	5.7868e-07	5.23084e-06	84888	SPPL2A	8.10142	9.10729	Upregulated	DM_D_PvsEM
ENSG00000089472	9631.9	1.40381	0.280928	4.99707	5.82093e-07	5.25901e-06	9843	HEPH	12.3284	13.7123	Upregulated	DM_D_PvsEM
ENSG00000152795	3056.35	-1.13785	0.227818	-4.99454	5.89766e-07	5.32562e-06	9987	HNRNPDL	12.0623	10.967	Downregulated	DM_D_PvsEM
ENSG00000113810	676.053	-1.28231	0.25687	-4.99207	5.97362e-07	5.39147e-06	10051	SMC4	10.0455	8.94455	Downregulated	DM_D_PvsEM
ENSG00000102312	153.118	-2.06343	0.413412	-4.99122	5.99998e-07	5.4125e-06	64840	PORCN	8.38147	7.18863	Downregulated	DM_D_PvsEM
ENSG00000160284	359.322	-1.35373	0.271236	-4.99098	6.00723e-07	5.41629e-06	84221	SPATC1L	9.12066	8.12137	Downregulated	DM_D_PvsEM
ENSG00000084073	576.22	1.14243	0.228916	4.99063	6.01818e-07	5.4234e-06	10269	ZMPSTE24	8.82255	9.78071	Upregulated	DM_D_PvsEM
ENSG00000183405	648.001	-1.13867	0.2282	-4.98977	6.0452e-07	5.44498e-06			9.95752	8.98307	Downregulated	DM_D_PvsEM
ENSG00000165689	689.005	-1.42329	0.28525	-4.98963	6.04952e-07	5.4461e-06	10807	ENTR1	10.0808	8.87654	Downregulated	DM_D_PvsEM
ENSG00000164362	143.207	-3.12987	0.627556	-4.98739	6.12018e-07	5.50692e-06	7015	TERT	8.40928	6.85392	Downregulated	DM_D_PvsEM
ENSG00000130700	960.234	1.38839	0.27843	4.98652	6.14767e-07	5.52884e-06	140628	GATA5	9.2543	10.4688	Upregulated	DM_D_PvsEM
ENSG00000123213	611.93	-1.57243	0.315464	-4.9845	6.21225e-07	5.58409e-06	57486	NLN	9.95483	8.65487	Downregulated	DM_D_PvsEM
ENSG00000145919	588.793	-1.17591	0.235937	-4.984	6.22822e-07	5.59561e-06	91272	BOD1	9.84301	8.85029	Downregulated	DM_D_PvsEM
ENSG00000120158	128.723	-2.07725	0.416834	-4.98339	6.24786e-07	5.61041e-06	10171	RCL1	8.2213	7.08374	Downregulated	DM_D_PvsEM
ENSG00000133962	58.9657	2.99919	0.602177	4.98057	6.33968e-07	5.68444e-06	79820	CATSPERB	6.40953	7.56034	Upregulated	DM_D_PvsEM
ENSG00000167992	140.51	-2.46289	0.494494	-4.98062	6.33797e-07	5.68444e-06	220001	VWCE	8.3529	7.02114	Downregulated	DM_D_PvsEM
ENSG00000179041	140.088	-1.8194	0.3653	-4.98056	6.33991e-07	5.68444e-06	23212	RRS1	8.1934	7.18391	Downregulated	DM_D_PvsEM
ENSG00000117408	792.916	1.32315	0.265678	4.98026	6.34977e-07	5.6904e-06	9670	IPO13	9.08835	10.2308	Upregulated	DM_D_PvsEM
ENSG00000197565	143.564	-1.85571	0.372802	-4.97773	6.43337e-07	5.7624e-06	1288	COL4A6	8.00943	7.04159	Downregulated	DM_D_PvsEM
ENSG00000085741	154.437	2.60907	0.524172	4.9775	6.44092e-07	5.76625e-06	7481	WNT11	6.9337	8.34323	Upregulated	DM_D_PvsEM
ENSG00000108375	1714.64	-1.12847	0.226745	-4.97685	6.46287e-07	5.78298e-06	54894	RNF43	11.2451	10.1876	Downregulated	DM_D_PvsEM
ENSG00000123836	517.702	1.5878	0.319254	4.97346	6.57683e-07	5.88198e-06	5208	PFKFB2	8.42909	9.71537	Upregulated	DM_D_PvsEM
ENSG00000239569	87.6511	-2.0624	0.414751	-4.97262	6.60543e-07	5.90458e-06			7.82621	6.82627	Downregulated	DM_D_PvsEM
ENSG00000151572	20.2644	6.77919	1.36392	4.97039	6.68195e-07	5.96998e-06	121601	ANO4	5.80775	6.89987	Upregulated	DM_D_PvsEM
ENSG00000092969	101.941	-3.26538	0.657126	-4.96918	6.72383e-07	6.00436e-06	7042	TGFB2	8.09015	6.64729	Downregulated	DM_D_PvsEM
ENSG00000130813	529.133	1.61177	0.324501	4.96691	6.80286e-07	6.07187e-06	55337	SHFL	8.45911	9.77932	Upregulated	DM_D_PvsEM
ENSG00000174780	1869.6	-1.05489	0.212427	-4.96592	6.83777e-07	6.09997e-06	6731	SRP72	11.3574	10.363	Downregulated	DM_D_PvsEM
ENSG00000108010	777.241	-1.2395	0.249769	-4.96258	6.95615e-07	6.20245e-06	10539	GLRX3	10.2168	9.13659	Downregulated	DM_D_PvsEM
ENSG00000184779	148.979	-1.801	0.363025	-4.96109	7.01001e-07	6.24733e-06			8.32811	7.25762	Downregulated	DM_D_PvsEM
ENSG00000116663	388.866	1.6052	0.323625	4.96008	7.04652e-07	6.27672e-06	26270	FBXO6	8.15957	9.40401	Upregulated	DM_D_PvsEM
ENSG00000163001	444.872	-1.34729	0.271648	-4.95968	7.06105e-07	6.2865e-06	112942	CFAP36	9.52972	8.44606	Downregulated	DM_D_PvsEM
ENSG00000206077	46.4718	-3.1616	0.637483	-4.95951	7.06707e-07	6.2887e-06	653082	ZDHHC11B	7.41642	6.32868	Downregulated	DM_D_PvsEM
ENSG00000196502	468.118	1.60705	0.324054	4.95921	7.07821e-07	6.29545e-06	6817	SULT1A1	8.27273	9.48184	Upregulated	DM_D_PvsEM
ENSG00000170190	1048.23	-1.05967	0.213751	-4.95749	7.14104e-07	6.34815e-06	9121	SLC16A5	10.5621	9.60478	Downregulated	DM_D_PvsEM
ENSG00000069702	392.855	-1.88544	0.380399	-4.95647	7.17857e-07	6.37832e-06	7049	TGFBR3	9.45334	8.04209	Downregulated	DM_D_PvsEM
ENSG00000064102	356.225	-1.49487	0.301654	-4.95556	7.21221e-07	6.40499e-06	55726	INTS13	9.28681	8.14633	Downregulated	DM_D_PvsEM
ENSG00000113790	397.746	1.37776	0.278102	4.95416	7.26449e-07	6.44819e-06	1962	EHHADH	8.31592	9.39819	Upregulated	DM_D_PvsEM
ENSG00000021574	314.473	1.30191	0.262842	4.95322	7.29949e-07	6.47601e-06	6683	SPAST	8.1145	9.09462	Upregulated	DM_D_PvsEM
ENSG00000140545	7406.81	-1.2577	0.253953	-4.95249	7.32701e-07	6.49717e-06	4240	MFGE8	13.3472	12.1114	Downregulated	DM_D_PvsEM
[truncated: 15,727 more rows]

## Sheet: Organoid_media_pathway
V1	V2	V3	V4	V5	V6	V7	V8	V9	V10	V11	V12
Cluster	Comparison	ID	Description	GeneRatio	BgRatio	pvalue	p.adjust	qvalue	geneID	Count	minuslog10p.adjust
cluster_1	cluster_1	GO:0044282	small molecule catabolic process	86/1424	376/18723	7.84586681384279e-21	4.2869816270837e-17	3.76766783207903e-17	CYP27A1/PAH/SULT1E1/CYP2W1/ACOX2/CROT/OAT/FUT2/XDH/SULT1B1/ADTRP/FTCD/FABP1/GK/SCARF1/CPT1A/ALDH3B1/AIG1/ALDH5A1/INPP5J/ABAT/ENTPD7/GDA/AKR1D1/AGXT2/HADH/MFSD2A/GLYCTK/GLS/TDO2/ECHDC2/SCARB1/ACMSD/DERA/AASS/SCP2/NUDT19/RBKS/ACADS/CRAT/SLC25A44/CYP4F12/SDSL/FUT4/LPIN3/PRODH/NPL/ETFDH/PFKFB2/SULT1A1/EHHADH/ACADSB/HAGH/CEL/TST/SLC27A2/SLC27A4/MGAT1/SRD5A3/ALDH6A1/ACOX1/PHYH/HAAO/CYP3A4/CYP1A1/HAL/SY…	86	16.3678483777614
cluster_1	cluster_1	GO:0042445	hormone metabolic process	62/1424	218/18723	2.14423147398207e-20	5.858040386919e-17	5.14841262331904e-17	CYP2C9/UGT2B15/ACE2/SULT1E1/TTR/CYP2W1/DUOX2/HSD17B2/GHR/CYP2C8/IYD/SULT1B1/DGAT2/DGAT1/AKR1C2/PCSK5/DIO3/AKR1C1/SLC16A10/AKR1D1/GCNT4/SCARB1/FURIN/PNPLA2/DUOXA2/HSD17B11/UGT2B17/FDX1/UGT2B7/CPQ/DGKQ/CYP3A5/LRAT/FOXA1/UGT2B4/CHST9/HSD17B3/PCSK7/ZMPSTE24/SULT1A1/SGPL1/HSD3B1/AFP/SRD5A3/RDH10/RBP4/CYP3A4/CYP1A1/ADH1C/ATP1A1/CYP2C18/ENPEP/SULT2A1/UGT2B11/ALDH1A1/PCSK1/ADH4/PCSK1N/AKR1B10/CYP2D6/AKR1…	62	16.2322476385002
cluster_1	cluster_1	GO:0006066	alcohol metabolic process	81/1424	353/18723	8.87859813099336e-20	1.61708867292492e-16	1.4211987604769e-16	CYP27A1/CYP2C9/PRKG2/SULT1E1/TTR/GPD1/CYP2C8/NR1H4/SPTLC3/ABCG1/ASAH2/ABCA5/APOB/MOGAT2/SULT1B1/ABCA1/NAAA/SOAT2/DGAT2/GK/IPMK/SCARF1/DGAT1/AKR1C2/ALDH3B1/SMPD1/AKR1C1/INPP5J/LIMA1/AKR1D1/FMO5/PTK2B/APOBR/ACSS1/SCARB1/ANGPTL3/PNPLA2/NAPEPLD/FDX1/P2RY6/EPHX2/DGKQ/CYP3A5/SPHK2/LRAT/RXRA/IDH1/TTC39B/ACER2/P2RY1/SULT1A1/APOA1/CEL/MOGAT3/CEBPA/SRD5A3/RDH10/RBP4/CHKA/GCH1/CYP3A4/CYP1A1/ADH1C/PLPP6/PLPP…	81	15.7912661649383
cluster_1	cluster_1	GO:0008202	steroid metabolic process	74/1424	319/18723	1.86457953947824e-18	2.54701565092728e-15	2.23847680502625e-15	CYP27A1/CYP2C19/CYP2C9/UGT2B15/MALRD1/SULT1E1/HSD17B2/CYP2C8/NR1H4/ABCG1/ABCA5/APOB/SULT1B1/ABCA1/SOAT2/DGAT2/SCARF1/AKR1C2/SMPD1/NR1I2/AKR1C1/PRLR/LIMA1/AKR1D1/FMO5/FAXDC2/CYP4V2/APOBR/SCARB1/ANGPTL3/NR5A2/HSD17B11/CYP2B6/UGT2B17/FDX1/SCP2/UGT2B7/EPHX2/DGKQ/CYP3A5/LRP2/RXRA/BAAT/UGT2B4/TTC39B/HSD17B14/HSD17B3/SULT1A1/APOA1/CEL/SGPL1/GC/LIPA/CEBPA/SLC27A2/HSD3B1/AFP/SRD5A3/CYP3A4/CYP1A1/PLPP6/PRK…	74	14.5939683863711
cluster_1	cluster_1	GO:0006631	fatty acid metabolic process	83/1424	390/18723	4.30769605786901e-18	4.70745025203925e-15	4.13720198231545e-15	CYP2C19/CYP2C9/ACOX2/CROT/CYP2C8/PRXL2B/GSTA1/ASAH2/HPGD/ADTRP/NAAA/C3/FABP1/DGAT2/CPT1A/AKR1C2/AIG1/AKR1C1/LPGAT1/GGT1/RGN/CRYL1/HADH/MFSD2A/CYP4V2/FADS6/CYP2U1/ACSS1/ECHDC2/ANGPTL3/CYP2B6/APPL2/SCP2/ACOT11/PLA2G4F/NUDT19/MGLL/ACADS/CRAT/CYP4F12/BAAT/PDK2/PRKAR2B/LPIN3/ETFDH/SLC27A3/ACOT1/EHHADH/ACADSB/APOA1/CEL/EPHX1/SGPL1/SLC27A2/SLC27A4/PTGR1/CD36/ELOVL7/ACOX1/PHYH/CYP3A4/CYP1A1/ACOT4/PRKAG2/…	83	14.3272142608767
cluster_1	cluster_1	GO:0016042	lipid catabolic process	72/1424	320/18723	3.20109635482937e-17	2.91513174713128e-14	2.56200027556695e-14	GBA3/CYP27A1/CPS1/SULT1E1/SMPD3/CYP2W1/ACOX2/PLD1/CROT/ASAH2/APOB/ADTRP/PNPLA7/NAAA/FABP1/SCARF1/CPT1A/AIG1/SCT/SMPD1/AADAC/AKR1D1/HADH/MFSD2A/PDE3B/ECHDC2/SCARB1/ANGPTL3/PNPLA2/NAPEPLD/HSD17B11/CRTC3/PLCB3/SCP2/PLA2G4F/NUDT19/MGLL/ACADS/CRAT/CYP4F12/IDH1/ACER2/HSD17B14/LPIN3/PLA2G12B/ETFDH/PAFAH2/EHHADH/APOA1/CEL/SGPL1/LIPA/SLC27A2/SLC27A4/SRD5A3/ACOX1/PHYH/CYP3A4/PLCH2/PLCE1/NCEH1/MLYCD/ABCD1/D…	72	13.5353418128572
cluster_1	cluster_1	GO:0015849	organic acid transport	64/1424	303/18723	4.46549467117926e-14	3.18424346164095e-11	2.79851249749673e-11	ABCC2/SLC46A1/SLC51B/ABCB1/ACE2/SLC13A2/SLC7A9/CROT/SLC26A2/SLC23A1/FABP1/SLC25A20/CPT1A/SLC1A3/PLA2R1/SLC26A3/AKR1C1/ABAT/SLC16A10/SLC3A1/SLC9A3R1/PSEN1/SLC7A7/MFSD2A/SLCO2B1/SLC38A4/OXT/PLA2G4F/ABCG2/SLC38A9/LRP2/SLC25A44/SLC1A1/FOLR1/SLC22A4/P2RX4/PLA2G12B/RGS2/SLC7A8/SLC27A3/XK/SLC29A4/SFXN3/MPC2/SLC6A7/SLC27A2/CTNS/SLC27A4/CD36/SLC25A45/SLC17A5/SLC38A7/SLC7A6/ACSL5/ABCD1/SLC26A1/AVPR1A/ABCC1…	64	10.4969937342745
cluster_1	cluster_1	GO:0034754	cellular hormone metabolic process	40/1424	137/18723	4.66214269639963e-14	3.18424346164095e-11	2.79851249749673e-11	CYP2C9/UGT2B15/SULT1E1/TTR/CYP2W1/HSD17B2/CYP2C8/DGAT2/DGAT1/AKR1C2/AKR1C1/AKR1D1/SCARB1/PNPLA2/HSD17B11/UGT2B17/UGT2B7/DGKQ/CYP3A5/LRAT/UGT2B4/HSD17B3/SULT1A1/SGPL1/HSD3B1/AFP/SRD5A3/RDH10/RBP4/CYP3A4/CYP1A1/ADH1C/CYP2C18/UGT2B11/ALDH1A1/ADH4/AKR1B10/CYP2D6/AKR1C3/HSD3B2	40	10.4969937342745
cluster_1	cluster_1	GO:0044242	cellular lipid catabolic process	51/1424	214/18723	1.2837522823173e-13	7.79380274509079e-11	6.84968176834094e-11	GBA3/CPS1/SMPD3/CYP2W1/ACOX2/CROT/ASAH2/APOB/ADTRP/PNPLA7/FABP1/CPT1A/AIG1/SMPD1/AADAC/HADH/MFSD2A/ECHDC2/SCARB1/ANGPTL3/PNPLA2/NAPEPLD/SCP2/PLA2G4F/NUDT19/MGLL/ACADS/CRAT/IDH1/ACER2/LPIN3/ETFDH/EHHADH/APOA1/CEL/SGPL1/SLC27A2/SLC27A4/SRD5A3/ACOX1/PHYH/MLYCD/ABCD1/DECR2/PRKCD/ACACB/AMACR/AKR1B10/ABHD5/APOC3/AKR1C3	51	10.10825059005
cluster_1	cluster_1	GO:0016054	organic acid catabolic process	54/1424	240/18723	3.02736867278689e-13	1.65415424281076e-10	1.45377430371093e-10	PAH/CYP2W1/ACOX2/CROT/OAT/ADTRP/FTCD/FABP1/CPT1A/AIG1/ALDH5A1/ABAT/AKR1D1/AGXT2/HADH/MFSD2A/GLS/TDO2/ECHDC2/ACMSD/AASS/SCP2/NUDT19/ACADS/CRAT/SLC25A44/CYP4F12/SDSL/LPIN3/PRODH/NPL/ETFDH/EHHADH/ACADSB/CEL/TST/SLC27A2/SLC27A4/ALDH6A1/ACOX1/PHYH/HAAO/HAL/ACOT4/ALDH1L1/MLYCD/ABCD1/LDHD/DECR2/SULT2A1/ADHFE1/ACACB/AMACR/GPT	54	9.78142399679171
cluster_1	cluster_1	GO:0046395	carboxylic acid catabolic process	53/1424	236/18723	5.43973741398802e-13	2.70206593000278e-10	2.3747446969008e-10	PAH/CYP2W1/ACOX2/CROT/OAT/ADTRP/FTCD/FABP1/CPT1A/AIG1/ALDH5A1/ABAT/AKR1D1/AGXT2/HADH/MFSD2A/GLS/TDO2/ECHDC2/ACMSD/AASS/SCP2/NUDT19/ACADS/CRAT/SLC25A44/CYP4F12/SDSL/LPIN3/PRODH/NPL/ETFDH/EHHADH/ACADSB/CEL/SLC27A2/SLC27A4/ALDH6A1/ACOX1/PHYH/HAAO/HAL/ACOT4/ALDH1L1/MLYCD/ABCD1/LDHD/DECR2/SULT2A1/ADHFE1/ACACB/AMACR/GPT	53	9.56830405846459
cluster_1	cluster_1	GO:0006805	xenobiotic metabolic process	34/1424	111/18723	8.079780930623e-13	3.67899358374367e-10	3.23332987767563e-10	ABCC2/CYP2C19/GSTA2/CYP2C9/UGT2B15/CYP2W1/NAT2/CYP2C8/GSTA1/SULT1B1/HNF4A/NR1I2/AKR1C1/NAT1/GSTO1/AADAC/FMO5/CYP2U1/FMO4/CYP2B6/CYP3A5/CYP4F12/SULT1A1/EPHX1/CYP3A4/FMO1/CYP1A1/NCEH1/SULT1A2/CYP2C18/SULT2A1/UGT2B11/GRIN1/CYP2D6	34	9.43427096958859
cluster_1	cluster_1	GO:0010876	lipid localization	79/1424	448/18723	1.30905332182701e-12	5.5020518080483e-10	4.83554757423063e-10	ABCC2/MTTP/SLC51B/ABCB1/OSBP2/CROT/ABCG1/ABCA5/APOB/ABCA1/MSR1/SOAT2/C3/FABP1/DGAT2/SLC25A20/CPT1A/DGAT1/DENND5B/ATP10B/PLA2R1/AKR1C1/PITPNM1/ATG2B/LIMA1/ANO9/MFSD2A/ATP8A1/SLCO2B1/XKR9/APOBR/GLTP/SCARB1/ANGPTL3/FURIN/PNPLA2/APOH/OXT/GLTPD2/SCP2/PLA2G4F/ACVR1C/LRAT/RXRA/CDS1/FABP6/TTC39B/EGF/P2RX4/PLA2G12B/ABCA10/SLC27A3/ANO4/APOA1/CEL/SLC27A2/SLC27A4/CD36/RBP4/CHKA/FABP2/APOM/C2CD2L/CFTR/ACSL5/A…	79	9.25947532455274
cluster_1	cluster_1	GO:0034308	primary alcohol metabolic process	32/1424	102/18723	1.83349906588813e-12	7.15588492572339e-10	6.28903965306891e-10	SULT1E1/TTR/GPD1/CYP2C8/SULT1B1/NAAA/DGAT2/DGAT1/AKR1C2/ALDH3B1/AKR1C1/ACSS1/PNPLA2/NAPEPLD/DGKQ/CYP3A5/LRAT/SULT1A1/RDH10/RBP4/CHKA/CYP3A4/CYP1A1/ADH1C/SULT1A2/CYP2C18/SULT2A1/ALDH1A1/ADH4/AKR1B10/CYP2D6/AKR1C3	32	9.14533665196788
cluster_1	cluster_1	GO:0009410	response to xenobiotic stimulus	80/1424	462/18723	2.4904909777127e-12	9.07202846814814e-10	7.97306655461428e-10	ABCC2/CYP2C19/GSTA2/CYP2C9/CPS1/UGT2B15/PDE3A/ABCB1/DPEP1/CYP2W1/NAT2/CYP2C8/GSTA1/ABCC6/SULT1B1/ABCA1/HMOX1/HNF4A/VAV3/CPT1A/SEMA3C/SLC1A3/NCOA1/SMPD1/NR1I2/AKR1C1/TNFRSF11B/LCN2/NAT1/ABAT/SLC6A4/GSTO1/AADAC/MAOB/FMO5/PTK2B/NFATC2/HADH/STAT3/CYP2U1/FMO4/DAB1/CYP2B6/COL1A1/CASP3/CYP3A5/AK4/CYP4F12/ASS1/NAT8/MEF2C/SULT1A1/APOA1/EPHX1/MYO6/TIMP4/DNMT3A/CYP3A4/FMO1/CYP1A1/BCAR3/GATA6/MTHFR/GATA4/S10…	80	9.04229559562707
cluster_1	cluster_1	GO:0042886	amide transport	59/1424	301/18723	1.19083860621104e-11	4.0667138402107e-09	3.57408271153603e-09	MTTP/SLC46A1/ABCB1/SMPD3/CHGA/NR1H4/ABCG1/SLC15A1/ABCA1/FGA/HNF4A/FGB/CPT1A/SCT/CAMK2N1/ABAT/SLC16A10/SLC9A3R1/SIDT2/HADH/DPP4/GLTP/GLTPD2/AQP3/TAP2/SNX19/ABCG2/UPK3A/ACVR1C/LRP2/SRI/FOLR1/HNF1A/PFKFB2/MPC2/C1QTNF12/CDH17/CAMK2G/RBP4/STXBP3/FGG/STXBP4/CA2/C2CD2L/CFTR/ADCY5/AQP10/ABCD1/KLF7/PCLO/CPTP/ILDR1/SLC8B1/NEUROD1/RFX6/FAM3D/SLC14A2/SIRT4/RAB11FIP5	59	8.39075638623564
cluster_1	cluster_1	GO:0030258	lipid modification	47/1424	212/18723	1.8134255121287e-11	5.82856294015954e-09	5.12250599772825e-09	ACOX2/CROT/CYP2C8/MTMR11/ABCG1/SOAT2/FABP1/DGAT2/CPT1A/INPP5J/MTM1/HADH/MFSD2A/CYP4V2/ECHDC2/APPL2/SCP2/EPHX2/DGKQ/ACADS/CRAT/CYP3A5/SPHK2/ETFDH/EHHADH/APOA1/MBOAT1/SLC27A2/ACOX1/PHYH/CYP3A4/CYP1A1/PLPP6/PLPP1/SYNJ1/INPP5K/PRKAG2/B4GALNT2/MLYCD/ABCD1/ABO/DECR2/ADH4/ACACB/AMACR/SIRT4/APOD	47	8.23443850940751
cluster_1	cluster_1	GO:0015711	organic anion transport	65/1424	354/18723	2.18740218209951e-11	6.63998084610653e-09	5.83563085072397e-09	ABCC2/CA4/MTTP/SLC46A1/SLC51B/ACE2/SLC13A2/SLC17A4/SLC7A9/ABCC6/SLC26A2/SLC23A1/SLC44A4/SLC1A3/SLC35D1/PLA2R1/SLC26A3/AKR1C1/ABAT/SLC3A1/SLC9A3R1/PSEN1/SLC7A7/MFSD2A/SLCO2B1/GLTP/OXT/GLTPD2/PLA2G4F/ABCG2/SLC38A9/ABCC10/LRP2/SLC1A1/FOLR1/P2RX4/PLA2G12B/RGS2/SLC7A8/SFXN3/MPC2/SLC6A7/SLC2A9/CTNS/SLC27A4/SLC35D2/SLC2A2/CD36/SLC17A5/SLC38A7/SLC7A6/CFTR/SLC26A1/AVPR1A/CPTP/ABCC11/SLC10A2/SLCO4C1/SLC52A…	65	8.17783317340943
cluster_1	cluster_1	GO:0006869	lipid transport	69/1424	398/18723	7.76586806719839e-11	2.23330016416695e-08	1.96276399570964e-08	ABCC2/MTTP/SLC51B/ABCB1/OSBP2/CROT/ABCG1/ABCA5/APOB/ABCA1/MSR1/SOAT2/FABP1/SLC25A20/CPT1A/DENND5B/ATP10B/PLA2R1/AKR1C1/PITPNM1/ATG2B/LIMA1/ANO9/MFSD2A/ATP8A1/SLCO2B1/XKR9/APOBR/GLTP/SCARB1/FURIN/APOH/OXT/GLTPD2/SCP2/PLA2G4F/LRAT/RXRA/FABP6/TTC39B/EGF/P2RX4/PLA2G12B/ABCA10/SLC27A3/ANO4/APOA1/CEL/SLC27A2/SLC27A4/CD36/RBP4/CHKA/FABP2/APOM/C2CD2L/CFTR/ACSL5/ABCD1/CPTP/PRKCD/ABCC11/SLC10A2/ABCA9/LDLRA…	69	7.65105290214999
cluster_1	cluster_1	GO:1901616	organic hydroxy compound catabolic process	25/1424	78/18723	2.88866918304116e-10	7.89184420806844e-08	6.93584674370197e-08	CYP27A1/SULT1E1/SULT1B1/GK/SCARF1/ALDH3B1/DIO3/INPP5J/MAOB/AKR1D1/SCARB1/CYP4F12/MAOA/SULT1A1/CEL/SRD5A3/CYP3A4/SYNJ1/INPP5K/SULT1A2/LDHD/SULT2A1/ADH4/AKR1B10/AKR1C3	25	7.10282149668949
cluster_1	cluster_1	GO:0072329	monocarboxylic acid catabolic process	32/1424	122/18723	3.40541501648149e-10	8.86056554764517e-08	7.7872197018489e-08	CYP2W1/ACOX2/CROT/ADTRP/FABP1/CPT1A/AIG1/AKR1D1/AGXT2/HADH/MFSD2A/ECHDC2/SCP2/NUDT19/ACADS/CRAT/CYP4F12/LPIN3/ETFDH/EHHADH/CEL/SLC27A2/SLC27A4/ACOX1/PHYH/MLYCD/ABCD1/LDHD/DECR2/SULT2A1/ACACB/AMACR	32	7.05253855730224
cluster_1	cluster_1	GO:0008210	estrogen metabolic process	17/1424	38/18723	5.36107325278436e-10	1.33149564787335e-07	1.17020173106231e-07	CYP2C9/UGT2B15/SULT1E1/HSD17B2/CYP2C8/HSD17B11/UGT2B17/UGT2B7/CYP3A5/UGT2B4/SULT1A1/SGPL1/HSD3B1/CYP3A4/CYP1A1/UGT2B11/CYP2D6	17	6.87566024875766
cluster_1	cluster_1	GO:0046394	carboxylic acid biosynthetic process	57/1424	314/18723	5.89694535345226e-10	1.40090910483753e-07	1.23120662253772e-07	CYP27A1/PAH/CYP2C9/CPS1/MALRD1/CYP2C8/PRXL2B/NR1H4/ASAH2/OAT/SLC1A3/LPGAT1/ABAT/ADI1/GGT1/RGN/AKR1D1/AGXT2/NAGS/FADS6/GLS/ACSS1/SEPHS2/ACMSD/AASS/SCP2/PLA2G4F/MGLL/SDSL/ASS1/BAAT/ASL/APOA1/MGST3/SLC27A2/GATM/RDH10/ELOVL7/HAAO/CYP3A4/CYP1A1/MTHFR/ACOT4/PRKAG2/MLYCD/ABCD1/DECR2/ELOVL2/HSD3B7/AVPR1A/ALDH1A1/PKLR/ACACB/AMACR/CYP2D6/APOC3/AKR1C3	57	6.85359004212186
cluster_1	cluster_1	GO:0046486	glycerolipid metabolic process	66/1424	392/18723	7.13903079696361e-10	1.5887533709896e-07	1.39629592325933e-07	MTTP/CPS1/PLD1/GPD1/NR1H4/MTMR11/APOB/MOGAT2/PNPLA7/NAAA/C3/DGAT2/GK/SLC44A4/IPMK/CPT1A/DGAT1/ACHE/LPGAT1/INPP5J/PIP5K1B/PITPNM1/AADAC/RGN/MTM1/MFSD2A/PIK3R3/APOBR/SCARB1/PNPLA2/NAPEPLD/APOH/PLCB3/PLA2G4F/DGKQ/MGLL/FAM126A/CDS1/LPCAT2/PI4K2A/LPIN3/SLC22A4/APOA1/TMEM150A/MBOAT1/MOGAT3/PI4KAP2/PDGFA/PGAP3/CHKA/CHPT1/ETNK1/PLCH2/PLCE1/ITPKA/SYNJ1/TTC7A/INPP5K/PIP4K2C/SLC44A3/SLC44A5/ITPKC/PIGZ/BMX/A…	66	6.79894351495839
cluster_1	cluster_1	GO:0120254	olefinic compound metabolic process	36/1424	153/18723	7.35844882944608e-10	1.5887533709896e-07	1.39629592325933e-07	CYP2C19/CYP2C9/TTR/CYP2C8/GSTA1/DGAT2/DGAT1/AKR1C2/AKR1C1/CYP2U1/PNPLA2/CYP2B6/SCP2/EPHX2/DGKQ/MGLL/CYP3A5/LRAT/CYP4F12/HSD17B3/EPHX1/AFP/RDH10/RBP4/CYP3A4/CYP1A1/ADH1C/ABCD1/CYP2C18/ELOVL2/ALDH1A1/ADH4/AKR1B10/GRIN1/CYP2D6/AKR1C3	36	6.79894351495839
cluster_1	cluster_1	GO:0016053	organic acid biosynthetic process	57/1424	316/18723	7.55995381510422e-10	1.5887533709896e-07	1.39629592325933e-07	CYP27A1/PAH/CYP2C9/CPS1/MALRD1/CYP2C8/PRXL2B/NR1H4/ASAH2/OAT/SLC1A3/LPGAT1/ABAT/ADI1/GGT1/RGN/AKR1D1/AGXT2/NAGS/FADS6/GLS/ACSS1/SEPHS2/ACMSD/AASS/SCP2/PLA2G4F/MGLL/SDSL/ASS1/BAAT/ASL/APOA1/MGST3/SLC27A2/GATM/RDH10/ELOVL7/HAAO/CYP3A4/CYP1A1/MTHFR/ACOT4/PRKAG2/MLYCD/ABCD1/DECR2/ELOVL2/HSD3B7/AVPR1A/ALDH1A1/PKLR/ACACB/AMACR/CYP2D6/APOC3/AKR1C3	57	6.79894351495839
cluster_1	cluster_1	GO:0006790	sulfur compound metabolic process	59/1424	339/18723	1.58401660167775e-09	3.20558026354341e-07	2.81726461475785e-07	ABCC2/GSTA2/CPS1/DPEP1/SULT1E1/CHST13/GHR/CLIC5/GSTA1/XDH/MICAL1/SULT1B1/SLC26A2/DGAT2/DGAT1/ADI1/GSTO1/GGT1/ACSS1/TDO2/NDST1/AASS/ACOT11/NUDT19/ARSG/IDH1/SLC1A1/BAAT/CHST9/NAT8/PDK2/B3GNT2/ACOT1/SULT1A1/MPC2/GLCE/HAGH/TST/B3GNT7/MSRA/CTNS/SLC35D2/AHCYL2/TPST2/ELOVL7/PAPSS2/MTHFR/ACOT4/ACOT2/ACSL5/ETHE1/SULT1A2/MLYCD/ABCD1/ELOVL2/SLC26A1/SULT2A1/ACACB/STAT5A	59	6.49409334447746
cluster_1	cluster_1	GO:0019216	regulation of lipid metabolic process	58/1424	331/18723	1.67498830611559e-09	3.21232826801711e-07	2.82319518353511e-07	MALRD1/TM6SF2/NR1H4/ABCG1/APOB/FGFR3/C3/FABP1/DGAT2/HNF4A/VAV3/CPT1A/SCT/LPGAT1/ID2/AADAC/RGN/FMO5/PTK2B/MFSD2A/PDE3B/SCARB1/ANGPTL3/PNPLA2/CERS2/CRTC3/APPL2/EPHX2/DGKQ/GOLM1/SPHK2/IDH1/TTC39B/PDK2/ZMPSTE24/APOA1/PDGFA/RDH10/ADGRF5/NR1D2/PLPP1/PIP4K2C/PRKAG2/CHP1/ATP1A1/MLYCD/ABCD1/AVPR1A/PRKCD/ASXL3/ACACB/LDLRAP1/SIRT4/APOD/ABHD5/KIT/APOC3/AKR1C3	58	6.49318008054659
cluster_1	cluster_1	GO:0046942	carboxylic acid transport	51/1424	273/18723	1.70493264590952e-09	3.21232826801711e-07	2.82319518353511e-07	ABCC2/SLC46A1/SLC51B/ACE2/SLC13A2/SLC17A4/SLC7A9/ABCC6/SLC26A2/SLC23A1/SLC1A3/SLC35D1/PLA2R1/SLC26A3/AKR1C1/ABAT/SLC3A1/SLC9A3R1/PSEN1/SLC7A7/SLCO2B1/OXT/PLA2G4F/ABCG2/SLC38A9/ABCC10/LRP2/SLC1A1/FOLR1/P2RX4/PLA2G12B/RGS2/SLC7A8/SFXN3/MPC2/SLC6A7/CTNS/SLC27A4/SLC35D2/CD36/SLC17A5/SLC38A7/SLC7A6/SLC26A1/AVPR1A/ABCC11/SLC10A2/EMB/SLC5A12/SLC36A1/SLC43A2	51	6.49318008054659
cluster_1	cluster_1	GO:0016125	sterol metabolic process	35/1424	152/18723	2.33686357717545e-09	4.25620752856223e-07	3.74062162774541e-07	CYP27A1/CYP2C9/NR1H4/ABCG1/ABCA5/APOB/ABCA1/SOAT2/DGAT2/SCARF1/SMPD1/LIMA1/AKR1D1/FMO5/FAXDC2/CYP4V2/APOBR/SCARB1/ANGPTL3/FDX1/EPHX2/DGKQ/RXRA/TTC39B/APOA1/CEL/LIPA/CEBPA/CYP3A4/PLPP6/PRKAG2/CFTR/SULT2A1/LDLRAP1/CYP2D6	35	6.37097720441788
cluster_1	cluster_1	GO:0001676	long-chain fatty acid metabolic process	29/1424	112/18723	3.1422119054062e-09	5.53840188746434e-07	4.8674942996479e-07	CYP2C19/CYP2C9/CYP2C8/GSTA1/ASAH2/ADTRP/CPT1A/AIG1/CYP2U1/CYP2B6/SCP2/MGLL/CYP4F12/SLC27A3/ACOT1/EPHX1/SLC27A2/SLC27A4/CYP3A4/CYP1A1/ACOT4/ACOT2/ACSL5/ABCD1/CYP2C18/ELOVL2/SLC27A6/CYP2D6/AKR1C3	29	6.25661553339084
cluster_1	cluster_1	GO:0009636	response to toxic substance	49/1424	262/18723	3.41145161629844e-09	5.82505363482959e-07	5.11942180051102e-07	ABCC2/GUCY2C/CPS1/ABCB1/DUOX2/PRXL2B/GSTA1/SLC30A10/PDZK1/MT1F/SLC23A1/PDZD3/FABP1/MT1G/TRPM6/FBLN5/MT1E/LCN2/SLC6A4/GSTO1/MAOB/SLC30A1/SLC22A5/PINK1/GPX3/EPHX2/MT1X/ABCG2/MT1H/ASS1/ALB/MT2A/SLC7A8/EPHX1/MGST3/TP53INP1/CD36/CHKA/GCH1/DNMT3A/CYP1A1/APOM/PIM1/AQP10/ERCC6/ALDH1A1/ADH4/MT1M/AKR1B10	49	6.23470007146876
cluster_1	cluster_1	GO:0001523	retinoid metabolic process	24/1424	81/18723	3.89048698358978e-09	6.40811713231655e-07	5.63185450366573e-07	TTR/CYP2W1/CYP2C8/DGAT2/DGAT1/AKR1C1/CYP4V2/PNPLA2/NAPEPLD/RBP2/CYP3A5/LRAT/LRP2/RDH10/RBP4/CYP3A4/CYP1A1/ADH1C/CYP2C18/ALDH1A1/ADH4/AKR1B10/CYP2D6/AKR1C3	24	6.1932695584947
cluster_1	cluster_1	GO:0071466	cellular response to xenobiotic stimulus	38/1424	177/18723	3.98748137808863e-09	6.40811713231655e-07	5.63185450366573e-07	ABCC2/CYP2C19/GSTA2/CYP2C9/UGT2B15/DPEP1/CYP2W1/NAT2/CYP2C8/GSTA1/SULT1B1/ABCA1/HNF4A/NCOA1/NR1I2/AKR1C1/NAT1/GSTO1/AADAC/FMO5/CYP2U1/FMO4/CYP2B6/CYP3A5/CYP4F12/MEF2C/SULT1A1/EPHX1/CYP3A4/FMO1/CYP1A1/NCEH1/SULT1A2/CYP2C18/SULT2A1/UGT2B11/GRIN1/CYP2D6	38	6.1932695584947
cluster_1	cluster_1	GO:1903825	organic acid transmembrane transport	34/1424	150/18723	6.06351273868282e-09	9.4660096011894e-07	8.3193218387582e-07	SLC46A1/ABCB1/ACE2/SLC13A2/SLC7A9/SLC23A1/SLC25A20/CPT1A/SLC1A3/SLC16A10/SLC3A1/PSEN1/SLC7A7/SLC38A4/SLC38A9/LRP2/SLC1A1/FOLR1/SLC22A4/RGS2/SLC7A8/SLC29A4/SFXN3/MPC2/SLC6A7/CD36/SLC38A7/SLC7A6/ACSL5/ABCD1/EMB/SLC5A12/SLC36A1/SLC43A2	34	6.02383305937136
cluster_1	cluster_1	GO:0045017	glycerolipid biosynthetic process	47/1424	252/18723	7.78148210909868e-09	1.18105606233653e-06	1.0379860053131e-06	PLD1/NR1H4/MOGAT2/C3/DGAT2/GK/SLC44A4/IPMK/DGAT1/ACHE/LPGAT1/INPP5J/PIP5K1B/PITPNM1/RGN/MTM1/MFSD2A/PIK3R3/SCARB1/PNPLA2/DGKQ/FAM126A/CDS1/LPCAT2/PI4K2A/LPIN3/APOA1/TMEM150A/MOGAT3/PI4KAP2/PDGFA/PGAP3/CHKA/CHPT1/ETNK1/PLCE1/ITPKA/SYNJ1/TTC7A/INPP5K/PIP4K2C/SLC44A3/SLC44A5/ITPKC/PIGZ/BMX/ABHD5	47	5.92772948681873
cluster_1	cluster_1	GO:0006721	terpenoid metabolic process	26/1424	97/18723	9.26623881584413e-09	1.36839807810196e-06	1.20263389695252e-06	CYP2C19/CYP2C9/TTR/CYP2W1/CYP2C8/DGAT2/DGAT1/AKR1C1/CYP4V2/PNPLA2/NAPEPLD/RBP2/CYP3A5/LRAT/LRP2/RDH10/RBP4/CYP3A4/CYP1A1/ADH1C/CYP2C18/ALDH1A1/ADH4/AKR1B10/CYP2D6/AKR1C3	26	5.86378754444773
cluster_1	cluster_1	GO:0046164	alcohol catabolic process	19/1424	55/18723	9.70499927922022e-09	1.39547673846472e-06	1.2264323188865e-06	CYP27A1/SULT1E1/SULT1B1/GK/SCARF1/ALDH3B1/INPP5J/AKR1D1/SCARB1/SULT1A1/CEL/SRD5A3/SYNJ1/INPP5K/SULT1A2/SULT2A1/ADH4/AKR1B10/AKR1C3	19	5.85527739847353
cluster_1	cluster_1	GO:0042572	retinol metabolic process	18/1424	50/18723	1.12196163022659e-08	1.57189701219439e-06	1.38148149989034e-06	TTR/CYP2C8/DGAT2/DGAT1/PNPLA2/CYP3A5/LRAT/RDH10/RBP4/CYP3A4/CYP1A1/ADH1C/CYP2C18/ALDH1A1/ADH4/AKR1B10/CYP2D6/AKR1C3	18	5.80357591154144
cluster_1	cluster_1	GO:1902652	secondary alcohol metabolic process	33/1424	147/18723	1.30270142644352e-08	1.77949014852185e-06	1.56392734406193e-06	CYP27A1/CYP2C9/NR1H4/ABCG1/ABCA5/APOB/ABCA1/SOAT2/DGAT2/SCARF1/SMPD1/LIMA1/AKR1D1/FMO5/APOBR/SCARB1/ANGPTL3/FDX1/EPHX2/DGKQ/RXRA/IDH1/TTC39B/APOA1/CEL/CEBPA/CYP3A4/PLPP6/CFTR/IDH3A/SULT2A1/LDLRAP1/CYP2D6	33	5.74970441196159
cluster_1	cluster_1	GO:0062012	regulation of small molecule metabolic process	56/1424	334/18723	1.62070036214369e-08	2.15987970213491e-06	1.89823749732978e-06	MALRD1/GPD1/NR1H4/ABCG1/PID1/APOB/PDZD3/FABP1/DGAT2/CPT1A/LPGAT1/RGN/FMO5/PTK2B/PSEN1/SLC7A7/MFSD2A/STAT3/ENTPD5/PINK1/ACMSD/APPL2/PPP1R3G/NCOA2/P2RY6/EPHX2/DGKQ/SPHK2/SOGA1/AK4/TTC39B/PDK2/TFF3/P2RY1/ZMPSTE24/PFKFB2/APOA1/C1QTNF12/SLC27A4/RDH10/KAT2B/INPP5K/PRKAG2/PPP1R3D/MLYCD/ABCD1/MST1/AVPR1A/ACACB/LDLRAP1/SIRT4/KIT/TIGAR/APOC3/GPT/AKR1C3	56	5.66557043688328
cluster_1	cluster_1	GO:0009062	fatty acid catabolic process	26/1424	100/18723	1.84968801239696e-08	2.3033497096045e-06	2.02432792155655e-06	ACOX2/CROT/ADTRP/FABP1/CPT1A/AIG1/HADH/MFSD2A/ECHDC2/SCP2/NUDT19/ACADS/CRAT/LPIN3/ETFDH/EHHADH/CEL/SLC27A2/SLC27A4/ACOX1/PHYH/MLYCD/ABCD1/DECR2/ACACB/AMACR	26	5.63764011960353
cluster_1	cluster_1	GO:0016101	diterpenoid metabolic process	24/1424	87/18723	1.85320688627731e-08	2.3033497096045e-06	2.02432792155655e-06	TTR/CYP2W1/CYP2C8/DGAT2/DGAT1/AKR1C1/CYP4V2/PNPLA2/NAPEPLD/RBP2/CYP3A5/LRAT/LRP2/RDH10/RBP4/CYP3A4/CYP1A1/ADH1C/CYP2C18/ALDH1A1/ADH4/AKR1B10/CYP2D6/AKR1C3	24	5.63764011960353
cluster_1	cluster_1	GO:1905039	carboxylic acid transmembrane transport	33/1424	149/18723	1.85482041036965e-08	2.3033497096045e-06	2.02432792155655e-06	SLC46A1/ABCB1/ACE2/SLC13A2/SLC7A9/SLC23A1/SLC25A20/CPT1A/SLC1A3/SLC16A10/SLC3A1/PSEN1/SLC7A7/SLC38A4/SLC38A9/LRP2/SLC1A1/FOLR1/SLC22A4/RGS2/SLC7A8/SFXN3/MPC2/SLC6A7/CD36/SLC38A7/SLC7A6/ACSL5/ABCD1/EMB/SLC5A12/SLC36A1/SLC43A2	33	5.63764011960353
cluster_1	cluster_1	GO:0033865	nucleoside bisphosphate metabolic process	30/1424	128/18723	2.07850225473862e-08	2.41636942976421e-06	2.12365672701401e-06	SULT1E1/CROT/SULT1B1/SLC26A2/DGAT2/DGAT1/ACSS1/TDO2/AASS/ACOT11/NUDT19/BAAT/PDK2/ACOT1/SULT1A1/MPC2/SLC25A16/TPST2/ELOVL7/PAPSS2/ACOT4/ACOT2/ACSL5/SULT1A2/MLYCD/ABCD1/ELOVL2/SLC26A1/SULT2A1/ACACB	30	5.61683666730141
cluster_1	cluster_1	GO:0033875	ribonucleoside bisphosphate metabolic process	30/1424	128/18723	2.07850225473862e-08	2.41636942976421e-06	2.12365672701401e-06	SULT1E1/CROT/SULT1B1/SLC26A2/DGAT2/DGAT1/ACSS1/TDO2/AASS/ACOT11/NUDT19/BAAT/PDK2/ACOT1/SULT1A1/MPC2/SLC25A16/TPST2/ELOVL7/PAPSS2/ACOT4/ACOT2/ACSL5/SULT1A2/MLYCD/ABCD1/ELOVL2/SLC26A1/SULT2A1/ACACB	30	5.61683666730141
cluster_1	cluster_1	GO:0034032	purine nucleoside bisphosphate metabolic process	30/1424	128/18723	2.07850225473862e-08	2.41636942976421e-06	2.12365672701401e-06	SULT1E1/CROT/SULT1B1/SLC26A2/DGAT2/DGAT1/ACSS1/TDO2/AASS/ACOT11/NUDT19/BAAT/PDK2/ACOT1/SULT1A1/MPC2/SLC25A16/TPST2/ELOVL7/PAPSS2/ACOT4/ACOT2/ACSL5/SULT1A2/MLYCD/ABCD1/ELOVL2/SLC26A1/SULT2A1/ACACB	30	5.61683666730141
cluster_1	cluster_1	GO:0034440	lipid oxidation	27/1424	108/18723	2.45058588392721e-08	2.78958359787048e-06	2.45166070229736e-06	ACOX2/CROT/FABP1/DGAT2/CPT1A/HADH/MFSD2A/CYP4V2/ECHDC2/APPL2/SCP2/ACADS/CRAT/ETFDH/EHHADH/SLC27A2/ACOX1/PHYH/PRKAG2/MLYCD/ABCD1/DECR2/ADH4/ACACB/AMACR/SIRT4/APOD	27	5.55446061917929
cluster_1	cluster_1	GO:0042178	xenobiotic catabolic process	15/1424	37/18723	2.89191572322767e-08	3.2003200395341e-06	2.81264160059231e-06	ABCC2/CYP2C19/CYP2C9/CYP2W1/CYP2C8/NR1I2/GSTO1/CYP2U1/FMO4/CYP2B6/CYP3A5/CYP3A4/CYP1A1/CYP2C18/CYP2D6	15	5.49480658903832
cluster_1	cluster_1	GO:0008203	cholesterol metabolic process	31/1424	137/18723	2.92855054862198e-08	3.2003200395341e-06	2.81264160059231e-06	CYP27A1/CYP2C9/NR1H4/ABCG1/ABCA5/APOB/ABCA1/SOAT2/DGAT2/SCARF1/SMPD1/LIMA1/AKR1D1/FMO5/APOBR/SCARB1/ANGPTL3/FDX1/EPHX2/DGKQ/RXRA/TTC39B/APOA1/CEL/CEBPA/CYP3A4/PLPP6/CFTR/SULT2A1/LDLRAP1/CYP2D6	31	5.49480658903832
cluster_1	cluster_1	GO:0006720	isoprenoid metabolic process	28/1424	116/18723	3.09167240713549e-08	3.24863423703622e-06	2.85510314197411e-06	CYP2C19/CYP2C9/TTR/CYP2W1/CYP2C8/DGAT2/DGAT1/AKR1C1/CYP4V2/PNPLA2/NAPEPLD/RBP2/CYP3A5/LRAT/LRP2/SRD5A3/RDH10/RBP4/PHYH/CYP3A4/CYP1A1/ADH1C/CYP2C18/ALDH1A1/ADH4/AKR1B10/CYP2D6/AKR1C3	28	5.48829918301602
cluster_1	cluster_1	GO:0033559	unsaturated fatty acid metabolic process	28/1424	116/18723	3.09167240713549e-08	3.24863423703622e-06	2.85510314197411e-06	CYP2C19/CYP2C9/CYP2C8/PRXL2B/GSTA1/HPGD/AKR1C2/AKR1C1/CYP2U1/CYP2B6/SCP2/PLA2G4F/MGLL/CYP4F12/EPHX1/PTGR1/ELOVL7/ACOX1/CYP1A1/ABCD1/CYP2C18/DECR2/ZADH2/ELOVL2/AVPR1A/CES2/CYP2D6/AKR1C3	28	5.48829918301602
cluster_1	cluster_1	GO:0019395	fatty acid oxidation	26/1424	103/18723	3.57887156482469e-08	3.68961400569851e-06	3.24266376936052e-06	ACOX2/CROT/FABP1/DGAT2/CPT1A/HADH/MFSD2A/CYP4V2/ECHDC2/APPL2/SCP2/ACADS/CRAT/ETFDH/EHHADH/SLC27A2/ACOX1/PHYH/PRKAG2/MLYCD/ABCD1/DECR2/ADH4/ACACB/AMACR/SIRT4	26	5.43301906580939
cluster_1	cluster_1	GO:0006644	phospholipid metabolic process	60/1424	383/18723	6.41156706237508e-08	6.48755600533656e-06	5.70167035839281e-06	SMPD3/CYP2W1/PLD1/NR1H4/MTMR11/PNPLA7/NAAA/SLC44A4/IPMK/SMPD1/ACHE/LPGAT1/INPP5J/PIP5K1B/PITPNM1/MTM1/MFSD2A/PIK3R3/SCARB1/ANGPTL3/NAPEPLD/PLCB3/PLA2G4F/DGKQ/FAM126A/SPHK2/CDS1/IDH1/LPCAT2/PI4K2A/PLA2G12B/APOA1/TMEM150A/MBOAT1/PI4KAP2/PDGFA/SRD5A3/PGAP3/ADGRF5/CHKA/CHPT1/ETNK1/PLCH2/PLPP1/ITPKA/GATA6/SYNJ1/TTC7A/INPP5K/PIP4K2C/SLC44A3/CHP1/SLC44A5/ITPKC/DOLK/PRKCD/FITM1/PIGZ/BMX/ABHD5	60	5.18791887997915
cluster_1	cluster_1	GO:0006575	cellular modified amino acid metabolic process	37/1424	188/18723	7.16133249663225e-08	7.11445832029066e-06	6.25263135878207e-06	GSTA2/SLC46A1/DPEP1/DUOX2/CLIC5/CROT/GSTA1/IYD/SULT1B1/FTCD/CPT1A/DIO3/SLC16A10/GSTO1/GGT1/MFSD2A/GCNT4/DUOXA2/CPQ/CRAT/IDH1/SLC1A1/ASS1/FOLR1/NAT8/SLC22A4/PRODH/HAGH/MBOAT1/CTNS/GATM/GCH1/MTHFR/ALDH1L1/ETHE1/SULT2A1/VNN3P	37	5.14785816057817
cluster_1	cluster_1	GO:0046916	cellular transition metal ion homeostasis	27/1424	115/18723	1.0054370497969e-07	9.80744318541047e-06	8.61939504736121e-06	SLC46A1/SLC30A10/MT1F/HMOX1/SLC39A4/MT1G/MT1E/LCN2/SLC39A14/SLC30A1/SLC40A1/ATP6V0D1/FLVCR1/MT1X/MT1H/SLC1A1/SRI/SLC30A2/MT2A/HEPH/TMPRSS6/SLC39A5/TTC7A/HPX/CYB561A3/ANKRD9/MT1M	27	5.00844419906222
cluster_1	cluster_1	GO:0055088	lipid homeostasis	34/1424	167/18723	1.02310443186017e-07	9.80744318541047e-06	8.61939504736121e-06	MTTP/MALRD1/TM6SF2/ACOX2/MALL/RCN3/NR1H4/ABCG1/ABCA5/APOB/ABCA1/SOAT2/DGAT2/HNF4A/DGAT1/AKR1C1/LIMA1/SCARB1/ANGPTL3/PNPLA2/NR5A2/EPHX2/TTC39B/MYLIP/PLA2G12B/APOA1/CEBPA/NR1D2/ACOX1/APOM/ABCD1/LDLRAP1/ABHD5/APOC3	34	5.00844419906222
cluster_1	cluster_1	GO:0008643	carbohydrate transport	32/1424	152/18723	1.07064416391276e-07	1.00862063993437e-05	8.86438961119787e-06	SMPD3/PID1/SLC5A9/SLC23A1/C3/SLC35D1/SLC37A1/MFSD2A/AQP11/VIL1/SORT1/APPL2/AQP3/ITLN1/TMEM144/HNF1A/C1QTNF12/SLC2A9/SLC27A4/SLC35D2/SLC2A2/GPC3/SLC5A2/SLC5A1/SLC17A5/STXBP3/RNASEL/INPP5K/PRKAG2/STXBP4/AQP10/SLC35A5	32	4.99627214888967
cluster_1	cluster_1	GO:0006690	icosanoid metabolic process	28/1424	123/18723	1.18088906374434e-07	1.09362336344052e-05	9.61144675968183e-06	CYP2C19/CYP2C9/DPEP1/CYP2C8/PRXL2B/GSTA1/HPGD/AKR1C2/AKR1C1/GGT1/CYP2U1/CYP2B6/PLA2G4F/MGLL/ABCC10/CYP4F12/EPHX1/MGST3/PTGR1/ACOX1/MAPKAPK2/CYP1A1/CYP2C18/ZADH2/AVPR1A/CES2/CYP2D6/AKR1C3	28	4.96113222036332
cluster_1	cluster_1	GO:0055092	sterol homeostasis	24/1424	97/18723	1.78865404571341e-07	1.62886761762968e-05	1.43155083448151e-05	MTTP/MALRD1/MALL/ABCG1/ABCA5/APOB/ABCA1/SOAT2/DGAT2/HNF4A/AKR1C1/LIMA1/SCARB1/ANGPTL3/NR5A2/EPHX2/TTC39B/MYLIP/PLA2G12B/APOA1/APOM/ABCD1/LDLRAP1/APOC3	24	4.78811421051603
cluster_1	cluster_1	GO:0008654	phospholipid biosynthetic process	44/1424	253/18723	1.90650443235208e-07	1.7077279046511e-05	1.50085819161176e-05	PLD1/NR1H4/SLC44A4/IPMK/ACHE/LPGAT1/INPP5J/PIP5K1B/PITPNM1/MTM1/MFSD2A/PIK3R3/DGKQ/FAM126A/SPHK2/CDS1/IDH1/LPCAT2/PI4K2A/APOA1/TMEM150A/MBOAT1/PI4KAP2/PDGFA/SRD5A3/PGAP3/ADGRF5/CHKA/CHPT1/ETNK1/ITPKA/SYNJ1/TTC7A/INPP5K/PIP4K2C/SLC44A3/CHP1/SLC44A5/ITPKC/DOLK/FITM1/PIGZ/BMX/ABHD5	44	4.76758132505343
cluster_1	cluster_1	GO:0009150	purine ribonucleotide metabolic process	57/1424	368/18723	2.01487801453463e-07	1.77569249538987e-05	1.56058972874482e-05	GUCY2C/SULT1E1/GPD1/CROT/PID1/XDH/SULT1B1/SLC26A2/DGAT2/DGAT1/ENTPD7/GDA/GUCY1A2/PSEN1/VPS9D1/STAT3/ENTPD5/PINK1/ACSS1/TDO2/AASS/ACOT11/NUDT19/ADCY9/SPHK2/MAGI3/AK4/BAAT/PDK2/NUDT16/ALDOB/ACOT1/PFKFB2/SULT1A1/MPC2/PDE8A/PDE9A/NUDT9/SLC25A16/TPST2/ELOVL7/PAPSS2/ACOT4/PRKAG2/ACOT2/ACSL5/ADCY5/SULT1A2/MLYCD/ABCD1/ELOVL2/SLC26A1/SULT2A1/PKLR/ACACB/ADCY1/TIGAR	57	4.7506322407636
cluster_1	cluster_1	GO:0097006	regulation of plasma lipoprotein particle levels	22/1424	85/18723	2.47169865965241e-07	2.14370817084774e-05	1.88402494324717e-05	MTTP/NR1H4/ABCG1/ABCA5/APOB/ABCA1/MSR1/HMOX1/SOAT2/DGAT2/DGAT1/PLAGL2/MFSD2A/SCARB1/MYLIP/APOA1/LIPA/CD36/APOM/NCEH1/LDLRAP1/APOC3	22	4.66883433671099
cluster_1	cluster_1	GO:0015833	peptide transport	45/1424	264/18723	2.52190466268893e-07	2.15307610577067e-05	1.8922580709189e-05	SMPD3/CHGA/NR1H4/ABCG1/SLC15A1/ABCA1/FGA/HNF4A/FGB/CPT1A/SCT/CAMK2N1/ABAT/SLC16A10/SLC9A3R1/SIDT2/HADH/DPP4/TAP2/SNX19/ACVR1C/SRI/HNF1A/PFKFB2/MPC2/C1QTNF12/CDH17/CAMK2G/RBP4/STXBP3/FGG/STXBP4/CA2/C2CD2L/CFTR/ADCY5/KLF7/PCLO/ILDR1/SLC8B1/NEUROD1/RFX6/FAM3D/SIRT4/RAB11FIP5	45	4.66694061869854
cluster_1	cluster_1	GO:0006641	triglyceride metabolic process	24/1424	100/18723	3.29519396492713e-07	2.76999074220952e-05	2.43444127416965e-05	MTTP/CPS1/APOB/MOGAT2/C3/DGAT2/GK/CPT1A/DGAT1/LPGAT1/AADAC/RGN/MFSD2A/APOBR/SCARB1/PNPLA2/APOH/MGLL/LPIN3/SLC22A4/APOA1/MOGAT3/ABHD5/APOC3	24	4.55752168242076
cluster_1	cluster_1	GO:0006882	cellular zinc ion homeostasis	14/1424	38/18723	3.45260688810534e-07	2.8583400055466e-05	2.51208813772513e-05	SLC30A10/MT1F/SLC39A4/MT1G/MT1E/SLC39A14/SLC30A1/MT1X/MT1H/SLC1A1/SLC30A2/MT2A/SLC39A5/MT1M	14	4.54388611223155
cluster_1	cluster_1	GO:0098754	detoxification	31/1424	152/18723	3.54911710922387e-07	2.8943844604178e-05	2.54376626115936e-05	ABCC2/ABCB1/DUOX2/PRXL2B/GSTA1/SLC30A10/PDZK1/MT1F/FABP1/MT1G/FBLN5/MT1E/GSTO1/SLC30A1/SLC22A5/GPX3/MT1X/ABCG2/MT1H/ALB/MT2A/MGST3/TP53INP1/CD36/GCH1/APOM/PIM1/ALDH1A1/ADH4/MT1M/AKR1B10	31	4.53844378214986
cluster_1	cluster_1	GO:0050994	regulation of lipid catabolic process	18/1424	61/18723	3.64032944657096e-07	2.9251117788329e-05	2.57077135220692e-05	FABP1/CPT1A/SCT/AADAC/MFSD2A/PDE3B/SCARB1/ANGPTL3/PNPLA2/CRTC3/IDH1/APOA1/MLYCD/ABCD1/PRKCD/ACACB/ABHD5/APOC3	18	4.53385753334154
cluster_1	cluster_1	GO:0007586	digestion	29/1424	137/18723	3.69675193822066e-07	2.92739892615039e-05	2.57278144045197e-05	SLC46A1/PBLD/MUC13/PRSS3/ASAH2/MOGAT2/TFF2/SOAT2/FABP1/AKR1C2/SCT/AKR1C1/SI/INAVA/LIMA1/AKR1D1/SLC22A5/VIL1/SCARB1/OXT/TFF3/SGK1/APOA1/CEL/CD36/RBP4/SLC5A1/FABP2/NEUROD1	29	4.5335180908151
cluster_1	cluster_1	GO:0006753	nucleoside phosphate metabolic process	70/1424	497/18723	3.75134215451601e-07	2.92819050461078e-05	2.5734771291582e-05	GUCY2C/SULT1E1/GPD1/CROT/PID1/XDH/SULT1B1/SMPDL3A/SLC26A2/PDZD3/DGAT2/DGAT1/ENTPD7/ENTPD8/GDA/GUCY1A2/PSEN1/VPS9D1/STAT3/ENTPD5/ENPP3/PINK1/ACSS1/TDO2/ACMSD/DERA/AASS/ACOT11/NUDT19/ADCY9/NADK2/SPHK2/MAGI3/AK4/BAAT/PDK2/NUDT16/AK8/ALDOB/ACOT1/PFKFB2/SULT1A1/MPC2/UCK1/PDE8A/PDE9A/NUDT9/SLC25A16/TPST2/ELOVL7/PAPSS2/NAPRT/HAAO/CMPK2/ACOT4/PRKAG2/ACOT2/ACSL5/ADCY5/PARP9/SULT1A2/MLYCD/ABCD1/ELOVL2/SLC2…	70	4.53340067200919
cluster_1	cluster_1	GO:0009259	ribonucleotide metabolic process	58/1424	385/18723	4.09626647098913e-07	3.12729835460429e-05	2.74846557249456e-05	GUCY2C/SULT1E1/GPD1/CROT/PID1/XDH/SULT1B1/SLC26A2/DGAT2/DGAT1/ENTPD7/GDA/GUCY1A2/PSEN1/VPS9D1/STAT3/ENTPD5/PINK1/ACSS1/TDO2/AASS/ACOT11/NUDT19/ADCY9/SPHK2/MAGI3/AK4/BAAT/PDK2/NUDT16/ALDOB/ACOT1/PFKFB2/SULT1A1/MPC2/UCK1/PDE8A/PDE9A/NUDT9/SLC25A16/TPST2/ELOVL7/PAPSS2/ACOT4/PRKAG2/ACOT2/ACSL5/ADCY5/SULT1A2/MLYCD/ABCD1/ELOVL2/SLC26A1/SULT2A1/PKLR/ACACB/ADCY1/TIGAR	58	4.50483068365083
cluster_1	cluster_1	GO:0033540	fatty acid beta-oxidation using acyl-CoA oxidase	8/1424	12/18723	4.12089095043025e-07	3.12729835460429e-05	2.74846557249456e-05	ACOX2/CROT/SCP2/CRAT/EHHADH/ACOX1/DECR2/AMACR	8	4.50483068365083
cluster_1	cluster_1	GO:0042632	cholesterol homeostasis	23/1424	96/18723	5.9586328111107e-07	4.45999584656286e-05	3.91972355937808e-05	MTTP/MALRD1/MALL/ABCG1/ABCA5/APOB/ABCA1/SOAT2/DGAT2/HNF4A/AKR1C1/LIMA1/SCARB1/ANGPTL3/NR5A2/EPHX2/TTC39B/MYLIP/PLA2G12B/APOA1/APOM/LDLRAP1/APOC3	23	4.35066554573083
cluster_1	cluster_1	GO:0022600	digestive system process	24/1424	104/18723	7.12698991267917e-07	5.22369822437714e-05	4.59091301911238e-05	SLC46A1/PBLD/MUC13/MOGAT2/TFF2/SOAT2/FABP1/SCT/AKR1C1/INAVA/LIMA1/SLC22A5/VIL1/SCARB1/OXT/TFF3/SGK1/APOA1/CEL/CD36/RBP4/SLC5A1/FABP2/NEUROD1	24	4.28202192041472
cluster_1	cluster_1	GO:0055069	zinc ion homeostasis	14/1424	40/18723	7.17015678675487e-07	5.22369822437714e-05	4.59091301911238e-05	SLC30A10/MT1F/SLC39A4/MT1G/MT1E/SLC39A14/SLC30A1/MT1X/MT1H/SLC1A1/SLC30A2/MT2A/SLC39A5/MT1M	14	4.28202192041472
cluster_1	cluster_1	GO:0072330	monocarboxylic acid biosynthetic process	38/1424	214/18723	7.50652712811166e-07	5.39679792473712e-05	4.74304387236086e-05	CYP27A1/CYP2C9/MALRD1/CYP2C8/PRXL2B/NR1H4/ASAH2/LPGAT1/RGN/AKR1D1/FADS6/ACSS1/ACMSD/SCP2/PLA2G4F/MGLL/BAAT/APOA1/SLC27A2/GATM/RDH10/ELOVL7/CYP3A4/CYP1A1/ACOT4/PRKAG2/MLYCD/ABCD1/DECR2/ELOVL2/HSD3B7/AVPR1A/PKLR/ACACB/AMACR/CYP2D6/APOC3/AKR1C3	38	4.26786384315669
cluster_1	cluster_1	GO:0015850	organic hydroxy compound transport	46/1424	284/18723	8.37810440781201e-07	5.945189933024e-05	5.22500510026499e-05	ABCC2/MTTP/SLC51B/CHGA/OSBP2/ABCG1/ABCA5/APOB/ABCA1/MSR1/SOAT2/AKR1C1/ABAT/SLC6A4/MAOB/LIMA1/AQP11/SLCO2B1/PINK1/SCARB1/FURIN/OXT/AQP3/SCP2/RXRA/SLC18A1/TTC39B/EGF/P2RY1/SLC29A4/APOA1/CEL/CD36/RBP4/SLC5A1/APOM/CFTR/AQP10/SLC2A13/ABCC11/SLC10A2/EMB/SLC5A12/LDLRAP1/GPM6B/APOC3	46	4.22583426626873
cluster_1	cluster_1	GO:0009117	nucleotide metabolic process	68/1424	489/18723	8.78353552358539e-07	6.15297924370136e-05	5.40762335473638e-05	GUCY2C/SULT1E1/GPD1/CROT/PID1/XDH/SULT1B1/SLC26A2/PDZD3/DGAT2/DGAT1/ENTPD7/GDA/GUCY1A2/PSEN1/VPS9D1/STAT3/ENTPD5/ENPP3/PINK1/ACSS1/TDO2/ACMSD/DERA/AASS/ACOT11/NUDT19/ADCY9/NADK2/SPHK2/MAGI3/AK4/BAAT/PDK2/NUDT16/AK8/ALDOB/ACOT1/PFKFB2/SULT1A1/MPC2/UCK1/PDE8A/PDE9A/NUDT9/SLC25A16/TPST2/ELOVL7/PAPSS2/NAPRT/HAAO/CMPK2/ACOT4/PRKAG2/ACOT2/ACSL5/ADCY5/PARP9/SULT1A2/MLYCD/ABCD1/ELOVL2/SLC26A1/SULT2A1/PKL…	68	4.2109145499471
cluster_1	cluster_1	GO:0006163	purine nucleotide metabolic process	58/1424	396/18723	1.0498521781514e-06	7.17049037677409e-05	6.3018758377983e-05	GUCY2C/SULT1E1/GPD1/CROT/PID1/XDH/SULT1B1/SLC26A2/PDZD3/DGAT2/DGAT1/ENTPD7/GDA/GUCY1A2/PSEN1/VPS9D1/STAT3/ENTPD5/PINK1/ACSS1/TDO2/AASS/ACOT11/NUDT19/ADCY9/SPHK2/MAGI3/AK4/BAAT/PDK2/NUDT16/ALDOB/ACOT1/PFKFB2/SULT1A1/MPC2/PDE8A/PDE9A/NUDT9/SLC25A16/TPST2/ELOVL7/PAPSS2/ACOT4/PRKAG2/ACOT2/ACSL5/ADCY5/SULT1A2/MLYCD/ABCD1/ELOVL2/SLC26A1/SULT2A1/PKLR/ACACB/ADCY1/TIGAR	58	4.14445114270812
cluster_1	cluster_1	GO:0019693	ribose phosphate metabolic process	58/1424	396/18723	1.0498521781514e-06	7.17049037677409e-05	6.3018758377983e-05	GUCY2C/SULT1E1/GPD1/CROT/PID1/XDH/SULT1B1/SLC26A2/DGAT2/DGAT1/ENTPD7/GDA/GUCY1A2/PSEN1/VPS9D1/STAT3/ENTPD5/PINK1/ACSS1/TDO2/AASS/ACOT11/NUDT19/ADCY9/SPHK2/MAGI3/AK4/BAAT/PDK2/NUDT16/ALDOB/ACOT1/PFKFB2/SULT1A1/MPC2/UCK1/PDE8A/PDE9A/NUDT9/SLC25A16/TPST2/ELOVL7/PAPSS2/ACOT4/PRKAG2/ACOT2/ACSL5/ADCY5/SULT1A2/MLYCD/ABCD1/ELOVL2/SLC26A1/SULT2A1/PKLR/ACACB/ADCY1/TIGAR	58	4.14445114270812
cluster_1	cluster_1	GO:0019751	polyol metabolic process	25/1424	114/18723	1.16365378437678e-06	7.84963491090706e-05	6.8987505709251e-05	CYP27A1/PRKG2/SPTLC3/ASAH2/MOGAT2/NAAA/DGAT2/GK/IPMK/INPP5J/PTK2B/ANGPTL3/P2RY6/SPHK2/ACER2/P2RY1/MOGAT3/GCH1/CYP3A4/PLPP1/ITPKA/SYNJ1/INPP5K/ITPKC/ITPK1	25	4.10515054196375
cluster_1	cluster_1	GO:0055076	transition metal ion homeostasis	28/1424	138/18723	1.43597702303192e-06	9.56851030956882e-05	8.40940587814074e-05	SLC46A1/SLC30A10/MT1F/HMOX1/SLC39A4/MT1G/MT1E/LCN2/SLC39A14/SLC30A1/SLC40A1/ATP6V0D1/FLVCR1/BTBD9/MT1X/MT1H/SLC1A1/SRI/SLC30A2/MT2A/HEPH/TMPRSS6/SLC39A5/TTC7A/HPX/CYB561A3/ANKRD9/MT1M	28	4.01915567086404
cluster_1	cluster_1	GO:0006635	fatty acid beta-oxidation	19/1424	74/18723	1.83578267478463e-06	0.000120852006446063	0.000106212308971053	ACOX2/CROT/FABP1/CPT1A/HADH/MFSD2A/ECHDC2/SCP2/ACADS/CRAT/ETFDH/EHHADH/SLC27A2/ACOX1/MLYCD/ABCD1/DECR2/ACACB/AMACR	19	3.91774613482009
cluster_1	cluster_1	GO:0061687	detoxification of inorganic compound	9/1424	18/18723	2.14881725277459e-06	0.000139775446061433	0.000122843412370397	ABCC2/MT1F/MT1G/MT1E/SLC30A1/MT1X/MT1H/MT2A/MT1M	9	3.85456911311537
cluster_1	cluster_1	GO:0009308	amine metabolic process	25/1424	118/18723	2.27514649313392e-06	0.000144920926193064	0.000127365582432911	ABCC2/PAH/NR1H4/SULT1B1/NAAA/ABAT/MAOB/SLC7A7/TDO2/NAPEPLD/ACMSD/AOC1/AGMAT/SLC1A1/MAOA/SLC29A4/SULT1A1/CHKA/INSM1/PAOX/HAAO/GCH1/CYP1A1/SULT1A2/SIRT4	25	3.83886889904234
cluster_1	cluster_1	GO:0045834	positive regulation of lipid metabolic process	29/1424	149/18723	2.28096626145744e-06	0.000144920926193064	0.000127365582432911	NR1H4/ABCG1/FGFR3/FABP1/DGAT2/VAV3/CPT1A/SCT/LPGAT1/AADAC/RGN/PTK2B/MFSD2A/SCARB1/ANGPTL3/PNPLA2/SPHK2/APOA1/RDH10/ADGRF5/CHP1/MLYCD/ABCD1/AVPR1A/PRKCD/LDLRAP1/SIRT4/ABHD5/KIT	29	3.83886889904234
cluster_1	cluster_1	GO:0072521	purine-containing compound metabolic process	59/1424	416/18723	2.44895117120649e-06	0.000153805393097382	0.000135173808143303	GUCY2C/SULT1E1/TTR/GPD1/CROT/PID1/XDH/SULT1B1/SLC26A2/PDZD3/DGAT2/DGAT1/ENTPD7/GDA/GUCY1A2/PSEN1/VPS9D1/STAT3/ENTPD5/PINK1/ACSS1/TDO2/AASS/ACOT11/NUDT19/ADCY9/SPHK2/MAGI3/AK4/BAAT/PDK2/NUDT16/ALDOB/ACOT1/PFKFB2/SULT1A1/MPC2/PDE8A/PDE9A/NUDT9/SLC25A16/TPST2/ELOVL7/PAPSS2/ACOT4/PRKAG2/ACOT2/ACSL5/ADCY5/SULT1A2/MLYCD/ABCD1/ELOVL2/SLC26A1/SULT2A1/PKLR/ACACB/ADCY1/TIGAR	59	3.81302843598212
cluster_1	cluster_1	GO:0002790	peptide secretion	40/1424	242/18723	2.55462556178001e-06	0.000158619023517795	0.000139404327904789	SMPD3/CHGA/NR1H4/ABCG1/ABCA1/FGA/HNF4A/FGB/CPT1A/SCT/CAMK2N1/ABAT/SLC16A10/SIDT2/HADH/DPP4/SNX19/ACVR1C/SRI/HNF1A/PFKFB2/MPC2/C1QTNF12/CAMK2G/RBP4/STXBP3/FGG/STXBP4/C2CD2L/CFTR/ADCY5/KLF7/PCLO/ILDR1/SLC8B1/NEUROD1/RFX6/FAM3D/SIRT4/RAB11FIP5	40	3.7996447280313
cluster_1	cluster_1	GO:0006639	acylglycerol metabolic process	26/1424	128/18723	3.29882630730694e-06	0.00020252569599017	0.00017799226036587	MTTP/CPS1/APOB/MOGAT2/C3/DGAT2/GK/CPT1A/DGAT1/LPGAT1/AADAC/RGN/MFSD2A/APOBR/SCARB1/PNPLA2/APOH/DGKQ/MGLL/LPIN3/SLC22A4/APOA1/MOGAT3/PLCE1/ABHD5/APOC3	26	3.69351986667769
cluster_1	cluster_1	GO:0030072	peptide hormone secretion	39/1424	236/18723	3.41221055474191e-06	0.00020673208827833	0.000181689101241762	SMPD3/CHGA/NR1H4/ABCG1/FGA/HNF4A/FGB/CPT1A/SCT/CAMK2N1/ABAT/SLC16A10/SIDT2/HADH/DPP4/SNX19/ACVR1C/SRI/HNF1A/PFKFB2/MPC2/C1QTNF12/CAMK2G/RBP4/STXBP3/FGG/STXBP4/C2CD2L/CFTR/ADCY5/KLF7/PCLO/ILDR1/SLC8B1/NEUROD1/RFX6/FAM3D/SIRT4/RAB11FIP5	39	3.68459210837211
cluster_1	cluster_1	GO:0044106	cellular amine metabolic process	24/1424	113/18723	3.44301245119473e-06	0.00020673208827833	0.000181689101241762	ABCC2/PAH/NR1H4/SULT1B1/NAAA/ABAT/MAOB/SLC7A7/TDO2/NAPEPLD/ACMSD/AOC1/AGMAT/SLC1A1/MAOA/SLC29A4/SULT1A1/CHKA/INSM1/PAOX/HAAO/GCH1/SULT1A2/SIRT4	24	3.68459210837211
cluster_1	cluster_1	GO:0051180	vitamin transport	14/1424	45/18723	3.59280030384154e-06	0.000213381096306415	0.000187532665745138	SLC46A1/AMN/SLC23A1/SLC44A4/SCARB1/ABCG2/LRP2/FOLR1/APOA1/GC/SLC2A2/TCN2/SLC52A1/SLC52A3	14	3.67084405788933
cluster_1	cluster_1	GO:0097501	stress response to metal ion	9/1424	19/18723	3.80672600627435e-06	0.000223029326614577	0.000196012134548759	SLC30A10/MT1F/MT1G/MT1E/SLC30A1/MT1X/MT1H/MT2A/MT1M	9	3.65163802686449
cluster_1	cluster_1	GO:0006638	neutral lipid metabolic process	26/1424	129/18723	3.83688812257874e-06	0.000223029326614577	0.000196012134548759	MTTP/CPS1/APOB/MOGAT2/C3/DGAT2/GK/CPT1A/DGAT1/LPGAT1/AADAC/RGN/MFSD2A/APOBR/SCARB1/PNPLA2/APOH/DGKQ/MGLL/LPIN3/SLC22A4/APOA1/MOGAT3/PLCE1/ABHD5/APOC3	26	3.65163802686449
cluster_1	cluster_1	GO:0000038	very long-chain fatty acid metabolic process	12/1424	34/18723	4.04903336257513e-06	0.000230457482219901	0.000202540462720041	ACOX2/CYP4F12/ACOT1/SLC27A2/SLC27A4/ELOVL7/ACOX1/ACOT4/ACOT2/ABCD1/ELOVL2/SLC27A6	12	3.63740918715298
cluster_1	cluster_1	GO:0034383	low-density lipoprotein particle clearance	12/1424	34/18723	4.04903336257513e-06	0.000230457482219901	0.000202540462720041	NR1H4/APOB/HMOX1/SOAT2/DGAT2/SCARB1/MYLIP/LIPA/CD36/NCEH1/LDLRAP1/APOC3	12	3.63740918715298
cluster_1	cluster_1	GO:0050818	regulation of coagulation	18/1424	71/18723	4.14870612598232e-06	0.000233696188374921	0.000205386840442011	VTN/F7/FGA/ADTRP/FGB/SERPINF2/ABAT/PSEN1/KNG1/APOH/F3/PDGFA/PROC/CD36/TSPAN8/FGG/PRKCD/SERPINC1	18	3.6313483709678
cluster_1	cluster_1	GO:1901605	alpha-amino acid metabolic process	34/1424	195/18723	4.28620541977456e-06	0.000238977820547431	0.000210028669441585	PAH/CPS1/DPEP1/NR1H4/OAT/IYD/FTCD/HNF4A/ALDH5A1/ADI1/GGT1/AGXT2/NAGS/SLC7A7/GLS/TDO2/SEPHS2/ACMSD/AASS/AGMAT/SDSL/ASS1/BAAT/ASL/PRODH/ACADSB/TST/MSRA/HAAO/HAL/MTHFR/ADHFE1/SIRT4/GPT	34	3.62164240390893
cluster_1	cluster_1	GO:0034310	primary alcohol catabolic process	8/1424	15/18723	4.35146261641091e-06	0.000240165573091608	0.00021107254073436	SULT1E1/SULT1B1/ALDH3B1/SULT1A1/SULT1A2/SULT2A1/AKR1B10/AKR1C3	8	3.61948924709094
cluster_1	cluster_1	GO:0071827	plasma lipoprotein particle organization	14/1424	46/18723	4.80514847910352e-06	0.000262553312898216	0.000230748288017581	MTTP/NR1H4/ABCG1/ABCA5/APOB/ABCA1/SOAT2/DGAT1/PLAGL2/MFSD2A/SCARB1/APOA1/APOM/APOC3	14	3.58078249741373
cluster_1	cluster_1	GO:0015748	organophosphate ester transport	27/1424	140/18723	6.02570426366e-06	0.000321046385012902	0.000282155661637678	MTTP/ABCB1/ABCG1/ABCC6/ABCA1/SLC44A4/ATP10B/PITPNM1/SLC37A1/ANO9/MFSD2A/ATP8A1/XKR9/GLTP/SCARB1/GLTPD2/SCP2/ANO4/APOA1/GJB1/C2CD2L/ABCD1/CPTP/PRKCD/ABCC11/ATP10D/APOC3	27	3.49343221588232
cluster_1	cluster_1	GO:0034381	plasma lipoprotein particle clearance	15/1424	53/18723	6.04323298095612e-06	0.000321046385012902	0.000282155661637678	NR1H4/APOB/MSR1/HMOX1/SOAT2/DGAT2/SCARB1/MYLIP/APOA1/LIPA/CD36/APOM/NCEH1/LDLRAP1/APOC3	15	3.49343221588232
cluster_1	cluster_1	GO:0030193	regulation of blood coagulation	17/1424	66/18723	6.05193588146575e-06	0.000321046385012902	0.000282155661637678	VTN/F7/FGA/ADTRP/FGB/SERPINF2/ABAT/KNG1/APOH/F3/PDGFA/PROC/CD36/TSPAN8/FGG/PRKCD/SERPINC1	17	3.49343221588232
cluster_1	cluster_1	GO:0150104	transport across blood-brain barrier	20/1424	87/18723	6.27411164143536e-06	0.000328660566717357	0.00028884748119068	ABCC2/ABCB1/SLC1A3/SLC9A3R1/SLC22A5/MFSD2A/ATP8A1/SLCO2B1/ABCG2/LRP2/SLC1A1/SLC7A8/SLC29A4/LRP3/SLC27A4/CD36/SLC5A1/SLC2A13/AVPR1A/ATP2A3	20	3.48325240022138
cluster_1	cluster_1	GO:0050892	intestinal absorption	13/1424	41/18723	6.31576857710879e-06	0.000328660566717357	0.00028884748119068	SLC46A1/MOGAT2/SOAT2/FABP1/AKR1C1/LIMA1/VIL1/SCARB1/APOA1/CEL/CD36/SLC5A1/FABP2	13	3.48325240022138
cluster_1	cluster_1	GO:0010232	vascular transport	20/1424	88/18723	7.54559977180743e-06	0.00038895431276562	0.000341837399791316	ABCC2/ABCB1/SLC1A3/SLC9A3R1/SLC22A5/MFSD2A/ATP8A1/SLCO2B1/ABCG2/LRP2/SLC1A1/SLC7A8/SLC29A4/LRP3/SLC27A4/CD36/SLC5A1/SLC2A13/AVPR1A/ATP2A3	20	3.41010140864617
cluster_1	cluster_1	GO:0019627	urea metabolic process	7/1424	12/18723	8.17028287263344e-06	0.000413355792741381	0.000363282948001498	CYP2C9/CPS1/NR1H4/NAGS/ASS1/ASL/CEBPA	7	3.38367597181875
cluster_1	cluster_1	GO:0071941	nitrogen cycle metabolic process	7/1424	12/18723	8.17028287263344e-06	0.000413355792741381	0.000363282948001498	CYP2C9/CPS1/NR1H4/NAGS/ASS1/ASL/CEBPA	7	3.38367597181875
cluster_1	cluster_1	GO:0015914	phospholipid transport	21/1424	96/18723	8.51920319073016e-06	0.000427054369120638	0.000375322114496485	MTTP/ABCB1/ABCG1/ABCA1/ATP10B/PITPNM1/ANO9/MFSD2A/ATP8A1/XKR9/GLTP/SCARB1/GLTPD2/SCP2/ANO4/APOA1/C2CD2L/CPTP/PRKCD/ATP10D/APOC3	21	3.36951683058163
cluster_1	cluster_1	GO:0023061	signal release	62/1424	463/18723	9.03364605727338e-06	0.000447252049646005	0.000393073100578923	SMPD3/CHGA/NR1H4/ABCG1/ABCA1/FGA/RIMS4/SLC44A4/HNF4A/FGB/CPT1A/SCT/PCSK5/CAMK2N1/LIN7A/ABAT/SLC16A10/SLC6A4/MAOB/SIDT2/SLC30A1/STXBP5/PSEN1/HADH/DPP4/PINK1/OXT/SNX19/ACVR1C/SRI/NRXN2/MEF2C/P2RX4/CALM1/NAPA/P2RY1/SNPH/HNF1A/PFKFB2/MPC2/C1QTNF12/CACNB2/SYP/CAMK2G/RBP4/STXBP3/SYNJ1/FGG/STXBP4/C2CD2L/CFTR/ADCY5/KLF7/PCLO/ILDR1/SLC8B1/NEUROD1/RFX6/FAM3D/ADCY1/SIRT4/RAB11FIP5	62	3.34944766049137
cluster_1	cluster_1	GO:0006865	amino acid transport	27/1424	143/18723	9.08583043753781e-06	0.000447252049646005	0.000393073100578923	ACE2/SLC7A9/SLC1A3/ABAT/SLC16A10/SLC3A1/SLC9A3R1/PSEN1/SLC7A7/SLC38A4/SLC38A9/SLC25A44/SLC1A1/SLC22A4/RGS2/SLC7A8/XK/SFXN3/SLC6A7/CTNS/SLC25A45/SLC17A5/SLC38A7/SLC7A6/AVPR1A/SLC36A1/SLC43A2	27	3.34944766049137
cluster_1	cluster_1	GO:1900046	regulation of hemostasis	17/1424	68/18723	9.34783886054493e-06	0.000456040995839442	0.000400797376708703	VTN/F7/FGA/ADTRP/FGB/SERPINF2/ABAT/KNG1/APOH/F3/PDGFA/PROC/CD36/TSPAN8/FGG/PRKCD/SERPINC1	17	3.34099611464572
cluster_1	cluster_1	GO:0070633	transepithelial transport	11/1424	31/18723	9.65403466421588e-06	0.000466811021285624	0.000410262749307432	ABCC2/ABCB1/SLC23A1/SLC1A3/CLDN19/P2RY6/ABCG2/SLC1A1/RHBG/SLC5A1/CFTR	11	3.33085889892695
cluster_1	cluster_1	GO:0046474	glycerophospholipid biosynthetic process	35/1424	211/18723	9.77634124415269e-06	0.000468578320684652	0.00041181596265766	PLD1/NR1H4/SLC44A4/IPMK/ACHE/INPP5J/PIP5K1B/PITPNM1/MTM1/MFSD2A/PIK3R3/DGKQ/FAM126A/CDS1/LPCAT2/PI4K2A/APOA1/TMEM150A/PI4KAP2/PDGFA/PGAP3/CHKA/CHPT1/ETNK1/ITPKA/SYNJ1/TTC7A/INPP5K/PIP4K2C/SLC44A3/SLC44A5/ITPKC/PIGZ/BMX/ABHD5	35	3.32921780840834
cluster_1	cluster_1	GO:0006067	ethanol metabolic process	9/1424	21/18723	1.05316683811872e-05	0.000491837914827408	0.000432257950112244	SULT1E1/SULT1B1/ALDH3B1/ACSS1/SULT1A1/ADH1C/SULT1A2/SULT2A1/ADH4	9	3.30817799539064
cluster_1	cluster_1	GO:0034035	purine ribonucleoside bisphosphate metabolic process	9/1424	21/18723	1.05316683811872e-05	0.000491837914827408	0.000432257950112244	SULT1E1/SULT1B1/SLC26A2/SULT1A1/TPST2/PAPSS2/SULT1A2/SLC26A1/SULT2A1	9	3.30817799539064
cluster_1	cluster_1	GO:0050427	3'-phosphoadenosine 5'-phosphosulfate metabolic process	9/1424	21/18723	1.05316683811872e-05	0.000491837914827408	0.000432257950112244	SULT1E1/SULT1B1/SLC26A2/SULT1A1/TPST2/PAPSS2/SULT1A2/SLC26A1/SULT2A1	9	3.30817799539064
cluster_1	cluster_1	GO:0070085	glycosylation	38/1424	240/18723	1.25682614145172e-05	0.000581974409906118	0.000511475544808452	SLC51B/B3GNT8/B3GALT5/FUT2/MGAT3/B3GALT4/MGAT4A/PSEN1/POFUT1/AQP11/ENTPD5/GCNT4/ST6GALNAC1/GCNT2/B3GALT2/GALNT16/ACER2/FUT4/TRAK2/B3GNT2/CLN5/B3GNT7/MAN2A1/ST6GAL1/MGAT1/SRD5A3/B3GNT5/CHP1/MAN1C1/GALNT1/B4GALNT2/EOGT/ABO/DOLK/GALNT8/PIGZ/NAGPA/EXTL1	38	3.2350961113654
cluster_1	cluster_1	GO:0072337	modified amino acid transport	11/1424	32/18723	1.37032761766023e-05	0.000629199168310548	0.000552979618908978	SLC46A1/SLC7A9/PDZK1/SLC25A20/SLC3A1/SLC9A3R1/SLC22A5/LRP2/FOLR1/SLC22A4/CTNS	11	3.20121186010847
cluster_1	cluster_1	GO:0071825	protein-lipid complex subunit organization	14/1424	50/18723	1.40812898216299e-05	0.000641168063211549	0.000563498633037506	MTTP/NR1H4/ABCG1/ABCA5/APOB/ABCA1/SOAT2/DGAT1/PLAGL2/MFSD2A/SCARB1/APOA1/APOM/APOC3	14	3.19302811812766
cluster_1	cluster_1	GO:0046434	organophosphate catabolic process	28/1424	155/18723	1.48674591483996e-05	0.000666147371215744	0.000585452012692884	SMPD3/GPD1/XDH/SMPDL3A/PNPLA7/SMPD1/INPP5J/ENTPD7/ENTPD8/GDA/ENTPD5/ENPP3/SCARB1/ANGPTL3/NAPEPLD/DERA/PLA2G4F/NUDT19/IDH1/NUDT16/PDE8A/PDE9A/NUDT9/SYNJ1/INPP5K/MLYCD/ABCD1/PRKCD	28	3.17642968160199
cluster_1	cluster_1	GO:0006650	glycerophospholipid metabolic process	45/1424	306/18723	1.48737150966912e-05	0.000666147371215744	0.000585452012692884	PLD1/NR1H4/MTMR11/PNPLA7/NAAA/SLC44A4/IPMK/ACHE/LPGAT1/INPP5J/PIP5K1B/PITPNM1/MTM1/MFSD2A/PIK3R3/SCARB1/NAPEPLD/PLCB3/PLA2G4F/DGKQ/FAM126A/CDS1/LPCAT2/PI4K2A/APOA1/TMEM150A/MBOAT1/PI4KAP2/PDGFA/PGAP3/CHKA/CHPT1/ETNK1/PLCH2/ITPKA/SYNJ1/TTC7A/INPP5K/PIP4K2C/SLC44A3/SLC44A5/ITPKC/PIGZ/BMX/ABHD5	45	3.17642968160199
cluster_1	cluster_1	GO:0046683	response to organophosphorus	25/1424	131/18723	1.58951571850796e-05	0.000701557604474174	0.000616572742469596	CPS1/PDE3A/DUOX2/GPD1/SLC26A3/AKR1C1/CIB2/SLC6A4/PTK2B/OXT/FDX1/P2RY6/COL1A1/DGKQ/ASS1/RAPGEF2/P2RX4/P2RY1/AKAP9/PPARGC1B/CASP1/INPP5K/CFTR/PKLR/P2RY2	25	3.15393666351209
cluster_1	cluster_1	GO:0034377	plasma lipoprotein particle assembly	10/1424	27/18723	1.59211462215954e-05	0.000701557604474174	0.000616572742469596	MTTP/APOB/ABCA1/SOAT2/DGAT1/PLAGL2/MFSD2A/APOA1/APOM/APOC3	10	3.15393666351209
cluster_1	cluster_1	GO:0006694	steroid biosynthetic process	30/1424	173/18723	1.71628482405575e-05	0.000750222422291247	0.000659342430934089	CYP27A1/MALRD1/HSD17B2/NR1H4/ABCG1/APOB/PRLR/AKR1D1/FAXDC2/SCARB1/HSD17B11/FDX1/SCP2/DGKQ/BAAT/HSD17B3/APOA1/SLC27A2/HSD3B1/SRD5A3/CYP3A4/CYP1A1/PLPP6/PRKAG2/ATP1A1/CFTR/HSD3B7/AMACR/AKR1C3/HSD3B2	30	3.12480996000423
cluster_1	cluster_1	GO:0006486	protein glycosylation	36/1424	226/18723	1.84036225706336e-05	0.000791790501779071	0.000695875061477253	SLC51B/B3GNT8/B3GALT5/FUT2/MGAT3/B3GALT4/MGAT4A/PSEN1/POFUT1/AQP11/ENTPD5/GCNT4/ST6GALNAC1/GCNT2/B3GALT2/GALNT16/ACER2/FUT4/TRAK2/B3GNT2/B3GNT7/MAN2A1/ST6GAL1/MGAT1/SRD5A3/B3GNT5/CHP1/MAN1C1/GALNT1/B4GALNT2/EOGT/ABO/DOLK/GALNT8/NAGPA/EXTL1	36	3.10138971229546
cluster_1	cluster_1	GO:0043413	macromolecule glycosylation	36/1424	226/18723	1.84036225706336e-05	0.000791790501779071	0.000695875061477253	SLC51B/B3GNT8/B3GALT5/FUT2/MGAT3/B3GALT4/MGAT4A/PSEN1/POFUT1/AQP11/ENTPD5/GCNT4/ST6GALNAC1/GCNT2/B3GALT2/GALNT16/ACER2/FUT4/TRAK2/B3GNT2/B3GNT7/MAN2A1/ST6GAL1/MGAT1/SRD5A3/B3GNT5/CHP1/MAN1C1/GALNT1/B4GALNT2/EOGT/ABO/DOLK/GALNT8/NAGPA/EXTL1	36	3.10138971229546
cluster_1	cluster_1	GO:0010043	response to zinc ion	15/1424	58/18723	2.00390280759521e-05	0.000855416010992204	0.000751793142125768	CPS1/SLC30A10/MT1F/MT1G/MT1E/SLC30A1/MT1X/MT1H/ASS1/SLC30A2/P2RX4/MT2A/HAAO/CA2/MT1M	15	3.06782262522664
cluster_1	cluster_1	GO:0050996	positive regulation of lipid catabolic process	10/1424	28/18723	2.30829011868694e-05	0.00096513437411933	0.00084822050834792	FABP1/CPT1A/SCT/AADAC/ANGPTL3/PNPLA2/APOA1/ABCD1/PRKCD/ABHD5	10	3.01541221631859
cluster_1	cluster_1	GO:0071280	cellular response to copper ion	10/1424	28/18723	2.30829011868694e-05	0.00096513437411933	0.00084822050834792	MT1F/MT1G/MT1E/MAP1LC3A/MT1X/MT1H/AOC1/MT2A/CYP1A1/MT1M	10	3.01541221631859
cluster_1	cluster_1	GO:0019915	lipid storage	19/1424	87/18723	2.31392026005915e-05	0.00096513437411933	0.00084822050834792	ABCG1/APOB/ABCA1/MSR1/C3/DGAT2/CPT1A/DGAT1/SCARB1/ANGPTL3/PNPLA2/ACVR1C/CDS1/TTC39B/APOA1/CD36/FITM1/ACACB/ABHD5	19	3.01541221631859
cluster_1	cluster_1	GO:1905954	positive regulation of lipid localization	22/1424	110/18723	2.36462946935056e-05	0.000978813289434203	0.000860242395468682	ABCG1/ABCA5/APOB/ABCA1/MSR1/C3/DENND5B/PLA2R1/ATP8A1/SCARB1/OXT/SCP2/LRAT/RXRA/P2RX4/APOA1/CD36/ACSL5/PRKCD/FITM1/ACACB/LDLRAP1	22	3.00930014282581
cluster_1	cluster_1	GO:0016051	carbohydrate biosynthetic process	33/1424	202/18723	2.3929315178057e-05	0.000983081038593259	0.000863993160603847	SMPD3/CHST13/GPD1/B3GNT8/B3GALT5/FUT2/DGAT2/SLC39A14/RGN/B3GALT4/PTK2B/ST6GALNAC1/NDST1/PPP1R3G/P2RY6/DGKQ/B3GALT2/SOGA1/CHST9/PDK2/FUT4/EGF/P2RY1/B3GNT2/C1QTNF12/B3GNT7/RBP4/KAT2B/INPP5K/PPP1R3D/B4GALNT2/MST1/GPT	33	3.00741068037414
cluster_1	cluster_1	GO:0042180	cellular ketone metabolic process	34/1424	211/18723	2.43351308436526e-05	0.000992292200968044	0.000872088506745822	MALRD1/GPD1/NR1H4/FABP1/DGAT2/CPT1A/AKR1C2/AKR1C1/LPGAT1/RGN/SLC7A7/MFSD2A/TDO2/ACMSD/CYP2B6/APPL2/DGKQ/CYP4F12/PDK2/HSD17B3/APOA1/HAGH/AFP/RDH10/PRKAG2/MLYCD/ABCD1/AVPR1A/ADH4/ACACB/SIRT4/AKR1B10/APOC3/AKR1C3	34	3.00336042201735
cluster_1	cluster_1	GO:0030073	insulin secretion	32/1424	195/18723	2.88258703762076e-05	0.00116670041285628	0.00102536936184218	CHGA/NR1H4/ABCG1/HNF4A/CPT1A/CAMK2N1/ABAT/SIDT2/HADH/DPP4/SNX19/ACVR1C/SRI/HNF1A/PFKFB2/MPC2/C1QTNF12/CAMK2G/RBP4/STXBP3/STXBP4/C2CD2L/CFTR/ADCY5/KLF7/PCLO/SLC8B1/NEUROD1/RFX6/FAM3D/SIRT4/RAB11FIP5	32	2.93304064845055
cluster_1	cluster_1	GO:0072378	blood coagulation, fibrin clot formation	6/1424	10/18723	3.07902241205474e-05	0.00123704253378435	0.00108719042134626	FGA/FGB/APOH/FGG/F8/SERPINC1	6	2.90761536757358
cluster_1	cluster_1	GO:0072348	sulfur compound transport	14/1424	54/18723	3.65413417005409e-05	0.00145738606607121	0.00128084211170086	SLC7A9/SLC26A2/SLC44A4/SLC26A3/SLC3A1/SLC9A3R1/ABCG2/SLC1A1/SLC26A11/CTNS/SLC38A7/ABCD1/SLC26A1/SLC36A1	14	2.83642538703938
cluster_1	cluster_1	GO:0015804	neutral amino acid transport	13/1424	48/18723	4.18700321396665e-05	0.00165781054790679	0.00145698769352524	ACE2/SLC7A9/SLC3A1/SLC38A9/SLC1A1/RGS2/SLC7A8/SFXN3/SLC6A7/CTNS/SLC38A7/SLC36A1/SLC43A2	13	2.78046510146957
cluster_1	cluster_1	GO:0008652	cellular amino acid biosynthetic process	17/1424	76/18723	4.44425240203334e-05	0.00174700684350433	0.00153537898205802	PAH/CPS1/OAT/SLC1A3/ABAT/ADI1/GGT1/AGXT2/NAGS/GLS/SEPHS2/AASS/SDSL/ASS1/ASL/MTHFR/ALDH1A1	17	2.75770539376329
cluster_1	cluster_1	GO:0002065	columnar/cuboidal epithelial cell differentiation	19/1424	91/18723	4.4894370875764e-05	0.00175216316046553	0.00153991067620478	PRDM1/FAM20C/HNF4A/SIDT2/FOXA1/DLL1/CDX2/CDH2/GATA5/WNT11/INSM1/GATA6/HOXA5/GATA4/ROS1/NEUROD1/RFX6/ASCL1/TIGAR	19	2.75642545502266
cluster_1	cluster_1	GO:0008209	androgen metabolic process	10/1424	30/18723	4.59148566138464e-05	0.00177928210310678	0.00156374450072689	AKR1D1/SCARB1/HSD17B11/UGT2B7/HSD17B3/SGPL1/HSD3B1/SRD5A3/CYP3A4/HSD3B2	10	2.74975518957222
cluster_1	cluster_1	GO:0098657	import into cell	35/1424	227/18723	4.79669373740982e-05	0.00184571370290192	0.00162212874944875	SLC46A1/ACE2/KCNJ13/SLC15A1/SLC1A3/SLC39A4/LCN2/SLC6A4/SLC39A14/SLC30A1/PSEN1/SLC9A3/LRP2/SLC18A1/SLC1A1/FOLR1/KCNJ16/SLC22A4/RGS2/SLC7A8/SLC29A4/NEURL1B/TRPV3/SLC27A2/SLC27A4/SLC39A5/SLC5A2/ATP1B3/CD36/SLC5A1/ATP1A1/ACSL5/SLC36A1/GPM6B/SLC43A2	35	2.7338356634903
cluster_1	cluster_1	GO:0044262	cellular carbohydrate metabolic process	41/1424	283/18723	4.96376500689713e-05	0.00189664419564237	0.0016668896548741	GBA3/B3GNT8/MOGAT2/DGAT2/GK/TREH/INPP5J/RGN/PTK2B/MGAM/STAT3/ANGPTL3/NDST1/PPP1R3G/NCOA2/P2RY6/DGKQ/RBKS/SOGA1/IDH1/PDK2/TFF3/P2RY1/B3GNT2/ZMPSTE24/PFKFB2/C1QTNF12/B3GNT7/MOGAT3/KAT2B/ITPKA/SYNJ1/INPP5K/PRKAG2/PPP1R3D/MLYCD/ITPK1/MST1/ACACB/TIGAR/GPT	41	2.72201413371985
cluster_1	cluster_1	GO:1901617	organic hydroxy compound biosynthetic process	36/1424	237/18723	5.1902932440582e-05	0.00196942793649542	0.00173085656282116	CYP27A1/PAH/MALRD1/NR1H4/SPTLC3/ABCG1/ASAH2/APOB/IPMK/AKR1D1/PTK2B/FAXDC2/SCP2/P2RY6/DGKQ/SPHK2/BAAT/RAPGEF2/ACER2/P2RY1/HSD17B3/APOA1/SLC27A2/CTNS/SRD5A3/INSM1/GCH1/CYP3A4/PLPP6/ITPKA/PRKAG2/CFTR/HSD3B7/ITPKC/AMACR/AKR1C3	36	2.70565990587031
cluster_1	cluster_1	GO:0008206	bile acid metabolic process	13/1424	49/18723	5.30551938600581e-05	0.00198472105522486	0.00174429711295674	CYP27A1/MALRD1/NR1H4/AKR1C1/AKR1D1/NR5A2/SCP2/BAAT/SLC27A2/HSD3B7/SULT2A1/AMACR/KIT	13	2.7023005230013
cluster_1	cluster_1	GO:0030195	negative regulation of blood coagulation	13/1424	49/18723	5.30551938600581e-05	0.00198472105522486	0.00174429711295674	VTN/FGA/ADTRP/FGB/SERPINF2/ABAT/KNG1/APOH/PDGFA/PROC/TSPAN8/FGG/PRKCD	13	2.7023005230013
cluster_1	cluster_1	GO:0006520	cellular amino acid metabolic process	41/1424	284/18723	5.38451482230222e-05	0.00198472105522486	0.00174429711295674	PAH/CPS1/DPEP1/NR1H4/OAT/IYD/FTCD/HNF4A/SLC1A3/ALDH5A1/ABAT/ADI1/GGT1/AGXT2/NAGS/SLC7A7/GLS/TDO2/SEPHS2/PEPD/ACMSD/AASS/SLC25A44/AGMAT/SDSL/ASS1/BAAT/ASL/PRODH/ACADSB/TST/MSRA/CTNS/ALDH6A1/HAAO/HAL/MTHFR/ADHFE1/ALDH1A1/SIRT4/GPT	41	2.7023005230013
cluster_1	cluster_1	GO:0010273	detoxification of copper ion	7/1424	15/18723	5.41221517621714e-05	0.00198472105522486	0.00174429711295674	MT1F/MT1G/MT1E/MT1X/MT1H/MT2A/MT1M	7	2.7023005230013
cluster_1	cluster_1	GO:1990169	stress response to copper ion	7/1424	15/18723	5.41221517621714e-05	0.00198472105522486	0.00174429711295674	MT1F/MT1G/MT1E/MT1X/MT1H/MT2A/MT1M	7	2.7023005230013
cluster_1	cluster_1	GO:0090087	regulation of peptide transport	32/1424	202/18723	5.85161399558116e-05	0.00213154792479036	0.00187333775774324	CHGA/NR1H4/ABCG1/FGA/HNF4A/FGB/CPT1A/SCT/CAMK2N1/ABAT/SIDT2/HADH/DPP4/ACVR1C/SRI/PFKFB2/MPC2/C1QTNF12/RBP4/FGG/STXBP4/CA2/C2CD2L/CFTR/ADCY5/KLF7/ILDR1/SLC8B1/NEUROD1/RFX6/FAM3D/SIRT4	32	2.67130489842008
cluster_1	cluster_1	GO:0051004	regulation of lipoprotein lipase activity	8/1424	20/18723	6.03163265028468e-05	0.00218257223848712	0.00191818111889848	PCSK5/ANGPTL3/FURIN/APOH/SORT1/APOA1/ABHD5/APOC3	8	2.66103137316322
cluster_1	cluster_1	GO:0010038	response to metal ion	50/1424	373/18723	6.29995263640633e-05	0.00223381066251237	0.00196321265361436	ABCC2/MTTP/CPS1/DPEP1/SMPD3/SLC30A10/FGA/MT1F/HMOX1/FGB/MT1G/SMPD1/TNFRSF11B/MT1E/LCN2/ABAT/MAOB/SLC30A1/PTK2B/AQP3/MAP1LC3A/MT1X/CASP3/MT1H/AOC1/FSTL3/SLC1A1/ASS1/SLC30A2/MEF2C/P2RX4/CALM1/MT2A/MCOLN1/CEBPA/CHP2/HAAO/DNMT3A/CYP1A1/KCNIP2/FGG/CA2/TNNC1/PKLR/MT1M/ASCL1/ADCY1/KIT/TIGAR/AKR1C3	50	2.65095364040162
cluster_1	cluster_1	GO:0065005	protein-lipid complex assembly	10/1424	31/18723	6.31819146850993e-05	0.00223381066251237	0.00196321265361436	MTTP/APOB/ABCA1/SOAT2/DGAT1/PLAGL2/MFSD2A/APOA1/APOM/APOC3	10	2.65095364040162
cluster_1	cluster_1	GO:0034379	very-low-density lipoprotein particle assembly	6/1424	11/18723	6.33648892623575e-05	0.00223381066251237	0.00196321265361436	MTTP/APOB/SOAT2/DGAT1/MFSD2A/APOC3	6	2.65095364040162
cluster_1	cluster_1	GO:0006576	cellular biogenic amine metabolic process	20/1424	101/18723	6.33676157923531e-05	0.00223381066251237	0.00196321265361436	PAH/SULT1B1/NAAA/ABAT/MAOB/TDO2/NAPEPLD/ACMSD/AOC1/AGMAT/SLC1A1/MAOA/SLC29A4/SULT1A1/CHKA/INSM1/PAOX/HAAO/GCH1/SULT1A2	20	2.65095364040162
cluster_1	cluster_1	GO:0046460	neutral lipid biosynthetic process	13/1424	50/18723	6.67487277113976e-05	0.00230832308996884	0.00202869883956959	MOGAT2/C3/DGAT2/GK/DGAT1/LPGAT1/RGN/MFSD2A/SCARB1/PNPLA2/LPIN3/MOGAT3/PLCE1	13	2.63670340419468
cluster_1	cluster_1	GO:0046463	acylglycerol biosynthetic process	13/1424	50/18723	6.67487277113976e-05	0.00230832308996884	0.00202869883956959	MOGAT2/C3/DGAT2/GK/DGAT1/LPGAT1/RGN/MFSD2A/SCARB1/PNPLA2/LPIN3/MOGAT3/PLCE1	13	2.63670340419468
cluster_1	cluster_1	GO:1900047	negative regulation of hemostasis	13/1424	50/18723	6.67487277113976e-05	0.00230832308996884	0.00202869883956959	VTN/FGA/ADTRP/FGB/SERPINF2/ABAT/KNG1/APOH/PDGFA/PROC/TSPAN8/FGG/PRKCD	13	2.63670340419468
cluster_1	cluster_1	GO:0009914	hormone transport	43/1424	306/18723	6.80147110662222e-05	0.00233731057399898	0.00205417485524069	ABCC2/SMPD3/CHGA/TTR/NR1H4/ABCG1/FGA/HNF4A/FGB/CPT1A/SCT/CAMK2N1/ABAT/SLC16A10/SIDT2/HADH/DPP4/SNX19/ACVR1C/SRI/P2RY1/HNF1A/SLC7A8/PFKFB2/MPC2/C1QTNF12/CAMK2G/RBP4/STXBP3/FGG/STXBP4/C2CD2L/CFTR/ADCY5/KLF7/PCLO/ILDR1/SLC8B1/NEUROD1/RFX6/FAM3D/SIRT4/RAB11FIP5	43	2.63128357617759
cluster_1	cluster_1	GO:0098739	import across plasma membrane	29/1424	177/18723	6.89475322586259e-05	0.00235455822663207	0.0020693331721306	SLC46A1/ACE2/KCNJ13/SLC15A1/SLC1A3/SLC39A4/LCN2/SLC39A14/SLC9A3R1/SLC30A1/PSEN1/SLC9A3/LRP2/SLC1A1/FOLR1/KCNJ16/SLC22A4/RGS2/SLC7A8/TRPV3/SLC39A5/SLC5A2/ATP1B3/CD36/SLC5A1/ATP1A1/ACSL5/SLC36A1/SLC43A2	29	2.62809056527973
cluster_1	cluster_1	GO:0034219	carbohydrate transmembrane transport	22/1424	118/18723	7.25374117302676e-05	0.00246176656952908	0.00216355457543956	PID1/SLC5A9/SLC23A1/C3/SORT1/APPL2/ITLN1/TMEM144/HNF1A/C1QTNF12/SLC2A9/SLC27A4/SLC2A2/GPC3/SLC5A2/SLC5A1/SLC17A5/STXBP3/RNASEL/INPP5K/PRKAG2/STXBP4	22	2.60875313027217
cluster_1	cluster_1	GO:0018958	phenol-containing compound metabolic process	21/1424	110/18723	7.34952195017105e-05	0.00247887579850214	0.00217859123695129	PAH/DUOX2/IYD/SULT1B1/DIO3/ABAT/SLC16A10/MAOB/GCNT4/DUOXA2/CPQ/BTBD9/SLC1A1/RAPGEF2/MAOA/SULT1A1/CTNS/INSM1/GCH1/SULT1A2/SULT2A1	21	2.60574523256112
cluster_1	cluster_1	GO:0006109	regulation of carbohydrate metabolic process	29/1424	178/18723	7.64962723550423e-05	0.00256426768188927	0.00225363896986569	SMPD3/GPD1/DGAT2/RGN/PTK2B/PSEN1/STAT3/ENTPD5/PPP1R3G/NCOA2/P2RY6/DGKQ/SOGA1/PDK2/TFF3/EGF/P2RY1/ZMPSTE24/PFKFB2/C1QTNF12/KAT2B/INPP5K/PRKAG2/PPP1R3D/MLYCD/MST1/ACACB/TIGAR/GPT	29	2.59103664112692
cluster_1	cluster_1	GO:0090276	regulation of peptide hormone secretion	31/1424	196/18723	7.81665256455164e-05	0.00260427985443355	0.00228880417198232	CHGA/NR1H4/ABCG1/FGA/HNF4A/FGB/CPT1A/SCT/CAMK2N1/ABAT/SIDT2/HADH/DPP4/ACVR1C/SRI/PFKFB2/MPC2/C1QTNF12/RBP4/FGG/STXBP4/C2CD2L/CFTR/ADCY5/KLF7/ILDR1/SLC8B1/NEUROD1/RFX6/FAM3D/SIRT4	31	2.58431234855787
cluster_1	cluster_1	GO:0006706	steroid catabolic process	9/1424	26/18723	7.90053256471602e-05	0.0026162733293096	0.0022993447885317	CYP27A1/SULT1E1/SCARF1/AKR1D1/SCARB1/HSD17B11/HSD17B14/CEL/CYP3A4	9	2.58231688603204
cluster_1	cluster_1	GO:0042491	inner ear auditory receptor cell differentiation	11/1424	38/18723	8.35695367047914e-05	0.00275074667804205	0.00241752838584184	PDZD7/SLC9A3R1/ATOH1/MYCL/MCOLN3/MYO7A/DLL1/MYCN/MYO6/USH1C/TPRN	11	2.56054940284701
cluster_1	cluster_1	GO:0009306	protein secretion	48/1424	359/18723	9.32794540458475e-05	0.00305196968207491	0.00268226201926981	MTTP/CHGA/RCN3/NR1H4/ABCG1/ABCA1/FGA/ADTRP/HNF4A/FGB/CPT1A/PCSK5/CAMK2N1/ACHE/ABAT/SIDT2/STXBP5/HADH/DPP4/SAA1/SNX19/ACVR1C/SRI/HNF1A/PFKFB2/MPC2/C1QTNF12/CAMK2G/RBP4/KRT20/STXBP3/FGG/STXBP4/C2CD2L/CFTR/ADCY5/KLF7/PCLO/SLC8B1/NEUROD1/RSAD2/RFX6/FAM3D/NAGPA/RAB3C/DPH3/SIRT4/RAB11FIP5	48	2.51541978492848
cluster_1	cluster_1	GO:0006637	acyl-CoA metabolic process	19/1424	96/18723	9.6472298311988e-05	0.00310073316456884	0.00272511842042904	DGAT2/DGAT1/ACSS1/TDO2/AASS/ACOT11/NUDT19/BAAT/PDK2/ACOT1/MPC2/ELOVL7/ACOT4/ACOT2/ACSL5/MLYCD/ABCD1/ELOVL2/ACACB	19	2.50853560562384
cluster_1	cluster_1	GO:0035383	thioester metabolic process	19/1424	96/18723	9.6472298311988e-05	0.00310073316456884	0.00272511842042904	DGAT2/DGAT1/ACSS1/TDO2/AASS/ACOT11/NUDT19/BAAT/PDK2/ACOT1/MPC2/ELOVL7/ACOT4/ACOT2/ACSL5/MLYCD/ABCD1/ELOVL2/ACACB	19	2.50853560562384
cluster_1	cluster_1	GO:0043648	dicarboxylic acid metabolic process	19/1424	96/18723	9.6472298311988e-05	0.00310073316456884	0.00272511842042904	SLC46A1/NR1H4/OAT/FTCD/ALDH5A1/GGT1/NAGS/GLS/ACMSD/IDH1/ASS1/FOLR1/PRODH/PHYH/HAAO/HAL/ACOT4/ALDH1L1/ADHFE1	19	2.50853560562384
cluster_1	cluster_1	GO:0035592	establishment of protein localization to extracellular region	48/1424	360/18723	9.98833671597854e-05	0.00319159484304718	0.00280497335169554	MTTP/CHGA/RCN3/NR1H4/ABCG1/ABCA1/FGA/ADTRP/HNF4A/FGB/CPT1A/PCSK5/CAMK2N1/ACHE/ABAT/SIDT2/STXBP5/HADH/DPP4/SAA1/SNX19/ACVR1C/SRI/HNF1A/PFKFB2/MPC2/C1QTNF12/CAMK2G/RBP4/KRT20/STXBP3/FGG/STXBP4/C2CD2L/CFTR/ADCY5/KLF7/PCLO/SLC8B1/NEUROD1/RSAD2/RFX6/FAM3D/NAGPA/RAB3C/DPH3/SIRT4/RAB11FIP5	48	2.49599224532786
cluster_1	cluster_1	GO:0042403	thyroid hormone metabolic process	9/1424	27/18723	0.000110547415359943	0.00351180859027168	0.00308639723911909	DUOX2/IYD/SULT1B1/DIO3/SLC16A10/GCNT4/DUOXA2/CPQ/SULT2A1	9	2.45446916316861
cluster_1	cluster_1	GO:0006536	glutamate metabolic process	10/1424	33/18723	0.000114595848284109	0.00357981950579861	0.00314616948937606	NR1H4/OAT/FTCD/ALDH5A1/GGT1/NAGS/GLS/PRODH/HAL/ADHFE1	10	2.44613886989573
cluster_1	cluster_1	GO:0046320	regulation of fatty acid oxidation	10/1424	33/18723	0.000114595848284109	0.00357981950579861	0.00314616948937606	FABP1/DGAT2/CPT1A/MFSD2A/APPL2/PRKAG2/MLYCD/ABCD1/ACACB/SIRT4	10	2.44613886989573
cluster_1	cluster_1	GO:0002791	regulation of peptide secretion	31/1424	200/18723	0.000114653809208411	0.00357981950579861	0.00314616948937606	CHGA/NR1H4/ABCG1/FGA/HNF4A/FGB/CPT1A/SCT/CAMK2N1/ABAT/SIDT2/HADH/DPP4/ACVR1C/SRI/PFKFB2/MPC2/C1QTNF12/RBP4/FGG/STXBP4/C2CD2L/CFTR/ADCY5/KLF7/ILDR1/SLC8B1/NEUROD1/RFX6/FAM3D/SIRT4	31	2.44613886989573
cluster_1	cluster_1	GO:0015918	sterol transport	23/1424	130/18723	0.000115939495916364	0.00359939435049438	0.00316337308834001	MTTP/OSBP2/ABCG1/ABCA5/APOB/ABCA1/MSR1/SOAT2/AKR1C1/LIMA1/SCARB1/FURIN/SCP2/RXRA/TTC39B/EGF/APOA1/CEL/CD36/APOM/CFTR/LDLRAP1/APOC3	23	2.44377056933447
cluster_1	cluster_1	GO:0006068	ethanol catabolic process	6/1424	12/18723	0.000118559495652081	0.0036393768777695	0.00319851223633822	SULT1E1/SULT1B1/ALDH3B1/SULT1A1/SULT1A2/SULT2A1	6	2.43897296846967
cluster_1	cluster_1	GO:0072376	protein activation cascade	6/1424	12/18723	0.000118559495652081	0.0036393768777695	0.00319851223633822	FGA/FGB/APOH/FGG/F8/SERPINC1	6	2.43897296846967
cluster_1	cluster_1	GO:0050819	negative regulation of coagulation	13/1424	53/18723	0.000127738233805649	0.00389922742745288	0.00342688516684134	VTN/FGA/ADTRP/FGB/SERPINF2/ABAT/KNG1/APOH/PDGFA/PROC/TSPAN8/FGG/PRKCD	13	2.40902143328924
cluster_1	cluster_1	GO:0003333	amino acid transmembrane transport	19/1424	98/18723	0.000128658986284565	0.00390551500588257	0.00343241108438705	ACE2/SLC7A9/SLC1A3/SLC16A10/SLC3A1/PSEN1/SLC7A7/SLC38A4/SLC38A9/SLC1A1/SLC22A4/RGS2/SLC7A8/SFXN3/SLC6A7/SLC38A7/SLC7A6/SLC36A1/SLC43A2	19	2.40832168919631
cluster_1	cluster_1	GO:0030277	maintenance of gastrointestinal epithelium	8/1424	22/18723	0.000133428674063463	0.00402792417172795	0.00353999192252118	PBLD/MUC13/TFF2/INAVA/SLC22A5/TFF3/RBP4/NEUROD1	8	2.39491871391537
cluster_1	cluster_1	GO:0035315	hair cell differentiation	12/1424	47/18723	0.00015282057841887	0.00457949924027721	0.00402475062305321	PDZD7/SLC44A4/SLC9A3R1/ATOH1/MYCL/MCOLN3/MYO7A/DLL1/MYCN/MYO6/USH1C/TPRN	12	2.33918200869358
cluster_1	cluster_1	GO:0019748	secondary metabolic process	14/1424	61/18723	0.000153376347176195	0.00457949924027721	0.00402475062305321	ABCC2/CYP2W1/AKR1C2/AKR1C1/ACMSD/CYP3A5/RAPGEF2/CTNS/CYP3A4/FMO1/CYP1A1/AKR1B10/CYP2D6/AKR1C3	14	2.33918200869358
cluster_1	cluster_1	GO:0010565	regulation of cellular ketone metabolic process	23/1424	133/18723	0.000165255992909075	0.00490738448508252	0.00431291670281006	MALRD1/NR1H4/FABP1/DGAT2/CPT1A/LPGAT1/RGN/SLC7A7/MFSD2A/ACMSD/APPL2/DGKQ/PDK2/APOA1/RDH10/PRKAG2/MLYCD/ABCD1/AVPR1A/ACACB/SIRT4/APOC3/AKR1C3	23	2.30914991446493
cluster_1	cluster_1	GO:0071692	protein localization to extracellular region	48/1424	368/18723	0.000170081017912435	0.00502336584796511	0.00441484838530031	MTTP/CHGA/RCN3/NR1H4/ABCG1/ABCA1/FGA/ADTRP/HNF4A/FGB/CPT1A/PCSK5/CAMK2N1/ACHE/ABAT/SIDT2/STXBP5/HADH/DPP4/SAA1/SNX19/ACVR1C/SRI/HNF1A/PFKFB2/MPC2/C1QTNF12/CAMK2G/RBP4/KRT20/STXBP3/FGG/STXBP4/C2CD2L/CFTR/ADCY5/KLF7/PCLO/SLC8B1/NEUROD1/RSAD2/RFX6/FAM3D/NAGPA/RAB3C/DPH3/SIRT4/RAB11FIP5	48	2.29900519134741
cluster_1	cluster_1	GO:0030301	cholesterol transport	21/1424	117/18723	0.00018332907497993	0.00538553798758247	0.00473314793468275	ABCG1/ABCA5/APOB/ABCA1/MSR1/SOAT2/AKR1C1/LIMA1/SCARB1/FURIN/SCP2/RXRA/TTC39B/EGF/APOA1/CEL/CD36/APOM/CFTR/LDLRAP1/APOC3	21	2.26877090641093
cluster_1	cluster_1	GO:0042908	xenobiotic transport	12/1424	48/18723	0.000189804093845272	0.00552208694804232	0.00485315570951859	ABCC2/ABCB1/ABCC6/PDZK1/NR1I2/SLC22A5/ABCG2/ABCC10/SLC18A1/SLC22A4/SLC29A4/ABCC11	12	2.2578967594574
cluster_1	cluster_1	GO:0006833	water transport	8/1424	23/18723	0.000191009230084187	0.00552208694804232	0.00485315570951859	PDZD3/AQP11/AQP3/UPK3A/SLC5A1/INPP5K/CFTR/AQP10	8	2.2578967594574
cluster_1	cluster_1	GO:0090208	positive regulation of triglyceride metabolic process	8/1424	23/18723	0.000191009230084187	0.00552208694804232	0.00485315570951859	DGAT2/AADAC/RGN/MFSD2A/SCARB1/PNPLA2/APOA1/ABHD5	8	2.2578967594574
cluster_1	cluster_1	GO:0062013	positive regulation of small molecule metabolic process	24/1424	143/18723	0.000193551546031369	0.00556613498692316	0.00489186788362939	GPD1/NR1H4/ABCG1/PID1/FABP1/DGAT2/CPT1A/LPGAT1/RGN/PSEN1/STAT3/ENTPD5/PINK1/PPP1R3G/P2RY6/P2RY1/APOA1/RDH10/KAT2B/MLYCD/ABCD1/AVPR1A/LDLRAP1/GPT	24	2.2544462655972
cluster_1	cluster_1	GO:0015695	organic cation transport	10/1424	35/18723	0.0001975696499841	0.00565194014404776	0.00496727882737649	PDZK1/SLC25A20/SLC44A4/PSEN1/SLC22A5/SLC22A4/SLC7A8/SLC29A4/SLC44A3/SLC44A5	10	2.24780244612415
cluster_1	cluster_1	GO:0006656	phosphatidylcholine biosynthetic process	9/1424	29/18723	0.000205590603305116	0.0058507659190581	0.00514201936555888	SLC44A4/ACHE/MFSD2A/CDS1/APOA1/CHKA/CHPT1/SLC44A3/SLC44A5	9	2.23278727705506
cluster_1	cluster_1	GO:0009064	glutamine family amino acid metabolic process	16/1424	78/18723	0.000217662498303227	0.00615080198959853	0.00540570984752803	CPS1/NR1H4/OAT/FTCD/ALDH5A1/GGT1/NAGS/SLC7A7/GLS/AGMAT/ASS1/ASL/PRODH/HAL/ADHFE1/SIRT4	16	2.21106825382634
cluster_1	cluster_1	GO:0050665	hydrogen peroxide biosynthetic process	7/1424	18/18723	0.000218384990113857	0.00615080198959853	0.00540570984752803	DUOX2/MAOB/STAT3/DUOXA2/CTNS/ACOX1/CYP1A1	7	2.21106825382634
cluster_1	cluster_1	GO:0019432	triglyceride biosynthetic process	11/1424	42/18723	0.000224169759678117	0.0062516045126779	0.00549430141535728	MOGAT2/C3/DGAT2/GK/DGAT1/LPGAT1/RGN/MFSD2A/SCARB1/LPIN3/MOGAT3	11	2.20400850400448
cluster_1	cluster_1	GO:0015908	fatty acid transport	17/1424	86/18723	0.000224252284861799	0.0062516045126779	0.00549430141535728	CROT/FABP1/SLC25A20/CPT1A/PLA2R1/MFSD2A/OXT/PLA2G4F/P2RX4/PLA2G12B/SLC27A3/SLC27A2/SLC27A4/CD36/ACSL5/ABCD1/SLC27A6	17	2.20400850400448
cluster_1	cluster_1	GO:0006692	prostanoid metabolic process	12/1424	49/18723	0.000234155088435072	0.00646173435964258	0.00567897667964272	PRXL2B/GSTA1/HPGD/AKR1C2/AKR1C1/PLA2G4F/PTGR1/ACOX1/ZADH2/AVPR1A/CES2/AKR1C3	12	2.18965089969391
cluster_1	cluster_1	GO:0006693	prostaglandin metabolic process	12/1424	49/18723	0.000234155088435072	0.00646173435964258	0.00567897667964272	PRXL2B/GSTA1/HPGD/AKR1C2/AKR1C1/PLA2G4F/PTGR1/ACOX1/ZADH2/AVPR1A/CES2/AKR1C3	12	2.18965089969391
cluster_1	cluster_1	GO:1905952	regulation of lipid localization	28/1424	181/18723	0.000248318989772475	0.00681816562872767	0.0059922307926053	ABCG1/ABCA5/APOB/ABCA1/MSR1/C3/DENND5B/PLA2R1/ATP8A1/SCARB1/FURIN/PNPLA2/OXT/SCP2/LRAT/RXRA/TTC39B/EGF/P2RX4/APOA1/CD36/ACSL5/PRKCD/FITM1/ACACB/LDLRAP1/ABHD5/APOC3	28	2.1663324529797
cluster_1	cluster_1	GO:0046879	hormone secretion	40/1424	295/18723	0.000257814759304744	0.00704349922420561	0.00619026806288549	SMPD3/CHGA/NR1H4/ABCG1/FGA/HNF4A/FGB/CPT1A/SCT/CAMK2N1/ABAT/SLC16A10/SIDT2/HADH/DPP4/SNX19/ACVR1C/SRI/P2RY1/HNF1A/PFKFB2/MPC2/C1QTNF12/CAMK2G/RBP4/STXBP3/FGG/STXBP4/C2CD2L/CFTR/ADCY5/KLF7/PCLO/ILDR1/SLC8B1/NEUROD1/RFX6/FAM3D/SIRT4/RAB11FIP5	40	2.1522115288966
cluster_1	cluster_1	GO:0044070	regulation of anion transport	17/1424	87/18723	0.000259272085843962	0.00704807302015626	0.00619428780110057	ABCC2/PRKG2/ABCB1/ACE2/PDZK1/PLA2R1/ABAT/ANO9/PSEN1/OXT/P2RX4/RGS2/RIPK1/CA2/CFTR/AVPR1A/SLC43A2	17	2.15192960515125
cluster_1	cluster_1	GO:1903409	reactive oxygen species biosynthetic process	14/1424	64/18723	0.000263011974715048	0.00711434371209416	0.00625253063392417	DUOX2/SLC30A10/LCN2/INAVA/MAOB/STAT3/DUOXA2/SPHK2/CTNS/CD36/ACOX1/CYP1A1/ABCD1/GRIN1	14	2.14786515676903
cluster_1	cluster_1	GO:0032528	microvillus organization	8/1424	24/18723	0.00026751362044525	0.0071302166932334	0.00626648080344663	CDHR5/MYO1A/PLD1/SLC9A3R1/CDHR2/VIL1/RAPGEF2/USH1C	8	2.14689727137597
cluster_1	cluster_1	GO:0071294	cellular response to zinc ion	8/1424	24/18723	0.00026751362044525	0.0071302166932334	0.00626648080344663	MT1F/MT1G/MT1E/MT1X/MT1H/P2RX4/MT2A/MT1M	8	2.14689727137597
cluster_1	cluster_1	GO:0071577	zinc ion transmembrane transport	8/1424	24/18723	0.00026751362044525	0.0071302166932334	0.00626648080344663	SLC30A10/SLC39A4/SLC39A14/SLC30A1/SLC1A1/SLC30A2/TMEM163/SLC39A5	8	2.14689727137597
cluster_1	cluster_1	GO:0034368	protein-lipid complex remodeling	9/1424	30/18723	0.000274023066172804	0.00723314992061932	0.0063569449676091	MTTP/NR1H4/ABCG1/ABCA5/APOB/SCARB1/APOA1/APOM/APOC3	9	2.14067253324065
cluster_1	cluster_1	GO:0034369	plasma lipoprotein particle remodeling	9/1424	30/18723	0.000274023066172804	0.00723314992061932	0.0063569449676091	MTTP/NR1H4/ABCG1/ABCA5/APOB/SCARB1/APOA1/APOM/APOC3	9	2.14067253324065
cluster_1	cluster_1	GO:0010883	regulation of lipid storage	13/1424	57/18723	0.00027946835746688	0.00734141877499534	0.00645209841479709	ABCG1/APOB/ABCA1/MSR1/C3/CPT1A/SCARB1/PNPLA2/TTC39B/CD36/FITM1/ACACB/ABHD5	13	2.13422000185386
cluster_1	cluster_1	GO:1901264	carbohydrate derivative transport	16/1424	80/18723	0.000295374963302937	0.00772214736596769	0.00678670653532107	ABCG1/ABCC6/SLC35D1/SLC28A1/SLC37A1/MFSD2A/GLTP/SCARB1/SLC29A3/SLC29A4/GJB1/SLC35D2/SLC5A2/SLC5A1/ABCD1/SLC35A5	16	2.11226191475342
cluster_1	cluster_1	GO:0007584	response to nutrient	27/1424	174/18723	0.000301927113572	0.00780371877088941	0.0068583965925864	NR1H4/CDKN2B/F7/ABCA1/HMOX1/NCOA1/TNFRSF11B/SLC6A4/AQP3/COL1A1/LRAT/ASS1/FOLR1/C2/PDK2/APOA1/SLC27A4/PHEX/DNMT3A/CYP1A1/PIM1/MTHFR/GATA4/PKLR/ASCL1/AKR1C3/SERPINC1	27	2.10769839002734
cluster_1	cluster_1	GO:0050708	regulation of protein secretion	37/1424	268/18723	0.00030232676998265	0.00780371877088941	0.0068583965925864	CHGA/NR1H4/ABCG1/FGA/ADTRP/HNF4A/FGB/CPT1A/CAMK2N1/ACHE/ABAT/SIDT2/STXBP5/HADH/DPP4/SAA1/ACVR1C/SRI/PFKFB2/MPC2/C1QTNF12/RBP4/KRT20/FGG/STXBP4/C2CD2L/CFTR/ADCY5/KLF7/SLC8B1/NEUROD1/RSAD2/RFX6/FAM3D/DPH3/SIRT4/RAB11FIP5	37	2.10769839002734
cluster_1	cluster_1	GO:0050796	regulation of insulin secretion	26/1424	165/18723	0.000302779718050614	0.00780371877088941	0.0068583965925864	CHGA/NR1H4/ABCG1/HNF4A/CPT1A/CAMK2N1/ABAT/SIDT2/HADH/DPP4/ACVR1C/SRI/PFKFB2/MPC2/C1QTNF12/RBP4/STXBP4/C2CD2L/CFTR/ADCY5/KLF7/SLC8B1/NEUROD1/RFX6/FAM3D/SIRT4	26	2.10769839002734
cluster_1	cluster_1	GO:0015909	long-chain fatty acid transport	14/1424	65/18723	0.000312071101498682	0.00800542957083943	0.00703567267129719	FABP1/SLC25A20/CPT1A/PLA2R1/MFSD2A/PLA2G4F/PLA2G12B/SLC27A3/SLC27A2/SLC27A4/CD36/ACSL5/ABCD1/SLC27A6	14	2.09661535890525
cluster_1	cluster_1	GO:0010885	regulation of cholesterol storage	7/1424	19/18723	0.000323159646432105	0.00817474216715287	0.00718447518042525	ABCG1/APOB/ABCA1/MSR1/SCARB1/TTC39B/CD36	7	2.08752593617821
cluster_1	cluster_1	GO:0019373	epoxygenase P450 pathway	7/1424	19/18723	0.000323159646432105	0.00817474216715287	0.00718447518042525	CYP2C19/CYP2C9/CYP2C8/CYP2B6/CYP4F12/CYP1A1/CYP2C18	7	2.08752593617821
cluster_1	cluster_1	GO:0035461	vitamin transmembrane transport	7/1424	19/18723	0.000323159646432105	0.00817474216715287	0.00718447518042525	SLC46A1/SLC23A1/SLC44A4/SCARB1/LRP2/FOLR1/GC	7	2.08752593617821
cluster_1	cluster_1	GO:0014074	response to purine-containing compound	24/1424	148/18723	0.000329269577614454	0.00825288519305219	0.00725315216357866	CPS1/PDE3A/DUOX2/GPD1/SLC26A3/CIB2/SLC6A4/PTK2B/OXT/FDX1/P2RY6/COL1A1/DGKQ/ASS1/RAPGEF2/P2RX4/P2RY1/AKAP9/PPARGC1B/CASP1/INPP5K/CFTR/PKLR/P2RY2	24	2.08339419637505
cluster_1	cluster_1	GO:0044272	sulfur compound biosynthetic process	24/1424	148/18723	0.000329269577614454	0.00825288519305219	0.00725315216357866	CHST13/GSTA1/SLC26A2/ADI1/GGT1/ACSS1/NDST1/SLC1A1/CHST9/PDK2/B3GNT2/MPC2/GLCE/HAGH/B3GNT7/SLC35D2/ELOVL7/PAPSS2/MTHFR/ACSL5/MLYCD/ELOVL2/SLC26A1/ACACB	24	2.08339419637505
cluster_1	cluster_1	GO:0045989	positive regulation of striated muscle contraction	6/1424	14/18723	0.000337342410442727	0.008378358775723	0.00736342620306086	ACE2/CHGA/GSTO1/RGS2/ATP1A1/CCN2	6	2.07684104634045
cluster_1	cluster_1	GO:0060081	membrane hyperpolarization	6/1424	14/18723	0.000337342410442727	0.008378358775723	0.00736342620306086	SLC26A3/PRKCZ/CASP1/KCTD7/ATP1A1/CFTR	6	2.07684104634045
cluster_1	cluster_1	GO:0050817	coagulation	32/1424	222/18723	0.000349097437468604	0.00863107872546812	0.00758553231594081	VTN/F10/F7/FGA/ADTRP/HNF4A/VAV3/FGB/SERPINF2/ABAT/PSEN1/KNG1/APOH/F3/SERPINA10/SAA1/DGKQ/P2RY1/PAFAH2/PDGFA/C4BPB/PROC/CD36/STXBP3/TSPAN8/FGG/ITPK1/PRKCD/MYL9/TSPAN32/F8/SERPINC1	32	2.06393492210158
cluster_1	cluster_1	GO:0042133	neurotransmitter metabolic process	9/1424	31/18723	0.000360276264508682	0.00886734013187135	0.00779317363057662	PAH/SLC44A4/ALDH5A1/ACHE/ABAT/SLC6A4/MAOB/MAOA/GCHFR	9	2.0522066326245
cluster_1	cluster_1	GO:0140448	signaling receptor ligand precursor processing	8/1424	25/18723	0.000367340943978269	0.00896049516918421	0.00787504410915819	ACE2/PCSK5/FURIN/PCSK7/CASP1/ENPEP/PCSK1/PCSK1N	8	2.04766798996932
cluster_1	cluster_1	GO:1903959	regulation of anion transmembrane transport	8/1424	25/18723	0.000367340943978269	0.00896049516918421	0.00787504410915819	ABCB1/ACE2/ANO9/PSEN1/RGS2/RIPK1/CFTR/SLC43A2	8	2.04766798996932
cluster_1	cluster_1	GO:0006766	vitamin metabolic process	19/1424	106/18723	0.000371212800279597	0.00901469662545653	0.00792267974210771	CYP27A1/SLC46A1/CYP2W1/SLC23A1/GSTO1/RGN/RBP2/LRAT/LRP2/CYP4F12/FOLR1/GC/RDH10/CYP3A4/CYP1A1/VNN3P/SLC52A1/SLC52A3/AKR1C3	19	2.04504888415036
cluster_1	cluster_1	GO:0031667	response to nutrient levels	57/1424	474/18723	0.000384469862350045	0.00929532445964889	0.00816931305095905	CPS1/GHR/NR1H4/CDKN2B/F7/ABCA1/HMOX1/TFEB/CPT1A/SCT/NCOA1/SLC39A4/SCTR/TNFRSF11B/LCN2/SLC6A4/MFSD2A/OXT/APPL2/AQP3/ULK1/MAP1LC3A/COL1A1/FOXO1/AOC1/ACVR1C/LRAT/WDR45/ASS1/FOLR1/ALB/C2/PDK2/NUAK2/WNT11/APOA1/SLC27A4/PHEX/WIPI1/KRT20/DNMT3A/CYP1A1/PIM1/MTHFR/GATA4/PRKAG2/CPEB4/SSTR1/PKLR/ACACB/ASCL1/PCSK1N/GAS2L1/GPT/AKR1C3/BCAS3/SERPINC1	57	2.03173544628199
cluster_1	cluster_1	GO:0046889	positive regulation of lipid biosynthetic process	16/1424	82/18723	0.000395968821866656	0.00953116142149519	0.00837658133714669	NR1H4/ABCG1/DGAT2/LPGAT1/RGN/MFSD2A/SCARB1/SPHK2/APOA1/RDH10/ADGRF5/CHP1/ABCD1/AVPR1A/PRKCD/SIRT4	16	2.02085417510003
cluster_1	cluster_1	GO:0046488	phosphatidylinositol metabolic process	25/1424	159/18723	0.0004052022094641	0.00971063540575369	0.00853431431013492	MTMR11/IPMK/LPGAT1/INPP5J/PIP5K1B/PITPNM1/MTM1/PIK3R3/PLCB3/FAM126A/CDS1/PI4K2A/TMEM150A/PI4KAP2/PDGFA/PGAP3/PLCH2/ITPKA/SYNJ1/TTC7A/INPP5K/PIP4K2C/ITPKC/PIGZ/BMX	25	2.01275235153545
cluster_1	cluster_1	GO:0071398	cellular response to fatty acid	10/1424	38/18723	0.000412501271059668	0.00984238840641934	0.00865010709526181	CPS1/NR1H4/PID1/DGAT2/CPT1A/AKR1C2/AKR1C1/ASS1/ID3/AKR1C3	10	2.00689950056629
cluster_1	cluster_1	GO:0032526	response to retinoic acid	19/1424	107/18723	0.000419759706766123	0.00997203059900042	0.00876404477010093	HSD17B2/ABCA1/NCOA1/SLC6A4/PTK2B/OXT/AQP3/COL1A1/LRAT/RXRA/ACER2/WNT11/RBP4/BRINP3/GATA6/SYNJ1/GDAP2/ASCL1/WNT3	19	2.00121639754124
cluster_1	cluster_1	GO:0042490	mechanoreceptor differentiation	14/1424	67/18723	0.000434020146594583	0.0102661735107914	0.00902255597523121	PDZD7/GSDME/SLC44A4/SLC9A3R1/ATOH1/MYCL/MCOLN3/MYO7A/DLL1/MYCN/MYO6/USH1C/USH1G/TPRN	14	1.98859139990942
cluster_1	cluster_1	GO:0015749	monosaccharide transmembrane transport	20/1424	116/18723	0.000446856867458609	0.0105242496715252	0.00924936946164326	PID1/SLC5A9/SLC23A1/C3/SORT1/APPL2/ITLN1/HNF1A/C1QTNF12/SLC2A9/SLC27A4/SLC2A2/GPC3/SLC5A2/SLC5A1/STXBP3/RNASEL/INPP5K/PRKAG2/STXBP4	20	1.9778088575001
cluster_1	cluster_1	GO:0000050	urea cycle	5/1424	10/18723	0.000460367185923712	0.0107959068836359	0.0094881188262208	CPS1/NAGS/ASS1/ASL/CEBPA	5	1.96674086995634
cluster_1	cluster_1	GO:0043691	reverse cholesterol transport	7/1424	20/18723	0.000464690664855554	0.0108507256101314	0.00953629695488546	ABCG1/ABCA5/ABCA1/SCARB1/APOA1/APOM/APOC3	7	1.96454121868741
cluster_1	cluster_1	GO:0034367	protein-containing complex remodeling	9/1424	32/18723	0.000467730026957903	0.0108752207119063	0.00955782478379374	MTTP/NR1H4/ABCG1/ABCA5/APOB/SCARB1/APOA1/APOM/APOC3	9	1.96356192030525
cluster_1	cluster_1	GO:0098656	anion transmembrane transport	34/1424	245/18723	0.000473039345426516	0.0109520634890275	0.00962535902692135	SLC46A1/ABCB1/ACE2/SLC13A2/SLC26A2/SLC23A1/SLC44A4/SLC1A3/SLC35D1/SLC26A3/SLC3A1/SLC37A1/ANO9/PSEN1/SLC9A3/SLC38A9/LRP2/SLC1A1/FOLR1/SLC26A11/RGS2/SLC7A8/ANO4/SFXN3/MPC2/RIPK1/SLC35D2/CLCN7/SLC38A7/CFTR/SLC26A1/EMB/SLC5A12/SLC43A2	34	1.96050404726501
cluster_1	cluster_1	GO:0060249	anatomical structure homeostasis	41/1424	314/18723	0.000479881576709483	0.0110635988824498	0.00972338331311863	PBLD/MUC13/RCN3/TFF2/TP53INP2/IHH/TNFRSF11B/PIGR/CIB2/INAVA/MTM1/PTK2B/SLC22A5/MFSD2A/GPR55/PROM1/CHRNA1/GCNT2/SCGN/SLC1A1/ALB/TFF3/P2RX4/P2RY1/LIPA/PPARGC1B/CACNB2/USH1C/RBP4/ADGRF5/HAAO/TMEM175/TRIM32/CA2/CCN2/NXNL2/TJP3/ERCC6/USH1G/ALDH1A1/NEUROD1	41	1.95610357822562
cluster_1	cluster_1	GO:0007596	blood coagulation	31/1424	217/18723	0.000500845633721948	0.0114984056414148	0.0101055187131337	VTN/F10/F7/FGA/ADTRP/HNF4A/VAV3/FGB/SERPINF2/ABAT/KNG1/APOH/F3/SERPINA10/SAA1/DGKQ/P2RY1/PAFAH2/PDGFA/C4BPB/PROC/CD36/STXBP3/TSPAN8/FGG/ITPK1/PRKCD/MYL9/TSPAN32/F8/SERPINC1	31	1.93936237435411
cluster_1	cluster_1	GO:1901607	alpha-amino acid biosynthetic process	14/1424	68/18723	0.000508870557862275	0.0116337603688681	0.0102244769212407	PAH/CPS1/OAT/ADI1/GGT1/AGXT2/NAGS/GLS/SEPHS2/AASS/SDSL/ASS1/ASL/MTHFR	14	1.93427988600354
cluster_1	cluster_1	GO:0090207	regulation of triglyceride metabolic process	10/1424	39/18723	0.000517342513510152	0.0117781645575811	0.0103513883624268	C3/DGAT2/AADAC/RGN/MFSD2A/SCARB1/PNPLA2/APOA1/ABHD5/APOC3	10	1.92892238226714
cluster_1	cluster_1	GO:1901293	nucleoside phosphate biosynthetic process	35/1424	256/18723	0.000520879625066851	0.0118094866031754	0.0103789161369512	GUCY2C/PID1/SLC26A2/PDZD3/ENTPD8/GUCY1A2/VPS9D1/STAT3/PINK1/ACSS1/ACMSD/ADCY9/NADK2/SPHK2/AK4/PDK2/AK8/MPC2/UCK1/SLC25A16/ELOVL7/PAPSS2/NAPRT/HAAO/CMPK2/PRKAG2/ACSL5/ADCY5/PARP9/MLYCD/ELOVL2/SLC26A1/PKLR/ACACB/ADCY1	35	1.92776898217094
cluster_1	cluster_1	GO:0015697	quaternary ammonium group transport	6/1424	15/18723	0.000526155916229764	0.0118309297377754	0.0103977617060437	PDZK1/SLC25A20/SLC44A4/SLC22A5/SLC22A4/SLC25A45	6	1.92698112484633
cluster_1	cluster_1	GO:0055091	phospholipid homeostasis	6/1424	15/18723	0.000526155916229764	0.0118309297377754	0.0103977617060437	RCN3/ABCG1/ABCA1/HNF4A/ANGPTL3/APOA1	6	1.92698112484633
cluster_1	cluster_1	GO:0046890	regulation of lipid biosynthetic process	26/1424	171/18723	0.000532672832986246	0.0119283785222822	0.010483405798461	MALRD1/NR1H4/ABCG1/APOB/C3/DGAT2/LPGAT1/RGN/MFSD2A/SCARB1/DGKQ/SPHK2/IDH1/APOA1/PDGFA/RDH10/ADGRF5/CHP1/ATP1A1/ABCD1/AVPR1A/PRKCD/ASXL3/SIRT4/APOC3/AKR1C3	26	1.92341858790432
cluster_1	cluster_1	GO:0005996	monosaccharide metabolic process	35/1424	257/18723	0.000559959029624777	0.0124882291341624	0.0109754375645467	GPD1/FUT2/SLC23A1/DGAT2/CPT1A/GSTO1/SLC39A14/RGN/POFUT1/GLYCTK/PPP1R3G/NCOA2/DGKQ/RBKS/SOGA1/PDK2/FUT4/TFF3/ALDOB/ZMPSTE24/PFKFB2/C1QTNF12/MAN2A1/RBP4/KAT2B/MAN2B2/GALM/INPP5K/PPP1R3D/MLYCD/MST1/ACACB/APOD/TIGAR/GPT	35	1.90349914143271
cluster_1	cluster_1	GO:0009101	glycoprotein biosynthetic process	41/1424	317/18723	0.000582584272242584	0.0129400018842824	0.0113724837397119	SLC51B/CHST13/B3GNT8/B3GALT5/FUT2/MGAT3/B3GALT4/MGAT4A/PSEN1/POFUT1/AQP11/ENTPD5/GCNT4/ST6GALNAC1/NDST1/GCNT2/B3GALT2/GALNT16/CHST9/ACER2/FUT4/TRAK2/B3GNT2/GLCE/ITM2B/B3GNT7/MAN2A1/ST6GAL1/MGAT1/SRD5A3/B3GNT5/CHP1/MAN1C1/GALNT1/B4GALNT2/EOGT/ABO/DOLK/GALNT8/NAGPA/EXTL1	41	1.88806566042672
cluster_1	cluster_1	GO:0006633	fatty acid biosynthetic process	25/1424	163/18723	0.000592183695013361	0.0130963765496356	0.0115099155851579	CYP2C9/CYP2C8/PRXL2B/ASAH2/LPGAT1/RGN/FADS6/ACSS1/PLA2G4F/MGLL/APOA1/ELOVL7/CYP3A4/CYP1A1/ACOT4/PRKAG2/MLYCD/ABCD1/DECR2/ELOVL2/AVPR1A/ACACB/CYP2D6/APOC3/AKR1C3	25	1.88284884649487
cluster_1	cluster_1	GO:0015807	L-amino acid transport	14/1424	69/18723	0.000594418262135729	0.0130963765496356	0.0115099155851579	ACE2/SLC7A9/SLC1A3/SLC3A1/PSEN1/SLC7A7/SLC38A9/SLC1A1/SLC7A8/CTNS/SLC38A7/SLC7A6/SLC36A1/SLC43A2	14	1.88284884649487
cluster_1	cluster_1	GO:0009063	cellular amino acid catabolic process	19/1424	110/18723	0.000599879399162138	0.0131109641480877	0.011522736079906	PAH/OAT/FTCD/ALDH5A1/ABAT/AGXT2/GLS/TDO2/ACMSD/AASS/SLC25A44/SDSL/PRODH/ACADSB/ALDH6A1/HAAO/HAL/ADHFE1/GPT	19	1.88236537018651
cluster_1	cluster_1	GO:1904659	glucose transmembrane transport	19/1424	110/18723	0.000599879399162138	0.0131109641480877	0.011522736079906	PID1/SLC5A9/C3/SORT1/APPL2/ITLN1/HNF1A/C1QTNF12/SLC2A9/SLC27A4/SLC2A2/GPC3/SLC5A2/SLC5A1/STXBP3/RNASEL/INPP5K/PRKAG2/STXBP4	19	1.88236537018651
cluster_1	cluster_1	GO:0050878	regulation of body fluid levels	47/1424	379/18723	0.000620654354153222	0.0134898564949519	0.0118557303941532	VTN/F10/F7/XDH/FGA/ADTRP/HNF4A/VAV3/FGB/SCT/NCOA1/SERPINF2/PRLR/ABAT/KNG1/NEURL1/GRHL1/APOH/F3/OXT/AQP3/HEG1/SERPINA10/SAA1/DGKQ/CYP4F12/SLC22A4/P2RY1/PAFAH2/CEL/PDGFA/C4BPB/PROC/CD36/STXBP3/TSPAN8/INPP5K/FGG/CFTR/ITPK1/PRKCD/P2RY2/STAT5A/MYL9/TSPAN32/F8/SERPINC1	47	1.86999267032676
cluster_1	cluster_1	GO:0072593	reactive oxygen species metabolic process	33/1424	239/18723	0.000622152971582702	0.0134898564949519	0.0118557303941532	ACE2/DUOX2/SLC30A10/PID1/XDH/PLA2R1/FBLN5/AKR1C1/LCN2/INAVA/NOX1/MAOB/PTK2B/STAT3/PINK1/DUOXA2/GPX3/SPHK2/SLC1A1/RIPK3/RIPK1/MYCN/CTNS/CD36/ACOX1/GCH1/CYP1A1/CCN2/ABCD1/PRKCD/GRIN1/TIGAR/AKR1C3	33	1.86999267032676
cluster_1	cluster_1	GO:0045926	negative regulation of growth	34/1424	249/18723	0.000635428519341041	0.0137232467576263	0.0120608483679377	MT1F/FGFR3/SEMA6C/HNF4A/SEMA3C/SEMA6A/MT1G/MT1E/SLC6A4/SEMA6D/SEMA3D/ACVRL1/CDHR2/SEMA4G/ACVR1B/ULK1/MT1X/MT1H/SPHK2/CITED2/TLL2/FRZB/RGS2/MT2A/TRIM40/WNT11/PLAC8/GPC3/RBP4/RTN4R/PRDM11/MT1M/CGRRF1/WNT3	34	1.86254312754271
cluster_1	cluster_1	GO:0010878	cholesterol storage	7/1424	21/18723	0.00065155947768678	0.0139067226018772	0.012222098426016	ABCG1/APOB/ABCA1/MSR1/SCARB1/TTC39B/CD36	7	1.85677520815517
cluster_1	cluster_1	GO:0044241	lipid digestion	7/1424	21/18723	0.00065155947768678	0.0139067226018772	0.012222098426016	ASAH2/SOAT2/AKR1C1/LIMA1/APOA1/CEL/CD36	7	1.85677520815517
cluster_1	cluster_1	GO:0098856	intestinal lipid absorption	7/1424	21/18723	0.00065155947768678	0.0139067226018772	0.012222098426016	SOAT2/AKR1C1/LIMA1/APOA1/CEL/CD36/FABP2	7	1.85677520815517
cluster_1	cluster_1	GO:0010675	regulation of cellular carbohydrate metabolic process	23/1424	146/18723	0.00065937455306887	0.0140187648169973	0.0123205681388498	DGAT2/RGN/PTK2B/STAT3/PPP1R3G/NCOA2/P2RY6/DGKQ/SOGA1/PDK2/TFF3/P2RY1/ZMPSTE24/PFKFB2/C1QTNF12/KAT2B/INPP5K/PPP1R3D/MLYCD/MST1/ACACB/TIGAR/GPT	23	1.85329025004938
cluster_1	cluster_1	GO:0046173	polyol biosynthetic process	13/1424	62/18723	0.000664584874815478	0.0140204314903157	0.0123220329157009	CYP27A1/SPTLC3/ASAH2/IPMK/PTK2B/P2RY6/SPHK2/ACER2/P2RY1/GCH1/CYP3A4/ITPKA/ITPKC	13	1.85323862039365
cluster_1	cluster_1	GO:0060113	inner ear receptor cell differentiation	13/1424	62/18723	0.000664584874815478	0.0140204314903157	0.0123220329157009	PDZD7/GSDME/SLC9A3R1/ATOH1/MYCL/MCOLN3/MYO7A/DLL1/MYCN/MYO6/USH1C/USH1G/TPRN	13	1.85323862039365
cluster_1	cluster_1	GO:0007599	hemostasis	31/1424	222/18723	0.000740083185135351	0.0155531327829983	0.013669066763512	VTN/F10/F7/FGA/ADTRP/HNF4A/VAV3/FGB/SERPINF2/ABAT/KNG1/APOH/F3/SERPINA10/SAA1/DGKQ/P2RY1/PAFAH2/PDGFA/C4BPB/PROC/CD36/STXBP3/TSPAN8/FGG/ITPK1/PRKCD/MYL9/TSPAN32/F8/SERPINC1	31	1.80818212024899
cluster_1	cluster_1	GO:0042573	retinoic acid metabolic process	9/1424	34/18723	0.000761722733131891	0.0159465632713895	0.0140148381066654	CYP2W1/CYP2C8/CYP3A5/RDH10/CYP3A4/CYP1A1/ADH1C/CYP2C18/AKR1C3	9	1.79733289963462
cluster_1	cluster_1	GO:0001505	regulation of neurotransmitter levels	30/1424	213/18723	0.000775068595451652	0.0160711155936253	0.0141243024848036	PAH/RIMS4/SLC44A4/SLC1A3/ALDH5A1/ACHE/LIN7A/ABAT/SLC6A4/MAOB/SLC30A1/STXBP5/PSEN1/SLC18A1/NRXN2/MEF2C/MAOA/CALM1/NAPA/P2RY1/SNPH/GCHFR/SLC29A4/CACNB2/SYP/STXBP3/SYNJ1/PCLO/ADCY1/GPM6B	30	1.79395397517572
cluster_1	cluster_1	GO:0120009	intermembrane lipid transfer	11/1424	48/18723	0.000775971697500259	0.0160711155936253	0.0141243024848036	MTTP/ABCG1/APOB/ABCA1/PITPNM1/ATG2B/GLTP/GLTPD2/APOA1/C2CD2L/CPTP	11	1.79395397517572
cluster_1	cluster_1	GO:0034375	high-density lipoprotein particle remodeling	6/1424	16/18723	0.000787909084531392	0.0160711155936253	0.0141243024848036	ABCG1/ABCA5/SCARB1/APOA1/APOM/APOC3	6	1.79395397517572
cluster_1	cluster_1	GO:0006702	androgen biosynthetic process	5/1424	11/18723	0.000791202433141509	0.0160711155936253	0.0141243024848036	SCARB1/HSD17B3/HSD3B1/SRD5A3/HSD3B2	5	1.79395397517572
cluster_1	cluster_1	GO:0006707	cholesterol catabolic process	5/1424	11/18723	0.000791202433141509	0.0160711155936253	0.0141243024848036	CYP27A1/SCARF1/AKR1D1/SCARB1/CEL	5	1.79395397517572
cluster_1	cluster_1	GO:0016127	sterol catabolic process	5/1424	11/18723	0.000791202433141509	0.0160711155936253	0.0141243024848036	CYP27A1/SCARF1/AKR1D1/SCARB1/CEL	5	1.79395397517572
cluster_1	cluster_1	GO:0032957	inositol trisphosphate metabolic process	5/1424	11/18723	0.000791202433141509	0.0160711155936253	0.0141243024848036	IPMK/PTK2B/P2RY6/P2RY1/ITPK1	5	1.79395397517572
cluster_1	cluster_1	GO:0042135	neurotransmitter catabolic process	5/1424	11/18723	0.000791202433141509	0.0160711155936253	0.0141243024848036	ALDH5A1/ACHE/ABAT/MAOB/MAOA	5	1.79395397517572
cluster_1	cluster_1	GO:0003018	vascular process in circulatory system	35/1424	263/18723	0.000853631827074867	0.0172749789005077	0.0151823329244271	ABCC2/CPS1/PDE3A/ABCB1/ACE2/FGA/FGB/SLC1A3/SERPINF2/SLC6A4/SLC9A3R1/SLC22A5/MFSD2A/KNG1/ATP8A1/SLCO2B1/ABCG2/LRP2/DOCK5/SLC1A1/RGS2/P2RY1/SLC7A8/SLC29A4/LRP3/SLC27A4/CD36/SLC5A1/GCH1/FGG/TJP3/SLC2A13/AVPR1A/P2RY2/ATP2A3	35	1.76258247439652
cluster_1	cluster_1	GO:0006829	zinc ion transport	8/1424	28/18723	0.000859808547923749	0.017335770870315	0.0152357607132575	SLC30A10/SLC39A4/SLC39A14/SLC30A1/SLC1A1/SLC30A2/TMEM163/SLC39A5	8	1.76105684179065
cluster_1	cluster_1	GO:0006661	phosphatidylinositol biosynthetic process	21/1424	131/18723	0.000880514593362037	0.0176879843313609	0.0155453079524675	IPMK/INPP5J/PIP5K1B/PITPNM1/MTM1/PIK3R3/FAM126A/CDS1/PI4K2A/TMEM150A/PI4KAP2/PDGFA/PGAP3/ITPKA/SYNJ1/TTC7A/INPP5K/PIP4K2C/ITPKC/PIGZ/BMX	21	1.75232165514251
cluster_1	cluster_1	GO:0000041	transition metal ion transport	18/1424	105/18723	0.000904870458222981	0.0180503565084787	0.0158637833073284	ABCC2/SLC46A1/SLC30A10/FLVCR2/SLC39A4/LCN2/SLC39A14/SLC30A1/SLC40A1/FLVCR1/SLC1A1/SLC30A2/TMEM163/HEPH/MCOLN1/SLC39A5/TCN2/HPX	18	1.74351421602225
cluster_1	cluster_1	GO:0009165	nucleotide biosynthetic process	34/1424	254/18723	0.000906200143067891	0.0180503565084787	0.0158637833073284	GUCY2C/PID1/SLC26A2/PDZD3/GUCY1A2/VPS9D1/STAT3/PINK1/ACSS1/ACMSD/ADCY9/NADK2/SPHK2/AK4/PDK2/AK8/MPC2/UCK1/SLC25A16/ELOVL7/PAPSS2/NAPRT/HAAO/CMPK2/PRKAG2/ACSL5/ADCY5/PARP9/MLYCD/ELOVL2/SLC26A1/PKLR/ACACB/ADCY1	34	1.74351421602225
cluster_1	cluster_1	GO:0061178	regulation of insulin secretion involved in cellular response to glucose stimulus	13/1424	64/18723	0.000911767642082748	0.0180503565084787	0.0158637833073284	NR1H4/ABCG1/CAMK2N1/SIDT2/SRI/MPC2/C1QTNF12/STXBP4/C2CD2L/CFTR/ADCY5/KLF7/RFX6	13	1.74351421602225
cluster_1	cluster_1	GO:0070542	response to fatty acid	13/1424	64/18723	0.000911767642082748	0.0180503565084787	0.0158637833073284	CPS1/NR1H4/PID1/DGAT2/CPT1A/AKR1C2/AKR1C1/FOXO1/ASS1/CD36/ID3/CCN2/AKR1C3	13	1.74351421602225
cluster_1	cluster_1	GO:0009791	post-embryonic development	15/1424	80/18723	0.000918914620117179	0.0181261714235389	0.0159304142009294	PRDM1/SELENOP/APOB/SEMA3C/ALDH5A1/PLAGL2/PSEN1/HEG1/BCL2L11/MYO7A/NDN/MFAP2/SGPL1/ATF5/EFEMP1	15	1.74169391709686
cluster_1	cluster_1	GO:0008645	hexose transmembrane transport	19/1424	114/18723	0.000941047459606514	0.0184959831629136	0.016255427908841	PID1/SLC5A9/C3/SORT1/APPL2/ITLN1/HNF1A/C1QTNF12/SLC2A9/SLC27A4/SLC2A2/GPC3/SLC5A2/SLC5A1/STXBP3/RNASEL/INPP5K/PRKAG2/STXBP4	19	1.73292257860218
cluster_1	cluster_1	GO:0006739	NADP metabolic process	9/1424	35/18723	0.000957006492683055	0.0186752981286436	0.0164130211263913	NOX1/FMO5/DERA/RBKS/NADK2/IDH1/TP53I3/FMO1/TIGAR	9	1.72873245646885
cluster_1	cluster_1	GO:0090181	regulation of cholesterol metabolic process	9/1424	35/18723	0.000957006492683055	0.0186752981286436	0.0164130211263913	NR1H4/ABCG1/APOB/DGAT2/FMO5/EPHX2/DGKQ/TTC39B/LDLRAP1	9	1.72873245646885
cluster_1	cluster_1	GO:0046688	response to copper ion	10/1424	42/18723	0.000971510580221101	0.0188908676524132	0.0166024771191934	MT1F/MT1G/MT1E/MAP1LC3A/MT1X/MT1H/AOC1/MT2A/CYP1A1/MT1M	10	1.72374809459264
cluster_1	cluster_1	GO:0009152	purine ribonucleotide biosynthetic process	25/1424	169/18723	0.00101296487218892	0.0196270924171641	0.0172495175323847	GUCY2C/PID1/SLC26A2/GUCY1A2/VPS9D1/STAT3/PINK1/ACSS1/ADCY9/SPHK2/AK4/PDK2/MPC2/SLC25A16/ELOVL7/PAPSS2/PRKAG2/ACSL5/ADCY5/MLYCD/ELOVL2/SLC26A1/PKLR/ACACB/ADCY1	25	1.7071440325808
cluster_1	cluster_1	GO:0060042	retina morphogenesis in camera-type eye	12/1424	57/18723	0.00101951435987842	0.0196841924465571	0.0172997006128523	TSPAN12/THRB/IHH/DIO3/MFSD2A/PROM1/NECTIN3/SLC1A1/DLL1/MAN2A1/USH1C/RBP4	12	1.70588239764785
cluster_1	cluster_1	GO:1902475	L-alpha-amino acid transmembrane transport	13/1424	65/18723	0.00106169177722876	0.0204263516576688	0.01795195658902	ACE2/SLC7A9/SLC1A3/SLC3A1/PSEN1/SLC7A7/SLC38A9/SLC1A1/RGS2/SLC7A8/SLC38A7/SLC7A6/SLC43A2	13	1.68980919560121
cluster_1	cluster_1	GO:0035773	insulin secretion involved in cellular response to glucose stimulus	14/1424	73/18723	0.00106885643564382	0.0204920405766942	0.0180096881233873	NR1H4/ABCG1/CAMK2N1/SIDT2/SRI/MPC2/C1QTNF12/STXBP4/C2CD2L/CFTR/ADCY5/KLF7/RFX6/RAB11FIP5	14	1.68841479283977
cluster_1	cluster_1	GO:0019318	hexose metabolic process	32/1424	237/18723	0.00109185623143423	0.020859798771177	0.0183328970474897	GPD1/FUT2/DGAT2/CPT1A/SLC39A14/RGN/POFUT1/GLYCTK/PPP1R3G/NCOA2/DGKQ/SOGA1/PDK2/FUT4/TFF3/ALDOB/ZMPSTE24/PFKFB2/C1QTNF12/MAN2A1/RBP4/KAT2B/MAN2B2/GALM/INPP5K/PPP1R3D/MLYCD/MST1/ACACB/APOD/TIGAR/GPT	32	1.6806898854104
cluster_1	cluster_1	GO:0019433	triglyceride catabolic process	8/1424	29/18723	0.00110903443158799	0.0210408476881832	0.0184920141699722	CPS1/APOB/AADAC/PNPLA2/MGLL/APOA1/ABHD5/APOC3	8	1.67693676742303
cluster_1	cluster_1	GO:0034311	diol metabolic process	8/1424	29/18723	0.00110903443158799	0.0210408476881832	0.0184920141699722	PRKG2/SPTLC3/ASAH2/NAAA/SPHK2/ACER2/GCH1/PLPP1	8	1.67693676742303
cluster_1	cluster_1	GO:0070593	dendrite self-avoidance	6/1424	17/18723	0.00113978129779268	0.0215493599001357	0.0189389265362601	IGSF9/CNTN4/VSTM2L/NPTN/DSCAML1/EMB	6	1.66656562554815
cluster_1	cluster_1	GO:0006699	bile acid biosynthetic process	9/1424	36/18723	0.00119098467090685	0.0224397939373622	0.0197214957120764	CYP27A1/MALRD1/NR1H4/AKR1D1/SCP2/BAAT/SLC27A2/HSD3B7/AMACR	9	1.64898113548528
cluster_1	cluster_1	GO:0060575	intestinal epithelial cell differentiation	7/1424	23/18723	0.00120062962511023	0.0225437810020697	0.0198128860544505	PRDM1/CDX2/GATA5/GATA6/HOXA5/GATA4/TIGAR	7	1.64697324309804
cluster_1	cluster_1	GO:0042446	hormone biosynthetic process	13/1424	66/18723	0.00123165600050302	0.0230471520094127	0.0202552800082725	DUOX2/HSD17B2/DIO3/SCARB1/HSD17B11/FDX1/DGKQ/CHST9/HSD17B3/HSD3B1/SRD5A3/ATP1A1/HSD3B2	13	1.63738273374568
cluster_1	cluster_1	GO:0046883	regulation of hormone secretion	33/1424	249/18723	0.00126738950208766	0.0236338754689055	0.0207709293151627	CHGA/NR1H4/ABCG1/FGA/HNF4A/FGB/CPT1A/SCT/CAMK2N1/ABAT/SIDT2/HADH/DPP4/ACVR1C/SRI/P2RY1/PFKFB2/MPC2/C1QTNF12/RBP4/FGG/STXBP4/C2CD2L/CFTR/ADCY5/KLF7/ILDR1/SLC8B1/NEUROD1/RFX6/FAM3D/SIRT4/RAB11FIP5	33	1.62646505717608
cluster_1	cluster_1	GO:0046322	negative regulation of fatty acid oxidation	5/1424	12/18723	0.00127166167420538	0.0236338754689055	0.0207709293151627	DGAT2/MFSD2A/APPL2/ACACB/SIRT4	5	1.62646505717608
cluster_1	cluster_1	GO:0060191	regulation of lipase activity	16/1424	91/18723	0.00129435751301569	0.0239741337326025	0.0210699695785106	FGFR3/PCSK5/PLA2R1/GPR55/ANGPTL3/FURIN/APOH/SORT1/P2RY6/RGS2/APOA1/PRKCZ/AVPR1A/ABHD5/KIT/APOC3	16	1.62025707641788
cluster_1	cluster_1	GO:1901292	nucleoside phosphate catabolic process	15/1424	83/18723	0.00135952857710908	0.0250961626531218	0.0220560788363145	XDH/SMPDL3A/ENTPD7/ENTPD8/GDA/ENTPD5/ENPP3/DERA/NUDT19/NUDT16/PDE8A/PDE9A/NUDT9/MLYCD/ABCD1	15	1.600392679554
cluster_1	cluster_1	GO:0009260	ribonucleotide biosynthetic process	26/1424	182/18723	0.0013658886559024	0.0251286721072415	0.0220846501797865	GUCY2C/PID1/SLC26A2/GUCY1A2/VPS9D1/STAT3/PINK1/ACSS1/ADCY9/SPHK2/AK4/PDK2/MPC2/UCK1/SLC25A16/ELOVL7/PAPSS2/PRKAG2/ACSL5/ADCY5/MLYCD/ELOVL2/SLC26A1/PKLR/ACACB/ADCY1	26	1.59983046054132
cluster_1	cluster_1	GO:0019369	arachidonic acid metabolic process	12/1424	59/18723	0.00140152369862828	0.0256977365412916	0.0225847796296086	CYP2C19/CYP2C9/CYP2C8/CYP2U1/CYP2B6/MGLL/CYP4F12/EPHX1/CYP1A1/CYP2C18/CYP2D6/AKR1C3	12	1.59010512767717
cluster_1	cluster_1	GO:0010669	epithelial structure maintenance	8/1424	30/18723	0.0014126749281026	0.02581557126138	0.0226883401584371	PBLD/MUC13/TFF2/INAVA/SLC22A5/TFF3/RBP4/NEUROD1	8	1.58811826019956
cluster_1	cluster_1	GO:0006879	cellular iron ion homeostasis	13/1424	67/18723	0.00142367944681432	0.0259299483246448	0.0227888618819892	SLC46A1/HMOX1/LCN2/SLC39A14/SLC40A1/ATP6V0D1/FLVCR1/SRI/HEPH/TMPRSS6/TTC7A/HPX/CYB561A3	13	1.58619834872791
cluster_1	cluster_1	GO:0048565	digestive tract development	20/1424	127/18723	0.00144353180154439	0.0262041786167393	0.0230298726303392	PRDM1/CPS1/IHH/SCT/PCSK5/ID2/SFRP5/DAB1/ASS1/LGR4/CDX2/GATA5/WNT11/CYP1A1/GATA6/HOXA5/GATA4/ASCL1/KIT/TIGAR	20	1.5816294489287
cluster_1	cluster_1	GO:0019932	second-messenger-mediated signaling	39/1424	312/18723	0.00149114213868274	0.0269788100853063	0.0237106672592216	PDE3A/PDZD3/SCT/SCTR/ACKR3/GSTO1/CCL20/SLC9A3R1/RGN/GUCY1A2/PTK2B/NFATC2/PDE3B/ACKR4/NR5A2/CRTC3/DGKQ/RAPGEF2/PDK2/P2RX4/CALM1/GBP1/RGS2/RCAN1/ZMPSTE24/CCRL2/MCOLN1/PDE9A/CD36/CHP2/PLCE1/CAMKK2/CHP1/AVPR1A/PCLO/NEUROD1/PTGDR2/ADCY1/GRIN1	39	1.56897720902963
cluster_1	cluster_1	GO:1990778	protein localization to cell periphery	41/1424	333/18723	0.00153160698393436	0.0276067636510015	0.0242625521645736	PRKG2/PDZK1/PID1/AMN/PDZD3/LGALS3/LIN7A/SLC9A3R1/VIL1/PALM/NECTIN3/FAM126A/MISP/SLC1A1/RAPGEF2/FYB2/GBP1/P2RY1/OPTN/DAB2/IQSEC2/CDH2/TMEM150A/CACNB2/ADAM22/TMEM88/ATP1B3/TSPAN17/PRKCZ/AKAP5/EPB41L3/TTC7A/INPP5K/PTPN9/RAB31/S100A10/RAB29/RDX/LDLRAP1/RAB3C/TSPAN32	41	1.5589845028462
cluster_1	cluster_1	GO:0006835	dicarboxylic acid transport	15/1424	84/18723	0.00154100712180737	0.0276067636510015	0.0242625521645736	ABCC2/SLC46A1/SLC13A2/SLC26A2/SLC1A3/SLC26A3/ABAT/SLC3A1/PSEN1/LRP2/SLC1A1/FOLR1/SLC38A7/SLC26A1/AVPR1A	15	1.5589845028462
cluster_1	cluster_1	GO:0032370	positive regulation of lipid transport	15/1424	84/18723	0.00154100712180737	0.0276067636510015	0.0242625521645736	ABCG1/ABCA5/ABCA1/DENND5B/PLA2R1/ATP8A1/OXT/SCP2/LRAT/RXRA/P2RX4/APOA1/ACSL5/PRKCD/LDLRAP1	15	1.5589845028462
cluster_1	cluster_1	GO:0034204	lipid translocation	11/1424	52/18723	0.00156738892664081	0.0278578582685216	0.0244832298337434	ABCB1/ABCG1/ABCA1/ATP10B/ANO9/MFSD2A/ATP8A1/XKR9/ANO4/PRKCD/ATP10D	11	1.55505227548983
cluster_1	cluster_1	GO:0043090	amino acid import	11/1424	52/18723	0.00156738892664081	0.0278578582685216	0.0244832298337434	ACE2/SLC1A3/SLC9A3R1/PSEN1/SLC1A1/SLC22A4/RGS2/SLC7A8/SFXN3/SLC36A1/SLC43A2	11	1.55505227548983
cluster_1	cluster_1	GO:0032869	cellular response to insulin stimulus	28/1424	203/18723	0.00157031851147596	0.0278578582685216	0.0244832298337434	GHR/PID1/SLC39A14/PIK3R3/PDE3B/APPL2/CCND3/FOXO1/GAB1/SOGA1/HDAC5/PDK2/LPIN3/C1QTNF12/SLC27A4/PRKCZ/KAT2B/BCAR3/INPP5K/RAB31/PIP4K2C/STXBP4/APC/ESRRA/PRKCD/PKLR/NCOA5/GPT	28	1.55505227548983
cluster_1	cluster_1	GO:0016486	peptide hormone processing	7/1424	24/18723	0.00158485386232521	0.0279343274314353	0.0245504357213162	ACE2/PCSK5/FURIN/PCSK7/ENPEP/PCSK1/PCSK1N	7	1.55386178058922
cluster_1	cluster_1	GO:0051923	sulfation	7/1424	24/18723	0.00158485386232521	0.0279343274314353	0.0245504357213162	SULT1E1/SULT1B1/NDST1/SULT1A1/TPST2/SULT1A2/SULT2A1	7	1.55386178058922
cluster_1	cluster_1	GO:0010906	regulation of glucose metabolic process	19/1424	119/18723	0.00159006773677555	0.0279361096904875	0.0245520020821461	DGAT2/RGN/PPP1R3G/NCOA2/DGKQ/SOGA1/PDK2/TFF3/ZMPSTE24/PFKFB2/C1QTNF12/KAT2B/INPP5K/PPP1R3D/MLYCD/MST1/ACACB/TIGAR/GPT	19	1.55383407272395
cluster_1	cluster_1	GO:0030299	intestinal cholesterol absorption	6/1424	18/18723	0.00160047945163209	0.0279393601396733	0.0245548587803787	SOAT2/AKR1C1/LIMA1/APOA1/CEL/CD36	6	1.55378354421293
cluster_1	cluster_1	GO:0060192	negative regulation of lipase activity	6/1424	18/18723	0.00160047945163209	0.0279393601396733	0.0245548587803787	PLA2R1/ANGPTL3/SORT1/RGS2/APOA1/APOC3	6	1.55378354421293
cluster_1	cluster_1	GO:0033866	nucleoside bisphosphate biosynthetic process	12/1424	60/18723	0.0016328009542119	0.0281745032537127	0.0247615172696766	SLC26A2/ACSS1/PDK2/MPC2/SLC25A16/ELOVL7/PAPSS2/ACSL5/MLYCD/ELOVL2/SLC26A1/ACACB	12	1.55014373228534
cluster_1	cluster_1	GO:0034030	ribonucleoside bisphosphate biosynthetic process	12/1424	60/18723	0.0016328009542119	0.0281745032537127	0.0247615172696766	SLC26A2/ACSS1/PDK2/MPC2/SLC25A16/ELOVL7/PAPSS2/ACSL5/MLYCD/ELOVL2/SLC26A1/ACACB	12	1.55014373228534
cluster_1	cluster_1	GO:0034033	purine nucleoside bisphosphate biosynthetic process	12/1424	60/18723	0.0016328009542119	0.0281745032537127	0.0247615172696766	SLC26A2/ACSS1/PDK2/MPC2/SLC25A16/ELOVL7/PAPSS2/ACSL5/MLYCD/ELOVL2/SLC26A1/ACACB	12	1.55014373228534
cluster_1	cluster_1	GO:0019217	regulation of fatty acid metabolic process	16/1424	93/18723	0.00163973133870436	0.0281745032537127	0.0247615172696766	FABP1/DGAT2/CPT1A/LPGAT1/RGN/MFSD2A/APPL2/PDK2/APOA1/PRKAG2/MLYCD/ABCD1/AVPR1A/ACACB/SIRT4/APOC3	16	1.55014373228534
cluster_1	cluster_1	GO:0051591	response to cAMP	16/1424	93/18723	0.00163973133870436	0.0281745032537127	0.0247615172696766	CPS1/DUOX2/GPD1/SLC26A3/PTK2B/OXT/FDX1/COL1A1/DGKQ/ASS1/RAPGEF2/AKAP9/PPARGC1B/INPP5K/CFTR/PKLR	16	1.55014373228534
cluster_1	cluster_1	GO:0062014	negative regulation of small molecule metabolic process	17/1424	102/18723	0.00170578861817528	0.0292176457984631	0.0256782962419259	MALRD1/PID1/PDZD3/DGAT2/MFSD2A/STAT3/ACMSD/APPL2/SOGA1/C1QTNF12/SLC27A4/MST1/ACACB/SIRT4/TIGAR/APOC3/AKR1C3	17	1.53435478011719
cluster_1	cluster_1	GO:0015718	monocarboxylic acid transport	18/1424	111/18723	0.00174358011876035	0.0297716305278329	0.0261651727032392	ABCC2/SLC51B/PLA2R1/AKR1C1/SLC9A3R1/SLCO2B1/OXT/PLA2G4F/ABCG2/P2RX4/PLA2G12B/MPC2/SLC27A4/CD36/ABCC11/SLC10A2/EMB/SLC5A12	18	1.52619737933216
cluster_1	cluster_1	GO:0032411	positive regulation of transporter activity	19/1424	120/18723	0.00175751166704976	0.0299160241394389	0.0262920748486015	ABCB1/PDZK1/GSTO1/RGN/CTSS/PINK1/P2RY6/RXRA/CALM1/SGK1/AKAP9/CACNB2/ATP1B3/KCNIP2/KCTD7/CHP1/AMIGO1/CFTR/PRKCD	19	1.52409612501335
cluster_1	cluster_1	GO:0030149	sphingolipid catabolic process	8/1424	31/18723	0.00177872663717875	0.0301831128743624	0.0265268091494261	GBA3/SMPD3/ASAH2/SMPD1/ACER2/CEL/SGPL1/PRKCD	8	1.52023597216669
cluster_1	cluster_1	GO:2000377	regulation of reactive oxygen species metabolic process	23/1424	157/18723	0.00179827750349509	0.0304203971489076	0.0267353494246198	ACE2/SLC30A10/PID1/XDH/FBLN5/AKR1C1/LCN2/PTK2B/STAT3/PINK1/DUOXA2/SPHK2/RIPK3/RIPK1/MYCN/CTNS/CD36/GCH1/ABCD1/PRKCD/GRIN1/TIGAR/AKR1C3	23	1.51683512037989
cluster_1	cluster_1	GO:0031016	pancreas development	14/1424	77/18723	0.00182697871613573	0.0308105299535975	0.0270782225568914	HNF4A/ONECUT2/IHH/SIDT2/NR5A2/NEUROG3/DLL1/HNF1A/CDH2/INSM1/GATA6/PAX4/NEUROD1/RFX6	14	1.51130083157778
cluster_1	cluster_1	GO:1903035	negative regulation of response to wounding	16/1424	94/18723	0.0018395183252676	0.0309265480900375	0.027180186558286	VTN/FGA/ADTRP/FGB/SERPINF2/ABAT/KNG1/APOH/CERS2/CLDN19/PDGFA/PROC/TSPAN8/FGG/RTN4R/PRKCD	16	1.50966855167837
cluster_1	cluster_1	GO:0009134	nucleoside diphosphate catabolic process	5/1424	13/18723	0.0019376951194897	0.0320835337360355	0.0281970179748389	ENTPD7/ENTPD8/ENTPD5/NUDT16/NUDT9	5	1.49371780380616
cluster_1	cluster_1	GO:0015791	polyol transport	5/1424	13/18723	0.0019376951194897	0.0320835337360355	0.0281970179748389	AQP11/AQP3/SLC5A1/AQP10/SLC2A13	5	1.49371780380616
cluster_1	cluster_1	GO:0019755	one-carbon compound transport	5/1424	13/18723	0.0019376951194897	0.0320835337360355	0.0281970179748389	AQP3/UPK3A/CA2/AQP10/SLC14A2	5	1.49371780380616
cluster_1	cluster_1	GO:0032530	regulation of microvillus organization	5/1424	13/18723	0.0019376951194897	0.0320835337360355	0.0281970179748389	CDHR5/PLD1/CDHR2/VIL1/USH1C	5	1.49371780380616
cluster_1	cluster_1	GO:0046642	negative regulation of alpha-beta T cell proliferation	5/1424	13/18723	0.0019376951194897	0.0320835337360355	0.0281970179748389	TNFRSF14/VSIR/LGALS9C/CBLB/LGALS9	5	1.49371780380616
cluster_1	cluster_1	GO:0031018	endocrine pancreas development	10/1424	46/18723	0.0020383687931799	0.0335471297769125	0.0294833178011626	HNF4A/ONECUT2/SIDT2/NEUROG3/DLL1/CDH2/INSM1/GATA6/NEUROD1/RFX6	10	1.47434463124379
cluster_1	cluster_1	GO:0050919	negative chemotaxis	10/1424	46/18723	0.0020383687931799	0.0335471297769125	0.0294833178011626	SEMA6C/SEMA3C/SEMA6A/SEMA6D/SEMA3D/SEMA4G/DPP4/FLRT3/APOA1/PDGFA	10	1.47434463124379
cluster_1	cluster_1	GO:0061045	negative regulation of wound healing	14/1424	78/18723	0.00207395550035952	0.034030308870764	0.0299079658373325	VTN/FGA/ADTRP/FGB/SERPINF2/ABAT/KNG1/APOH/CLDN19/PDGFA/PROC/TSPAN8/FGG/PRKCD	14	1.46813410908052
cluster_1	cluster_1	GO:0006670	sphingosine metabolic process	6/1424	19/18723	0.0021900116694167	0.0358270172505775	0.0314870256409676	SPTLC3/ASAH2/NAAA/SPHK2/ACER2/PLPP1	6	1.44578934716565
cluster_1	cluster_1	GO:0035883	enteroendocrine cell differentiation	8/1424	32/18723	0.00221572550725237	0.0360319171774611	0.0316671045240767	HNF4A/SIDT2/DLL1/CDH2/INSM1/GATA6/NEUROD1/RFX6	8	1.44331262942778
cluster_1	cluster_1	GO:0042044	fluid transport	8/1424	32/18723	0.00221572550725237	0.0360319171774611	0.0316671045240767	PDZD3/AQP11/AQP3/UPK3A/SLC5A1/INPP5K/CFTR/AQP10	8	1.44331262942778
cluster_1	cluster_1	GO:0001894	tissue homeostasis	34/1424	268/18723	0.00226670172292303	0.0367515080535651	0.0322995260345928	PBLD/MUC13/RCN3/TFF2/TP53INP2/IHH/TNFRSF11B/PIGR/CIB2/INAVA/PTK2B/SLC22A5/MFSD2A/GPR55/PROM1/GCNT2/SLC1A1/ALB/TFF3/P2RX4/LIPA/PPARGC1B/USH1C/RBP4/ADGRF5/TRIM32/CA2/CCN2/NXNL2/TJP3/ERCC6/USH1G/ALDH1A1/NEUROD1	34	1.43472483546675
cluster_1	cluster_1	GO:0006979	response to oxidative stress	51/1424	446/18723	0.00227395901078382	0.036760094777878	0.0323070725854742	ABCC2/SELENOP/SMPD3/ACOX2/DUOX2/ATRN/HMOX1/CA3/FABP1/ALDH3B1/PLA2R1/FBLN5/LCN2/MGAT3/NOX1/GSKIP/PTK2B/PSEN1/PINK1/SIRPA/GPX3/MAP1LC3A/COL1A1/CASP3/FOXO1/IDH1/SLC1A1/TLDC2/PDK2/PRODH/RCAN1/RIPK3/ETFDH/RIPK1/MSRA/PDE8A/PPARGC1B/TP53INP1/CD36/NAPRT/GCH1/CAMKK2/GATA4/ABCD1/ERCC6/GPR37L1/PRKCD/GNAO1/APOD/STOX1/AKR1C3	51	1.43462337755099
cluster_1	cluster_1	GO:0009261	ribonucleotide catabolic process	10/1424	47/18723	0.00241586262331969	0.0388243334524082	0.0341212547603233	XDH/ENTPD7/GDA/NUDT19/NUDT16/PDE8A/PDE9A/NUDT9/MLYCD/ABCD1	10	1.41089599163098
cluster_1	cluster_1	GO:0045332	phospholipid translocation	10/1424	47/18723	0.00241586262331969	0.0388243334524082	0.0341212547603233	ABCB1/ABCA1/ATP10B/ANO9/MFSD2A/ATP8A1/XKR9/ANO4/PRKCD/ATP10D	10	1.41089599163098
cluster_1	cluster_1	GO:0001933	negative regulation of protein phosphorylation	41/1424	342/18723	0.00251685044851529	0.0402237251198394	0.0353511277638721	CDKN2B/PID1/XDH/MICAL1/PDCD4/CAMK2N1/SMPD1/INPP5J/RGN/SMAD7/GSKIP/PSEN1/SIRPA/HEG1/DGKQ/CASP3/HIPK3/PRKAR2B/CALM1/RGS2/CBLB/CEBPA/INCA1/TESK1/PRKCZ/KAT2B/INSM1/CDKN1C/PKIB/INPP5K/PRKAG2/CNKSR3/DNAJC3/DUSP26/CHP1/APC/NCK2/CTDSP1/PRKCD/PARP14/PTPRB	41	1.39551771185772
cluster_1	cluster_1	GO:0002067	glandular epithelial cell differentiation	11/1424	55/18723	0.00251766361474837	0.0402237251198394	0.0353511277638721	HNF4A/SIDT2/FOXA1/DLL1/CDH2/INSM1/GATA6/HOXA5/NEUROD1/RFX6/ASCL1	11	1.39551771185772
cluster_1	cluster_1	GO:0046390	ribose phosphate biosynthetic process	26/1424	190/18723	0.00252907639384806	0.0402882606880053	0.0354078456613008	GUCY2C/PID1/SLC26A2/GUCY1A2/VPS9D1/STAT3/PINK1/ACSS1/ADCY9/SPHK2/AK4/PDK2/MPC2/UCK1/SLC25A16/ELOVL7/PAPSS2/PRKAG2/ACSL5/ADCY5/MLYCD/ELOVL2/SLC26A1/PKLR/ACACB/ADCY1	26	1.39482148143036
cluster_1	cluster_1	GO:0043255	regulation of carbohydrate biosynthetic process	16/1424	97/18723	0.00256480041096318	0.040738573969485	0.0358036091640577	SMPD3/DGAT2/PTK2B/PPP1R3G/P2RY6/DGKQ/SOGA1/PDK2/EGF/P2RY1/C1QTNF12/KAT2B/INPP5K/PPP1R3D/MST1/GPT	16	1.38999417730009
cluster_1	cluster_1	GO:0097237	cellular response to toxic substance	19/1424	124/18723	0.00258417578918132	0.040927352208947	0.0359695192989937	DUOX2/PRXL2B/GSTA1/FABP1/FBLN5/GSTO1/PINK1/GPX3/ABCG2/ALB/MGST3/TP53INP1/CD36/GCH1/APOM/PIM1/ALDH1A1/ADH4/AKR1B10	19	1.387986351085
cluster_1	cluster_1	GO:0006730	one-carbon metabolic process	9/1424	40/18723	0.00262716326855084	0.0413586274860728	0.0363485510116869	CA4/CA3/FTCD/CA1/SFXN3/AHCYL2/MTHFR/ALDH1L1/CA2	9	1.38343388203006
cluster_1	cluster_1	GO:0071276	cellular response to cadmium ion	9/1424	40/18723	0.00262716326855084	0.0413586274860728	0.0363485510116869	MT1F/HMOX1/MT1G/MT1E/MT1X/MT1H/MT2A/MT1M/AKR1C3	9	1.38343388203006
cluster_1	cluster_1	GO:0048843	negative regulation of axon extension involved in axon guidance	7/1424	26/18723	0.00263411463491093	0.0413586274860728	0.0363485510116869	SEMA6C/SEMA3C/SEMA6A/SEMA6D/SEMA3D/SEMA4G/WNT3	7	1.38343388203006
cluster_1	cluster_1	GO:0006164	purine nucleotide biosynthetic process	26/1424	191/18723	0.0027212964182812	0.0426050533796231	0.0374439881170226	GUCY2C/PID1/SLC26A2/PDZD3/GUCY1A2/VPS9D1/STAT3/PINK1/ACSS1/ADCY9/SPHK2/AK4/PDK2/MPC2/SLC25A16/ELOVL7/PAPSS2/PRKAG2/ACSL5/ADCY5/MLYCD/ELOVL2/SLC26A1/PKLR/ACACB/ADCY1	26	1.37053888623234
cluster_1	cluster_1	GO:1904030	negative regulation of cyclin-dependent protein kinase activity	8/1424	33/18723	0.00273270795950573	0.042661475116398	0.0374935750714741	CDKN2B/CAMK2N1/CASP3/CEBPA/INCA1/KAT2B/CDKN1C/APC	8	1.36996413191903
cluster_1	cluster_1	GO:0061041	regulation of wound healing	20/1424	134/18723	0.00277462612769055	0.0431924705461571	0.0379602470970889	VTN/DUOX2/F7/FGA/ADTRP/FGB/SERPINF2/ABAT/KNG1/VIL1/APOH/F3/CLDN19/PDGFA/PROC/CD36/TSPAN8/FGG/PRKCD/SERPINC1	20	1.36459195423272
cluster_1	cluster_1	GO:0010896	regulation of triglyceride catabolic process	5/1424	14/18723	0.00282677995784912	0.0436314285019424	0.0383460308287472	AADAC/PNPLA2/APOA1/ABHD5/APOC3	5	1.36020056788976
cluster_1	cluster_1	GO:0046462	monoacylglycerol metabolic process	5/1424	14/18723	0.00282677995784912	0.0436314285019424	0.0383460308287472	MOGAT2/DGAT2/DGAT1/MGLL/MOGAT3	5	1.36020056788976
cluster_1	cluster_1	GO:1901678	iron coordination entity transport	5/1424	14/18723	0.00282677995784912	0.0436314285019424	0.0383460308287472	SLC46A1/FLVCR2/LCN2/FLVCR1/HPX	5	1.36020056788976
cluster_1	cluster_1	GO:0008286	insulin receptor signaling pathway	18/1424	116/18723	0.00287333751128782	0.0440309135053456	0.0386971232587244	PID1/SLC39A14/PIK3R3/CCND3/FOXO1/GAB1/SOGA1/PDK2/C1QTNF12/SLC27A4/PRKCZ/BCAR3/INPP5K/PIP4K2C/STXBP4/APC/PRKCD/NCOA5	18	1.35624230417901
cluster_1	cluster_1	GO:1990748	cellular detoxification	18/1424	116/18723	0.00287333751128782	0.0440309135053456	0.0386971232587244	DUOX2/PRXL2B/GSTA1/FABP1/FBLN5/GSTO1/GPX3/ABCG2/ALB/MGST3/TP53INP1/CD36/GCH1/APOM/PIM1/ALDH1A1/ADH4/AKR1B10	18	1.35624230417901
cluster_1	cluster_1	GO:0006749	glutathione metabolic process	12/1424	64/18723	0.00289295350446908	0.0440309135053456	0.0386971232587244	GSTA2/DPEP1/CLIC5/GSTA1/GSTO1/GGT1/IDH1/SLC1A1/NAT8/HAGH/CTNS/ETHE1	12	1.35624230417901
cluster_1	cluster_1	GO:0046854	phosphatidylinositol phosphate biosynthetic process	12/1424	64/18723	0.00289295350446908	0.0440309135053456	0.0386971232587244	IPMK/PIP5K1B/PIK3R3/FAM126A/PI4K2A/TMEM150A/PI4KAP2/ITPKA/SYNJ1/TTC7A/PIP4K2C/ITPKC	12	1.35624230417901
cluster_1	cluster_1	GO:0050771	negative regulation of axonogenesis	12/1424	64/18723	0.00289295350446908	0.0440309135053456	0.0386971232587244	SEMA6C/SEMA3C/SEMA6A/SEMA6D/SEMA3D/PSEN1/SEMA4G/DAB1/ULK1/TRAK2/RTN4R/WNT3	12	1.35624230417901
cluster_1	cluster_1	GO:0006525	arginine metabolic process	6/1424	20/18723	0.00292943495708577	0.0442166646561233	0.0388603729986196	OAT/NAGS/SLC7A7/AGMAT/ASS1/ASL	6	1.3544140201488
cluster_1	cluster_1	GO:0007620	copulation	6/1424	20/18723	0.00292943495708577	0.0442166646561233	0.0388603729986196	PI3/ABAT/SLC6A4/OXT/P2RY1/AVPR1A	6	1.3544140201488
cluster_1	cluster_1	GO:0052695	cellular glucuronidation	6/1424	20/18723	0.00292943495708577	0.0442166646561233	0.0388603729986196	UGT2B15/UGT2A3/UGT2B17/UGT2B7/UGT2B4/UGT2B11	6	1.3544140201488
cluster_1	cluster_1	GO:0034612	response to tumor necrosis factor	32/1424	253/18723	0.00314205687080182	0.0472953133390114	0.0415660821939913	ABCC2/SMPD3/GPD1/PID1/APOB/GSDME/SMPD1/LCN2/TNFRSF14/CCL20/GGT1/PTK2B/TRAF3/COL1A1/ERBIN/CASP3/CYLD/ASS1/TNFRSF25/GBP1/SPPL2A/APOA1/RIPK1/GBP3/CEBPA/ZFP36L2/GCH1/CASP1/TRIM32/NUB1/INPP5K/LAPTM5	32	1.32518189291651
cluster_1	cluster_1	GO:0007173	epidermal growth factor receptor signaling pathway	17/1424	108/18723	0.00318385642146714	0.0477928337552101	0.0420033342820507	SLC30A10/PIGR/PTK2B/PSEN1/NEURL1/VIL1/ERBIN/GAB1/EGF/FAM83B/CBLB/PLCE1/BCAR3/KIF16B/NCK2/EFEMP1/RPS6KA5	17	1.32063721832279
cluster_1	cluster_1	GO:0072659	protein localization to plasma membrane	35/1424	284/18723	0.00319692161583843	0.0478574786546334	0.0420601482666328	PRKG2/PDZK1/PID1/AMN/PDZD3/LGALS3/SLC9A3R1/VIL1/PALM/NECTIN3/FAM126A/RAPGEF2/FYB2/GBP1/P2RY1/OPTN/DAB2/CDH2/TMEM150A/CACNB2/TMEM88/ATP1B3/TSPAN17/PRKCZ/AKAP5/EPB41L3/TTC7A/INPP5K/PTPN9/RAB31/S100A10/RDX/LDLRAP1/RAB3C/TSPAN32	35	1.32005018568965
cluster_1	cluster_1	GO:0032868	response to insulin	33/1424	264/18723	0.00329879210449092	0.0492475411446403	0.043281822205026	GHR/PID1/TNFSF10/SLC39A14/HADH/PIK3R3/PDE3B/SORT1/APPL2/CCND3/FOXO1/ACVR1C/GAB1/SOGA1/HDAC5/PDK2/LPIN3/C1QTNF12/SLC27A4/PRKCZ/KAT2B/STXBP3/BCAR3/INPP5K/RAB31/PIP4K2C/STXBP4/APC/ESRRA/PRKCD/PKLR/NCOA5/GPT	33	1.30761544829272
cluster_2	cluster_2	GO:0002181	cytoplasmic translation	88/1696	148/18723	1.60029305950483e-53	9.2416924186404e-50	8.1160125902045e-50	RPS2/RPL12/RPL32/RPL18A/RPL13/RPL35/RPS18/RPS3/YBX3/RPSA/RPL8/RPL13A/RPL4/RPS16/RPS14/RPS19/RPL31/RPL7A/RPS5/RPLP0/RPLP2/RPLP1/EIF4B/RPL19/RPL14/RPL23/RPS3A/RPL11/RPL37A/RPLP0P6/RPL10A/RPL7/RPS8/RPL18/RPS12/RPL38/RPS24/RPL29/RPS9/EEF2/RPL22/RPS11/EIF3D/RPS25/RPL27/RPL6/RPL15/RPL36/RPL5/EIF2S3/METTL3/RPL3/RPL34/RPS27A/RPS4X/RPL24/AARS1/RPL9/RPS6/EIF3E/RPL35A/RPL23A/EIF2D/EIF3M/RPL28/RPL27A/EIF2S2/…	88	49.0342484897353
cluster_2	cluster_2	GO:0042254	ribosome biogenesis	109/1696	299/18723	2.90016225864797e-39	8.37421852184601e-36	7.35420092745574e-36	FBL/NOB1/NLE1/NPM3/RPL35/NOLC1/NPM1/LYAR/RPSA/MRTO4/MYBBP1A/RPS16/RPS14/RPS19/RSL1D1/RPL7A/RPS5/RPLP0/RRP1/RPL14/DDX21/RPF2/RPL11/RPLP0P6/EIF2A/RPL10A/RSL24D1/RPL7/RPS8/ABCE1/RPL38/RPS24/NHP2/RPS25/RPL27/RPL6/MRPS2/RPL5/RPL3/PES1/EXOSC5/RPL24/EXOSC8/EXOSC2/RPS6/RRP1B/DKC1/NOP56/RPL35A/NOC2L/WDR75/BRIX1/RPL23A/C1QBP/NOP14/PDCD11/PRKDC/RPS7/DDX10/GTF3A/HEATR1/RPL10/PA2G4/RPS15/RRP9/SUV39H1/BYSL/NOP…	109	35.077055710558
cluster_2	cluster_2	GO:0022613	ribonucleoprotein complex biogenesis	137/1696	463/18723	1.59418136076112e-37	3.06879911946516e-34	2.69500554250775e-34	FBL/NOB1/NLE1/NPM3/RPL35/NOLC1/NPM1/LYAR/RPSA/MRTO4/RPL13A/MYBBP1A/RPS16/RPS14/RPS19/RSL1D1/RUVBL1/RPL7A/RPS5/RUVBL2/HSP90AB1/RPLP0/EIF4B/RRP1/RPL14/DDX21/RPF2/RPL11/RPLP0P6/EIF2A/RPL10A/RSL24D1/RPL7/RPS8/SNRPD1/ABCE1/RPL38/RPS24/NHP2/EIF3D/RPS25/RPL27/RPL6/SNRPD2/MRPS2/RPL5/EIF2S3/RPL3/PES1/EXOSC5/RPL24/EXOSC8/EXOSC2/RPS6/RRP1B/DKC1/NOP56/EIF3E/RPL35A/NOC2L/WDR75/BRIX1/RPL23A/C1QBP/EIF2D/EIF3M/S…	137	33.5130315391221
cluster_2	cluster_2	GO:0140014	mitotic nuclear division	96/1696	287/18723	3.36252142766424e-31	4.85464031119024e-28	4.26332322065429e-28	CDT1/BMP7/CCNB1/PLK1/TRIP13/PRC1/BUB1/CDC20/PSRC1/UBE2C/KIFC1/KIF2C/RACGAP1/PTTG1/MAD2L1/AURKB/TPX2/CDC6/CDCA8/KIF11/TACC3/DLGAP5/MKI67/NUSAP1/BUB1B/ANLN/NCAPD2/UBE2S/CDCA5/AURKA/MYBL2/KNTC1/NEK2/CENPF/KIF18A/KIF15/CENPK/FLNA/NCAPD3/RANBP1/INCENP/NUF2/NDC80/NCAPG/DSCC1/RPL24/HASPIN/KIF23/SGO1/NCAPG2/KIF18B/KIF20B/KIF14/PKMYT1/EREG/CDC25C/ZWINT/RCC1/NDE1/CHEK1/KPNB1/ARHGEF10/CENPE/CHEK2/PRMT5/PHB2…	96	27.3138429422034
cluster_2	cluster_2	GO:0006364	rRNA processing	82/1696	225/18723	9.0996187154367e-30	1.05100596163294e-26	9.22988694125769e-27	FBL/NOB1/NPM3/RPL35/NOLC1/LYAR/MRTO4/RPS16/RPS14/RPS19/RSL1D1/RPL7A/RRP1/RPL14/DDX21/RPF2/RPL11/RPL10A/RPL7/RPS8/RPS24/NHP2/RPS25/RPL27/RPL5/PES1/EXOSC5/EXOSC8/EXOSC2/RPS6/RRP1B/DKC1/NOP56/RPL35A/WDR75/BRIX1/NOP14/PDCD11/PRKDC/RPS7/DDX10/HEATR1/PA2G4/RPS15/RRP9/SUV39H1/BYSL/NOP53/UTP14A/ERCC2/SNU13/NOP58/RCL1/RRS1/UTP18/RPS28/RPS21/NIFK/NAT10/TSR1/RBFA/TRMT112/WDR43/UTP4/DIMT1/URB1/WDR3/LAS1L/RIO…	82	25.9783948205113
cluster_2	cluster_2	GO:0016072	rRNA metabolic process	84/1696	236/18723	1.29174682176725e-29	1.24330631595097e-26	1.09186599776747e-26	FBL/NOB1/NPM3/RPL35/NOLC1/LYAR/MRTO4/RPS16/RPS14/RPS19/RSL1D1/RPL7A/SLFN13/RRP1/RPL14/DDX21/RPF2/RPL11/RPL10A/RPL7/RPS8/RPS24/NHP2/RPS25/RPL27/RPL5/PES1/EXOSC5/EXOSC8/EXOSC2/RPS6/RRP1B/DKC1/NOP56/RPL35A/WDR75/BRIX1/NOP14/PDCD11/PRKDC/RPS7/DDX10/HEATR1/PA2G4/RPS15/RRP9/SUV39H1/BYSL/NOP53/UTP14A/ERCC2/SNU13/NOP58/RCL1/RRS1/UTP18/RPS28/RPS21/NIFK/NAT10/TSR1/RBFA/TRMT112/WDR43/UTP4/DIMT1/URB1/PELO/WD…	84	25.9054218601449
cluster_2	cluster_2	GO:0007059	chromosome segregation	104/1696	346/18723	2.76088066787106e-29	2.27772655099363e-26	2.00028918162448e-26	CDT1/CENPH/CCNB1/PLK1/TRIP13/CCNB1IP1/PRC1/BUB1/CDC20/PSRC1/UBE2C/KIFC1/KIF2C/RACGAP1/PTTG1/MAD2L1/AURKB/RPS3/CDC6/CDCA8/ECT2/TACC3/DLGAP5/MKI67/HJURP/NUSAP1/MAPK15/BUB1B/NCAPD2/CDCA5/EME1/KNTC1/FANCD2/FAM83D/NEK2/SKA3/CENPF/NDC1/KIF18A/FEN1/AXIN2/CENPK/NCAPD3/INCENP/NUF2/NDC80/NCAPG/RMI2/DSCC1/HASPIN/BRCA1/KIF23/SGO1/SPC24/RAD18/NCAPG2/KIF18B/KIF14/TTL/ZWINT/RCC1/NDE1/KPNB1/CENPE/KNL1/PHB2/MIS18…	104	25.6424984156928
cluster_2	cluster_2	GO:0006260	DNA replication	88/1696	260/18723	4.09339557159321e-29	2.95491992824385e-26	2.5949973505179e-26	HMGA1/CDT1/ORC1/MCM4/POLD2/CDC6/ATAD5/LIG1/RRM2/RFC4/RNASEH2A/CDC7/EME1/DTL/CHAF1B/MCM2/NAP1L1/CCNA2/CCDC88A/MCM5/RRM1/SSRP1/DDX21/RFC3/GINS2/WDHD1/CHTF18/POLQ/FEN1/DUT/TICRR/MCM10/PRIM1/MCM7/BLM/PIF1/PCNA/RFC5/CDC45/RMI2/SLFN11/DSCC1/E2F7/POLD1/NOC3L/PCLAF/STOML2/RECQL4/BRCA2/CHAF1A/STN1/EREG/DBF4B/TSPYL2/CHEK1/NASP/E2F8/MCM3/TRAIP/TOP1MT/ZGRF1/FAM111B/JUN/SUPT16H/DNA2/RFC2/RAD51/DBF4/ZRANB3/GIN…	88	25.5294542830376
cluster_2	cluster_2	GO:0000280	nuclear division	119/1696	439/18723	8.91377489625944e-29	5.71967222509981e-26	5.02299034505006e-26	CDT1/BMP7/FANCA/CCNB1/PLK1/TRIP13/CCNB1IP1/PRC1/BUB1/CDC20/PSRC1/UBE2C/KIFC1/KIF2C/RACGAP1/PTTG1/MAD2L1/AURKB/TPX2/MND1/CDC6/CDCA8/KIF11/TACC3/DLGAP5/MKI67/NUSAP1/LIF/MAPK15/BUB1B/ANLN/NCAPD2/UBE2S/CDCA5/EME1/AURKA/CCNB2/MYBL2/KNTC1/FANCD2/NEK2/CENPF/ASPM/RAD51AP1/NDC1/KIF18A/CKS2/KIF15/CENPK/FLNA/NCAPD3/RANBP1/INCENP/NUF2/NDC80/NCAPG/DSCC1/RPL24/HASPIN/KIF23/SGO1/NCAPG2/KIF18B/KIF20B/KIF14/BRCA2…	119	25.2426288584289
cluster_2	cluster_2	GO:0034660	ncRNA metabolic process	122/1696	485/18723	2.99778949430718e-26	1.7312234329624e-23	1.52035260879705e-23	FBL/NOB1/NPM3/RPL35/NOLC1/LYAR/IARS1/MRTO4/FARSB/VARS1/RPS16/RPS14/RPS19/RSL1D1/RPL7A/SLFN13/RRP1/RPL14/DDX21/YARS1/RPF2/GARS1/RPL11/RPL10A/RPL7/WARS1/RPS8/RPS24/NHP2/QTRT1/LARS1/RPS25/RPL27/RPL5/METTL3/PES1/EXOSC5/TRMT11/SARS1/EXOSC8/EXOSC2/AARS1/TRMT1/NARS2/RPS6/RRP1B/DKC1/NOP56/RPL35A/WDR75/BRIX1/XPO5/NOP14/PDCD11/ADAT2/PRKDC/RPS7/WDR4/DDX10/HEATR1/EPRS1/PA2G4/RPS15/RRP9/SUV39H1/INTS2/SND1/BYS…	122	22.7616468781439
cluster_2	cluster_2	GO:0048285	organelle fission	121/1696	488/18723	1.92479425795221e-25	1.01051698542491e-22	8.87431457876913e-23	CDT1/BMP7/FANCA/CCNB1/PLK1/TRIP13/CCNB1IP1/PRC1/BUB1/CDC20/PSRC1/UBE2C/KIFC1/KIF2C/RACGAP1/PTTG1/MAD2L1/AURKB/TPX2/MND1/CDC6/CDCA8/KIF11/TACC3/DLGAP5/MKI67/NUSAP1/LIF/MAPK15/BUB1B/ANLN/NCAPD2/UBE2S/CDCA5/EME1/AURKA/CCNB2/MYBL2/KNTC1/FANCD2/NEK2/CENPF/ASPM/RAD51AP1/NDC1/KIF18A/CKS2/KIF15/CENPK/FLNA/NCAPD3/RANBP1/INCENP/NUF2/NDC80/NCAPG/DSCC1/RPL24/HASPIN/KIF23/SGO1/NCAPG2/KIF18B/KIF20B/KIF14/BRCA2…	121	21.995456382184
cluster_2	cluster_2	GO:0000819	sister chromatid segregation	71/1696	202/18723	7.74336155886455e-25	3.72649275020357e-22	3.27258912198328e-22	CDT1/CCNB1/PLK1/TRIP13/PRC1/BUB1/CDC20/PSRC1/UBE2C/KIFC1/KIF2C/RACGAP1/PTTG1/MAD2L1/AURKB/CDC6/CDCA8/TACC3/DLGAP5/NUSAP1/MAPK15/BUB1B/NCAPD2/CDCA5/KNTC1/NEK2/CENPF/KIF18A/FEN1/AXIN2/CENPK/NCAPD3/INCENP/NUF2/NDC80/NCAPG/RMI2/DSCC1/HASPIN/KIF23/SGO1/NCAPG2/KIF18B/KIF14/ZWINT/KPNB1/CENPE/PHB2/RAN/KNSTRN/KATNB1/SGO2/SMC4/BOD1/RRS1/SPDL1/ATM/FBXO5/TOP2A/ANAPC1/NUDC/NEK6/PINX1/TTK/DSN1/PCID2/NCAPH/KIF2…	71	21.4286997193417
cluster_2	cluster_2	GO:0000070	mitotic sister chromatid segregation	64/1696	168/18723	9.72461991244726e-25	4.3199753841833e-22	3.79378289377902e-22	CDT1/CCNB1/PLK1/TRIP13/PRC1/BUB1/CDC20/PSRC1/UBE2C/KIFC1/KIF2C/RACGAP1/PTTG1/MAD2L1/AURKB/CDC6/CDCA8/TACC3/DLGAP5/NUSAP1/BUB1B/NCAPD2/CDCA5/KNTC1/NEK2/CENPF/KIF18A/CENPK/NCAPD3/INCENP/NUF2/NDC80/NCAPG/DSCC1/HASPIN/KIF23/SGO1/NCAPG2/KIF18B/KIF14/ZWINT/KPNB1/CENPE/RAN/KNSTRN/KATNB1/SGO2/SMC4/BOD1/RRS1/SPDL1/ATM/FBXO5/ANAPC1/NUDC/NEK6/PINX1/TTK/DSN1/PCID2/NCAPH/KIF22/KIF4A/ZWILCH	64	21.364518727848
cluster_2	cluster_2	GO:0006261	DNA-dependent DNA replication	60/1696	151/18723	2.10143877608427e-24	8.66843495134762e-22	7.6125804685519e-22	HMGA1/CDT1/ORC1/MCM4/POLD2/CDC6/LIG1/RFC4/CDC7/EME1/MCM2/MCM5/DDX21/RFC3/WDHD1/CHTF18/POLQ/FEN1/TICRR/MCM10/PRIM1/MCM7/BLM/PCNA/RFC5/CDC45/SLFN11/DSCC1/E2F7/POLD1/NOC3L/STOML2/RECQL4/BRCA2/DBF4B/E2F8/MCM3/TRAIP/ZGRF1/DNA2/RFC2/RAD51/DBF4/ZRANB3/GINS4/GINS1/POLA2/FBXO5/POLE3/POLG2/GMNN/ORC6/POLA1/THOC1/POLE2/TIPIN/FANCM/GMNC/GINS3/MRE11	60	21.0620593054474
cluster_2	cluster_2	GO:0034470	ncRNA processing	104/1696	395/18723	3.55079707333327e-24	1.36705687323331e-21	1.20054317889963e-21	FBL/NOB1/NPM3/RPL35/NOLC1/LYAR/MRTO4/RPS16/RPS14/RPS19/RSL1D1/RPL7A/RRP1/RPL14/DDX21/RPF2/RPL11/RPL10A/RPL7/RPS8/RPS24/NHP2/QTRT1/RPS25/RPL27/RPL5/METTL3/PES1/EXOSC5/TRMT11/SARS1/EXOSC8/EXOSC2/AARS1/TRMT1/RPS6/RRP1B/DKC1/NOP56/RPL35A/WDR75/BRIX1/NOP14/PDCD11/ADAT2/PRKDC/RPS7/WDR4/DDX10/HEATR1/PA2G4/RPS15/RRP9/SUV39H1/INTS2/BYSL/NOP53/PUS7/UTP14A/ERCC2/GTPBP3/SNU13/NOP58/RCL1/RRS1/UTP18/RPS28/PUS1…	104	20.8642134172408
cluster_2	cluster_2	GO:0098813	nuclear chromosome segregation	84/1696	281/18723	1.10807692070162e-23	3.9994651356574e-21	3.51231223943447e-21	CDT1/CCNB1/PLK1/TRIP13/CCNB1IP1/PRC1/BUB1/CDC20/PSRC1/UBE2C/KIFC1/KIF2C/RACGAP1/PTTG1/MAD2L1/AURKB/CDC6/CDCA8/ECT2/TACC3/DLGAP5/NUSAP1/MAPK15/BUB1B/NCAPD2/CDCA5/EME1/KNTC1/FANCD2/FAM83D/NEK2/CENPF/NDC1/KIF18A/FEN1/AXIN2/CENPK/NCAPD3/INCENP/NUF2/NDC80/NCAPG/RMI2/DSCC1/HASPIN/KIF23/SGO1/NCAPG2/KIF18B/KIF14/TTL/ZWINT/KPNB1/CENPE/KNL1/PHB2/RAN/KNSTRN/KATNB1/SGO2/SMC4/BOD1/RRS1/ABRAXAS1/SPDL1/ATM/FBXO…	84	20.3979980847131
cluster_2	cluster_2	GO:0140694	non-membrane-bounded organelle assembly	97/1696	367/18723	9.41959015981843e-23	3.1998901866442e-20	2.81012912631611e-20	NEBL/CENPH/PLK1/FSCN1/PRC1/CDC20/NLE1/KIFC1/RACGAP1/AURKB/RPS3/TPX2/KIF11/DLGAP5/NPM1/RPSA/MRTO4/MAPK15/ANLN/RPS14/RPS19/AURKA/CCNB2/RPS5/RPLP0/MYBL2/KNTC1/RPF2/NEK2/CENPF/RPL11/PLK4/RPLP0P6/EIF2A/ASPM/RPL38/CCP110/PLK2/TUBB/MAPRE2/KIF15/CENPK/FLNA/RPL6/INCENP/MRPS2/RPL5/HAUS5/RPL3/CENPA/RPL24/BRCA1/KIF23/HAUS6/BRIX1/RPL23A/C1QBP/PATL1/RCC1/KAT2A/KPNB1/PRKDC/ARHGEF10/CENPE/CHEK2/RPL10/RPS15/NOP53…	97	19.4948649254778
cluster_2	cluster_2	GO:0042273	ribosomal large subunit biogenesis	37/1696	72/18723	3.27099192673761e-20	1.04944324316165e-17	9.2161632181414e-18	NLE1/RPL35/NPM1/MRTO4/RSL1D1/RPL7A/RPLP0/RPL14/RPF2/RPL11/RPLP0P6/RPL10A/RSL24D1/RPL7/RPL38/NHP2/RPL6/RPL5/RPL3/PES1/RPL24/RPL35A/NOC2L/BRIX1/RPL23A/GTF3A/RPL10/NOP53/SNU13/RRS1/NIFK/URB1/LAS1L/PAK1IP1/NOP16/EBNA1BP2/RRP15	37	16.9790410443119
cluster_2	cluster_2	GO:0007051	spindle organization	60/1696	184/18723	2.46743871242612e-19	7.49971503382149e-17	6.58621590940113e-17	CENPH/CCNB1/PLK1/PRC1/CDC20/PSRC1/KIFC1/RACGAP1/AURKB/RPS3/TPX2/KIF11/TACC3/DLGAP5/MAPK15/AURKA/CCNB2/MYBL2/NEK2/ASPM/PLK2/TUBB/MAPRE2/KIF15/FLNA/INCENP/NUF2/NDC80/HAUS5/KIF23/HAUS6/RCC1/KPNB1/ARHGEF10/CENPE/CHEK2/TACC1/RAN/GPSM2/KNSTRN/WDR62/INTS13/ABRAXAS1/HAUS1/HAUS4/STIL/BCCIP/FBXO5/CKAP5/CCDC61/MZT1/NUDC/NEK6/TTK/SPC25/STMN1/SPICE1/AUNIP/KIF4A/CEP72	60	16.1249552381536
cluster_2	cluster_2	GO:1902850	microtubule cytoskeleton organization involved in mitosis	52/1696	147/18723	1.09797496949086e-18	3.17040272440484e-16	2.78423337000365e-16	CENPH/CCNB1/PLK1/PRC1/CDC20/PSRC1/KIFC1/RACGAP1/MAD2L1/AURKB/TPX2/KIF11/TACC3/DLGAP5/NUSAP1/AURKA/MYBL2/SAPCD2/NEK2/PLK2/KIF15/FLNA/NUF2/NDC80/CENPA/KIF23/RCC1/NDE1/KPNB1/ARHGEF10/CENPE/CHEK2/TACC1/RAN/GPSM2/WDR62/INTS13/ABRAXAS1/STIL/SPDL1/BCCIP/CKAP5/GJA1/CCDC61/MZT1/NUDC/NEK6/TTK/SPC25/STMN1/SPICE1/KIF4A	52	15.4988855674738
cluster_2	cluster_2	GO:0007052	mitotic spindle organization	45/1696	120/18723	1.74315754636281e-17	4.79368325249773e-15	4.20979100670477e-15	CENPH/CCNB1/PLK1/PRC1/CDC20/PSRC1/KIFC1/RACGAP1/AURKB/TPX2/KIF11/TACC3/DLGAP5/AURKA/MYBL2/NEK2/PLK2/KIF15/FLNA/NUF2/NDC80/KIF23/RCC1/KPNB1/ARHGEF10/CENPE/CHEK2/TACC1/RAN/GPSM2/WDR62/INTS13/ABRAXAS1/STIL/BCCIP/CKAP5/CCDC61/MZT1/NUDC/NEK6/TTK/SPC25/STMN1/SPICE1/KIF4A	45	14.3193306658045
cluster_2	cluster_2	GO:0007346	regulation of mitotic cell cycle	94/1696	457/18723	2.11100625218665e-14	5.54139141198995e-12	4.86642493925132e-12	SMOC2/CDT1/EIF4EBP1/BMP7/ORC1/CCNB1/PLK1/TRIP13/CCND2/BUB1/TTLL12/NLE1/UBE2C/MAD2L1/AURKB/ASNS/CDC6/MDC1/DLGAP5/MKI67/NUSAP1/BUB1B/ANLN/CDC7/CDCA5/EME1/DTL/AURKA/KNTC1/FANCD2/NEK2/ANXA1/CENPF/MSH2/CKS2/CKS1B/PLK2/TICRR/GTSE1/NDC80/BLM/SLFN11/E2F7/BRCA1/KIF20B/KIF14/BRCA2/PKMYT1/EREG/TTL/DBF4B/CDC25C/MAP3K20/ZWINT/RCC1/CHEK1/PRKDC/CENPE/CHEK2/PRMT5/PHB2/E2F1/NOP53/CDCA2/ERCC2/TERT/INTS13/ABRAXAS1/…	94	11.2563811726945
cluster_2	cluster_2	GO:0042274	ribosomal small subunit biogenesis	31/1696	73/18723	3.18267125479628e-14	7.99127238976023e-12	7.01789936183455e-12	NOB1/NPM1/RPSA/RPS16/RPS14/RPS19/RPS5/RPS8/RPL38/RPS24/RPS25/RPS6/NOP14/PRKDC/RPS7/HEATR1/RPS15/BYSL/ERCC2/SNU13/RCL1/RRS1/RPS28/RPS21/NAT10/TSR1/UTP4/WDR3/RIOK1/RRP7BP/DCAF13	31	11.0973840657602
cluster_2	cluster_2	GO:0044786	cell cycle DNA replication	23/1696	41/18723	3.61879240487205e-14	8.70771922422338e-12	7.6470797397691e-12	CDT1/MCM4/LIG1/CDC7/MCM2/FEN1/BLM/PCNA/CDC45/E2F7/BRCA2/DBF4B/E2F8/MCM3/DNA2/RAD51/DBF4/GINS1/FBXO5/GMNN/POLA1/TIPIN/GINS3	23	11.0600955829998
cluster_2	cluster_2	GO:0042255	ribosome assembly	28/1696	61/18723	5.03459155493615e-14	1.16299064919025e-11	1.02133314154452e-11	NLE1/NPM1/RPSA/MRTO4/RPS14/RPS19/RPS5/RPLP0/RPF2/RPL11/RPLP0P6/EIF2A/RPL38/RPL6/MRPS2/RPL5/RPL3/RPL24/BRIX1/RPL23A/C1QBP/PRKDC/RPL10/RPS15/NOP53/RRS1/RPS28/RRP7BP	28	10.9344237771214
cluster_2	cluster_2	GO:0044772	mitotic cell cycle phase transition	88/1696	424/18723	8.5081559633279e-14	1.83183502473839e-11	1.60870925480785e-11	CDT1/EIF4EBP1/ORC1/CCNB1/PLK1/TRIP13/CCND2/BUB1/UBE2C/BCAT1/MELK/IQGAP3/MAD2L1/AURKB/CDC6/TACC3/DLGAP5/FOXM1/BUB1B/ANLN/UBE2S/CDC7/CDCA5/DTL/AURKA/CCNB2/CCNA2/KNTC1/ANXA1/CENPF/PPAT/CKS2/PLK2/TICRR/GTSE1/NDC80/BLM/SLFN11/E2F7/RPL24/BRCA1/CDK6/CCNF/KIF14/RPS6/PKMYT1/DBF4B/CDC25C/ZWINT/RCC1/CHEK1/NASP/PRKDC/MASTL/CENPE/CHEK2/PHB2/E2F1/NOP53/ERCC2/CUL4B/TERT/ABRAXAS1/CDK4/SPDL1/DBF4/CDKN3/KHDRBS1/AT…	88	10.7371136415153
cluster_2	cluster_2	GO:0007098	centrosome cycle	42/1696	130/18723	8.56442349228336e-14	1.83183502473839e-11	1.60870925480785e-11	NIN/PLK1/KIF11/NPM1/AURKA/GADD45A/NEK2/PLK4/CCP110/PLK2/RANBP1/NDC80/HAUS5/BRCA1/PCLAF/SGO1/CCNF/BRCA2/HAUS6/XRCC2/KAT2A/NDE1/ODF2/CHEK1/ARHGEF10/WDR62/HAUS1/HAUS4/STIL/NAT10/CEP250/CKAP5/RTTN/TUBE1/CDK1/BBS4/CEP85/SASS6/CEP152/CETN3/SPICE1/CEP72	42	10.7371136415153
cluster_2	cluster_2	GO:0031023	microtubule organizing center organization	44/1696	143/18723	1.55172759864978e-13	3.20043817221517e-11	2.81061036477242e-11	NIN/PLK1/KIF11/NPM1/AURKA/GADD45A/NEK2/PLK4/CCP110/PLK2/RANBP1/NDC80/HAUS5/BRCA1/PCLAF/SGO1/CCNF/BRCA2/HAUS6/XRCC2/KAT2A/NDE1/ODF2/CHEK1/ARHGEF10/WDR62/HAUS1/HAUS4/STIL/NAT10/CEP250/CKAP5/RTTN/TUBE1/CCDC61/CDK1/BBS4/FOXJ1/CEP85/SASS6/CEP152/CETN3/SPICE1/CEP72	44	10.4947905583214
cluster_2	cluster_2	GO:0071897	DNA biosynthetic process	50/1696	180/18723	2.93265576939945e-13	5.84003002354545e-11	5.12868802067751e-11	SMOC2/TK1/AURKB/POLD2/CCT4/LIG1/MAPK15/RFC4/DTL/HSP90AB1/RFC3/NEK2/CENPF/CHTF18/POLQ/NHP2/PIF1/CCT7/PCNA/RFC5/DSCC1/POLD1/PCLAF/DKC1/HNRNPA1/STN1/CCT8/CCT2/PHB/CCT3/TERT/RFC2/PDGFB/NAT10/WRAP53/ATM/POLE3/ANKRD1/HROB/GJA1/POLG2/CCT6A/POLA1/LIN9/PINX1/POLE2/CERS1/POT1/TYMS/MRE11	50	10.2335849201776
cluster_2	cluster_2	GO:0032392	DNA geometric change	33/1696	90/18723	7.0965639851068e-13	1.36608856713306e-10	1.19969281685069e-10	HMGA1/MCM4/HMGB2/RFC4/RUVBL1/MCM2/RUVBL2/MCM5/RFC3/ANXA1/CHTF18/POLQ/MCM7/BLM/PIF1/RFC5/DSCC1/RECQL4/MCM3/ERCC2/DNA2/RFC2/ERCC6L/RAD51/RAD54B/ZRANB3/TOP2A/BRIP1/RAD54L/HMGB3/FANCM/POT1/MRE11	33	9.8645211432824
cluster_2	cluster_2	GO:0022616	DNA strand elongation	16/1696	22/18723	8.46509543918414e-13	1.57696536004156e-10	1.38488386505906e-10	MCM4/POLD2/LIG1/RFC4/RFC3/MCM7/PCNA/MCM3/TERT/DNA2/GINS1/POLE3/POLA1/POT1/MRE11/DCLRE1B	16	9.80217784637181
cluster_2	cluster_2	GO:0090329	regulation of DNA-dependent DNA replication	23/1696	46/18723	9.42778316303731e-13	1.70142024270439e-10	1.49417958156295e-10	CDT1/RFC4/CDC7/RFC3/CHTF18/TICRR/BLM/PCNA/RFC5/SLFN11/DSCC1/E2F7/STOML2/BRCA2/DBF4B/E2F8/RFC2/DBF4/ZRANB3/FBXO5/POLG2/GMNN/TIPIN	23	9.76918840446722
cluster_2	cluster_2	GO:0051225	spindle assembly	38/1696	117/18723	1.07497872336724e-12	1.88121276589267e-10	1.65207256433281e-10	PLK1/PRC1/CDC20/KIFC1/RACGAP1/AURKB/RPS3/TPX2/KIF11/MAPK15/AURKA/CCNB2/MYBL2/NEK2/ASPM/TUBB/MAPRE2/KIF15/FLNA/INCENP/HAUS5/KIF23/HAUS6/RCC1/KPNB1/ARHGEF10/CHEK2/GPSM2/ABRAXAS1/HAUS1/HAUS4/BCCIP/FBXO5/CCDC61/MZT1/NEK6/SPICE1/KIF4A	38	9.72556208279757
cluster_2	cluster_2	GO:0033044	regulation of chromosome organization	50/1696	187/18723	1.43370993406643e-12	2.37482398925658e-10	2.08555971387345e-10	CDT1/CCNB1/PLK1/TRIP13/BUB1/UBE2C/PTTG1/MAD2L1/AURKB/CDC6/CCT4/TACC3/DLGAP5/MAPK15/BUB1B/CDCA5/MCM2/KNTC1/NEK2/CENPF/FEN1/AXIN2/DNMT1/NDC80/PIF1/CCT7/RMI2/DKC1/HNRNPA1/STN1/ZWINT/CCT8/CCT2/CENPE/GNL3/CCT3/SPDL1/NAT10/ATM/FBXO5/TOP2A/ANAPC1/CCT6A/NEK6/PINX1/TTK/PCID2/POT1/MRE11/ZWILCH	50	9.62436857270322
cluster_2	cluster_2	GO:0000075	cell cycle checkpoint signaling	47/1696	169/18723	1.43928726621611e-12	2.37482398925658e-10	2.08555971387345e-10	CDT1/ORC1/CCNB1/PLK1/TRIP13/BUB1/MAD2L1/AURKB/CDC6/MDC1/BUB1B/EME1/DTL/KNTC1/FANCD2/CENPF/MSH2/PLK2/TICRR/GTSE1/NDC80/BLM/CDC45/BRCA1/MAP3K20/ZWINT/CHEK1/PRKDC/CHEK2/E2F1/NOP53/ABRAXAS1/DNA2/WDR76/SPDL1/ATM/BRIP1/MUC1/PLK3/CDK1/TTK/PCID2/THOC1/TIPIN/MRE11/ZWILCH/ATRIP	47	9.62436857270322
cluster_2	cluster_2	GO:0007093	mitotic cell cycle checkpoint signaling	40/1696	129/18723	1.48733549218038e-12	2.38593401870602e-10	2.09531649161551e-10	CDT1/ORC1/CCNB1/PLK1/TRIP13/BUB1/MAD2L1/AURKB/CDC6/MDC1/BUB1B/EME1/DTL/KNTC1/FANCD2/CENPF/MSH2/PLK2/TICRR/GTSE1/NDC80/BLM/BRCA1/MAP3K20/ZWINT/CHEK1/PRKDC/CHEK2/NOP53/ABRAXAS1/SPDL1/ATM/MUC1/PLK3/CDK1/TTK/PCID2/TIPIN/MRE11/ZWILCH	40	9.62234157060201
cluster_2	cluster_2	GO:1901987	regulation of cell cycle phase transition	80/1696	390/18723	2.20814820617756e-12	3.44650159207443e-10	3.02670215003229e-10	CDT1/ORC1/CCNB1/PLK1/TRIP13/CCND2/BUB1/UBE2C/MAD2L1/AURKB/CDC6/ATAD5/MDC1/DLGAP5/NPM1/MAPK15/BUB1B/ANLN/CDC7/CDCA5/EME1/DTL/AURKA/KNTC1/FANCD2/FAM83D/ANXA1/CENPF/PLPP2/MSH2/PLK2/TICRR/GTSE1/NDC80/BLM/CDC45/SLFN11/E2F7/BRCA1/KIF14/DBF4B/CDC25C/MAP3K20/ZWINT/CHEK1/PRKDC/CENPE/CHEK2/PHB2/E2F1/NOP53/ERCC2/TERT/ABRAXAS1/DNA2/WDR76/CDK4/SPDL1/DBF4/ATM/FBXO5/BRIP1/MUC1/PLK3/WEE1/CDK1/MTBP/TFAP4/NEK6/PIN…	80	9.46262151655207
cluster_2	cluster_2	GO:0033260	nuclear DNA replication	20/1696	37/18723	4.36956733140233e-12	6.6405924575917e-10	5.83173833869707e-10	CDT1/MCM4/LIG1/CDC7/MCM2/FEN1/BLM/PCNA/CDC45/BRCA2/DBF4B/MCM3/DNA2/RAD51/DBF4/GINS1/GMNN/POLA1/TIPIN/GINS3	20	9.17779317220057
cluster_2	cluster_2	GO:0051983	regulation of chromosome segregation	32/1696	91/18723	5.85966708026859e-12	8.67681471501311e-10	7.61993953919948e-10	CDT1/CCNB1/PLK1/TRIP13/BUB1/UBE2C/KIF2C/PTTG1/MAD2L1/AURKB/CDC6/TACC3/DLGAP5/MKI67/MAPK15/BUB1B/KNTC1/CENPF/NDC80/RMI2/RAD18/ZWINT/CENPE/CDCA2/SPDL1/ATM/FBXO5/ANAPC1/NEK6/TTK/PCID2/ZWILCH	32	9.06163967638783
cluster_2	cluster_2	GO:0022618	ribonucleoprotein complex assembly	54/1696	220/18723	7.34217705226318e-12	1.0404977508576e-09	9.13760430828329e-10	NLE1/RPSA/MRTO4/RPL13A/RPS14/RPS19/RUVBL1/RPS5/RUVBL2/HSP90AB1/RPLP0/EIF4B/RPF2/RPL11/RPLP0P6/SNRPD1/RPL38/EIF3D/RPL6/SNRPD2/RPL5/EIF2S3/RPL3/RPL24/EIF3E/BRIX1/RPL23A/EIF2D/EIF3M/SNRPB/SNRPF/EIF2S2/PRKDC/SRSF12/PRMT5/RPL10/RPS15/NOP53/GEMIN5/SNU13/RRS1/RPS28/EIF3C/LSM2/SNRPE/ATM/EIF3CL/NOPCHAP1/NOL3/RRP7BP/GEMIN4/SMN1/AGO2/GEMIN2	54	8.98275885422332
cluster_2	cluster_2	GO:0033045	regulation of sister chromatid segregation	28/1696	72/18723	7.38708359916218e-12	1.0404977508576e-09	9.13760430828329e-10	CDT1/CCNB1/PLK1/TRIP13/BUB1/UBE2C/PTTG1/MAD2L1/AURKB/CDC6/TACC3/DLGAP5/MAPK15/BUB1B/KNTC1/CENPF/NDC80/RMI2/ZWINT/CENPE/SPDL1/ATM/FBXO5/ANAPC1/NEK6/TTK/PCID2/ZWILCH	28	8.98275885422332
cluster_2	cluster_2	GO:0071826	ribonucleoprotein complex subunit organization	55/1696	227/18723	8.1541992035349e-12	1.10282513027819e-09	9.68496054259342e-10	NLE1/RPSA/MRTO4/RPL13A/RPS14/RPS19/RUVBL1/RPS5/RUVBL2/HSP90AB1/RPLP0/EIF4B/RPF2/RPL11/RPLP0P6/SNRPD1/RPL38/EIF3D/RPL6/SNRPD2/RPL5/EIF2S3/RPL3/RPL24/EIF3E/BRIX1/RPL23A/EIF2D/EIF3M/SNRPB/SNRPF/EIF2S2/PRKDC/SRSF12/PRMT5/RPL10/RPS15/NOP53/GEMIN5/SNU13/RRS1/RPS28/EIF3C/LSM2/SNRPE/ATM/EIF3CL/NOPCHAP1/NOL3/RRP7BP/GEMIN4/ZFAND1/SMN1/AGO2/GEMIN2	55	8.95749334610562
cluster_2	cluster_2	GO:0034502	protein localization to chromosome	32/1696	92/18723	8.21151179254756e-12	1.10282513027819e-09	9.68496054259342e-10	CDT1/PLK1/AURKB/CCT4/BUB1B/CDCA5/RUVBL2/KNTC1/MSH2/NDC80/CCT7/CENPA/HASPIN/BRCA2/DKC1/CCT8/CCT2/KNL1/GNL3/CCT3/TERT/BOD1/SPDL1/WRAP53/CDK1/MTBP/CCT6A/PINX1/TTK/EZH2/POT1/ZWILCH	32	8.95749334610562
cluster_2	cluster_2	GO:0032508	DNA duplex unwinding	30/1696	84/18723	1.70234702105908e-11	2.23433046514004e-09	1.96217893479967e-09	HMGA1/MCM4/RFC4/RUVBL1/MCM2/RUVBL2/MCM5/RFC3/ANXA1/CHTF18/POLQ/MCM7/BLM/PIF1/RFC5/DSCC1/RECQL4/MCM3/ERCC2/DNA2/RFC2/ERCC6L/RAD51/RAD54B/TOP2A/BRIP1/RAD54L/FANCM/POT1/MRE11	30	8.65085259282615
cluster_2	cluster_2	GO:0010965	regulation of mitotic sister chromatid separation	26/1696	65/18723	1.93968690284327e-11	2.43515040519998e-09	2.1385381002057e-09	CDT1/CCNB1/PLK1/TRIP13/BUB1/UBE2C/PTTG1/MAD2L1/AURKB/CDC6/TACC3/DLGAP5/BUB1B/KNTC1/CENPF/NDC80/ZWINT/CENPE/SPDL1/ATM/FBXO5/ANAPC1/NEK6/TTK/PCID2/ZWILCH	26	8.61347420975484
cluster_2	cluster_2	GO:0044784	metaphase/anaphase transition of cell cycle	26/1696	65/18723	1.93968690284327e-11	2.43515040519998e-09	2.1385381002057e-09	CDT1/CCNB1/PLK1/TRIP13/BUB1/UBE2C/MAD2L1/AURKB/CDC6/TACC3/DLGAP5/MAPK15/BUB1B/KNTC1/CENPF/NDC80/ZWINT/CENPE/SPDL1/ATM/FBXO5/ANAPC1/NEK6/TTK/PCID2/ZWILCH	26	8.61347420975484
cluster_2	cluster_2	GO:0045786	negative regulation of cell cycle	77/1696	385/18723	2.11606345651487e-11	2.60005669390922e-09	2.28335805901201e-09	CDT1/BMP7/ORC1/CCNB1/PLK1/TRIP13/BUB1/HHEX/NLE1/PTTG1/MAD2L1/AURKB/CDC6/MDC1/NPM1/LIF/BUB1B/IPO5/EME1/DTL/KNTC1/FANCD2/NEK2/CENPF/MSH2/NR4A1/CCP110/PLK2/TICRR/GTSE1/NDC80/BLM/CDC45/SLFN11/E2F7/BRCA1/CDK6/CCNF/TSPYL2/MAP3K20/ZWINT/KAT2A/CHEK1/PRKDC/E2F8/CHEK2/E2F1/NOP53/IPO7/ABRAXAS1/DNA2/WDR76/BTG3/SPDL1/ATM/FBXO5/TGFB1/BRIP1/MUC1/PLK3/WEE1/GMNN/CDK1/MTBP/TFAP4/PINX1/TTK/EZH2/PCID2/THOC1/TIPIN/GM…	77	8.58501718218938
cluster_2	cluster_2	GO:0010948	negative regulation of cell cycle process	64/1696	294/18723	2.54574651613276e-11	3.06285127722222e-09	2.68978217428237e-09	CDT1/BMP7/ORC1/CCNB1/PLK1/TRIP13/BUB1/PTTG1/MAD2L1/AURKB/CDC6/MDC1/NPM1/LIF/BUB1B/EME1/DTL/KNTC1/FANCD2/NEK2/CENPF/MSH2/CCP110/PLK2/TICRR/GTSE1/NDC80/BLM/CDC45/SLFN11/E2F7/BRCA1/CCNF/MAP3K20/ZWINT/KAT2A/CHEK1/PRKDC/E2F8/CHEK2/E2F1/NOP53/ABRAXAS1/DNA2/WDR76/SPDL1/ATM/FBXO5/BRIP1/MUC1/PLK3/WEE1/CDK1/MTBP/PINX1/TTK/EZH2/PCID2/THOC1/TIPIN/MRE11/RBL1/ZWILCH/ATRIP	64	8.51387409070561
cluster_2	cluster_2	GO:0006275	regulation of DNA replication	34/1696	107/18723	3.27960761156391e-11	3.86525182791461e-09	3.39444671804832e-09	CDT1/CDC6/ATAD5/RFC4/CDC7/CCNA2/CCDC88A/RFC3/CHTF18/TICRR/BLM/PCNA/RFC5/SLFN11/DSCC1/E2F7/STOML2/BRCA2/STN1/EREG/DBF4B/TSPYL2/E2F8/JUN/DNA2/RFC2/DBF4/ZRANB3/FBXO5/POLG2/GMNN/CDK1/TIPIN/GMNC	34	8.41282220577906
cluster_2	cluster_2	GO:0007091	metaphase/anaphase transition of mitotic cell cycle	25/1696	62/18723	3.83250923373879e-11	4.4265481649683e-09	3.88737462908495e-09	CDT1/CCNB1/PLK1/TRIP13/BUB1/UBE2C/MAD2L1/AURKB/CDC6/TACC3/DLGAP5/BUB1B/KNTC1/CENPF/NDC80/ZWINT/CENPE/SPDL1/ATM/FBXO5/ANAPC1/NEK6/TTK/PCID2/ZWILCH	25	8.35393480589005
cluster_2	cluster_2	GO:0051306	mitotic sister chromatid separation	26/1696	67/18723	4.37218316801407e-11	4.95085446966299e-09	4.34781806057622e-09	CDT1/CCNB1/PLK1/TRIP13/BUB1/UBE2C/PTTG1/MAD2L1/AURKB/CDC6/TACC3/DLGAP5/BUB1B/KNTC1/CENPF/NDC80/ZWINT/CENPE/SPDL1/ATM/FBXO5/ANAPC1/NEK6/TTK/PCID2/ZWILCH	26	8.30531983956454
cluster_2	cluster_2	GO:1905818	regulation of chromosome separation	27/1696	72/18723	4.72548812010505e-11	5.24801805646282e-09	4.60878578191622e-09	CDT1/CCNB1/PLK1/TRIP13/BUB1/UBE2C/PTTG1/MAD2L1/AURKB/CDC6/TACC3/DLGAP5/MAPK15/BUB1B/KNTC1/CENPF/NDC80/ZWINT/CENPE/SPDL1/ATM/FBXO5/ANAPC1/NEK6/TTK/PCID2/ZWILCH	27	8.28000467938532
cluster_2	cluster_2	GO:0050000	chromosome localization	29/1696	82/18723	4.87157026281057e-11	5.30817325806246e-09	4.66161380858417e-09	CDT1/CCNB1/PSRC1/KIFC1/KIF2C/AURKB/CDCA8/DLGAP5/CDCA5/FAM83D/CENPF/KIF18A/INCENP/NUF2/NDC80/KIF14/TTL/LMNA/NDE1/KPNB1/CENPE/KATNB1/BOD1/RRS1/SPDL1/NUDC/PINX1/KIF22/SPICE1	29	8.27505491026268
cluster_2	cluster_2	GO:0007088	regulation of mitotic nuclear division	34/1696	110/18723	7.68485051135415e-11	8.21852068575374e-09	7.21746779019577e-09	CDT1/BMP7/CCNB1/PLK1/TRIP13/BUB1/MAD2L1/AURKB/DLGAP5/MKI67/NUSAP1/BUB1B/AURKA/KNTC1/NEK2/CENPF/NDC80/KIF20B/PKMYT1/EREG/CDC25C/ZWINT/RCC1/CHEK1/PRMT5/CDCA2/PDGFB/SPDL1/ATM/FBXO5/MTBP/TTK/PCID2/ZWILCH	34	8.08520634740291
cluster_2	cluster_2	GO:0000027	ribosomal large subunit assembly	16/1696	27/18723	9.52166535010076e-11	9.99774861760580e-09	8.77997773335607e-09	NLE1/MRTO4/RPLP0/RPF2/RPL11/RPLP0P6/RPL38/RPL6/RPL5/RPL3/RPL24/BRIX1/RPL23A/RPL10/NOP53/RRS1	16	8.00009778730329
cluster_2	cluster_2	GO:0006271	DNA strand elongation involved in DNA replication	12/1696	15/18723	1.03339109366749e-10	1.0656845653446e-08	9.35879377686082e-09	MCM4/POLD2/LIG1/RFC4/RFC3/MCM7/PCNA/MCM3/DNA2/GINS1/POLE3/POLA1	12	7.97237132420483
cluster_2	cluster_2	GO:0071103	DNA conformation change	62/1696	290/18723	1.14582856663471e-10	1.16090525830096e-08	1.01950176067332e-08	HMGA1/MCM4/CCNB1/PLK1/HHEX/HMGB2/NPM1/HJURP/NUSAP1/RFC4/NCAPD2/CDCA5/ASF1B/RUVBL1/CHAF1B/MCM2/RUVBL2/NAP1L1/MCM5/ITGB3BP/RFC3/HELLS/ANXA1/CHTF18/POLQ/NCAPD3/INCENP/MCM7/BLM/PIF1/RFC5/NCAPG/DSCC1/RECQL4/NCAPG2/CHAF1A/NOC2L/TSPYL2/NASP/MCM3/TOP1MT/SUV39H1/MIS18A/ERCC2/ANP32B/SMC4/DNA2/RFC2/ERCC6L/RAD51/RAD54B/ZRANB3/TOP2A/CENPW/BRIP1/CDK1/RAD54L/HMGB3/FANCM/NCAPH/POT1/MRE11	62	7.93520322167057
cluster_2	cluster_2	GO:0051310	metaphase plate congression	25/1696	65/18723	1.29552476461128e-10	1.28994060614312e-08	1.13282002103396e-08	CDT1/CCNB1/PSRC1/KIFC1/KIF2C/AURKB/CDCA8/CDCA5/FAM83D/CENPF/KIF18A/INCENP/NUF2/NDC80/KIF14/TTL/KPNB1/CENPE/BOD1/RRS1/SPDL1/NUDC/PINX1/KIF22/SPICE1	25	7.88943028583884
cluster_2	cluster_2	GO:0051303	establishment of chromosome localization	28/1696	80/18723	1.38804043260711e-10	1.35863279632306e-08	1.1931451925604e-08	CDT1/CCNB1/PSRC1/KIFC1/KIF2C/AURKB/CDCA8/DLGAP5/CDCA5/FAM83D/CENPF/KIF18A/INCENP/NUF2/NDC80/KIF14/TTL/NDE1/KPNB1/CENPE/KATNB1/BOD1/RRS1/SPDL1/NUDC/PINX1/KIF22/SPICE1	28	7.86689790609284
cluster_2	cluster_2	GO:0051304	chromosome separation	31/1696	96/18723	1.51909336213813e-10	1.46212736105795e-08	1.28403365241781e-08	CDT1/CCNB1/PLK1/TRIP13/BUB1/UBE2C/PTTG1/MAD2L1/AURKB/CDC6/TACC3/DLGAP5/MAPK15/BUB1B/EME1/KNTC1/CENPF/NDC80/ZWINT/CENPE/SPDL1/ATM/FBXO5/TOP2A/ANAPC1/NEK6/TTK/PCID2/RMI1/FANCM/ZWILCH	31	7.83501479578064
cluster_2	cluster_2	GO:2000573	positive regulation of DNA biosynthetic process	25/1696	66/18723	1.90704996646649e-10	1.80544484530229e-08	1.58553351828051e-08	SMOC2/AURKB/CCT4/MAPK15/RFC4/HSP90AB1/RFC3/NEK2/CHTF18/CCT7/PCNA/RFC5/DSCC1/DKC1/HNRNPA1/CCT8/CCT2/CCT3/RFC2/PDGFB/WRAP53/ATM/POLG2/CCT6A/POT1	25	7.74341577433588
cluster_2	cluster_2	GO:0045839	negative regulation of mitotic nuclear division	21/1696	48/18723	2.2480650465752e-10	2.09396381354383e-08	1.8389095746009e-08	CDT1/BMP7/CCNB1/PLK1/TRIP13/BUB1/MAD2L1/AURKB/BUB1B/KNTC1/CENPF/NDC80/ZWINT/CHEK1/SPDL1/ATM/FBXO5/MTBP/TTK/PCID2/ZWILCH	21	7.67903082777371
cluster_2	cluster_2	GO:0006403	RNA localization	48/1696	201/18723	2.93466466953851e-10	2.6901092804103e-08	2.36244183422499e-08	FBL/HHEX/XPOT/CCT4/NPM1/LRPPRC/NUP210/RUVBL1/RUVBL2/NUP188/NDC1/NHP2/TOMM20/CCT7/EXOSC2/EIF5A/DKC1/HNRNPA1/NUP62CL/NUP205/XPO5/CCT8/CCT2/TGFBR2/NUP155/RAN/CCT3/QKI/NUP107/NOP58/THOC6/THOC3/ZNF385A/NUP37/KHDRBS1/WRAP53/ATM/CKAP5/HNRNPA3/NUP85/CCT6A/BICD1/NUP160/PCID2/THOC1/CETN3/NXT1/EIF5AL1	48	7.57023007727819
cluster_2	cluster_2	GO:0072331	signal transduction by p53 class mediator	42/1696	163/18723	3.08831226031153e-10	2.78671926614048e-08	2.44728428785871e-08	CD44/AURKB/NPM1/FOXM1/MYBBP1A/AURKA/DDIT4/RPL23/RPF2/RPL11/MSH2/PLK2/TMEM109/PMAIP1/GTSE1/RPL5/E2F7/BRCA2/EIF5A/CHEK1/RPS7/CHEK2/PRMT5/PHLDA3/E2F1/RPS15/AEN/RPL37/NOP53/IFI16/RRS1/EDA2R/ZNF385A/ATM/ANKRD1/TAF9B/PAK1IP1/MUC1/PLK3/TFAP4/MAP2K6/SNAI1	42	7.55490677987192
cluster_2	cluster_2	GO:0051783	regulation of nuclear division	38/1696	139/18723	3.39675470277367e-10	3.01788590900276e-08	2.65029379076332e-08	CDT1/BMP7/CCNB1/PLK1/TRIP13/BUB1/CDC20/MAD2L1/AURKB/DLGAP5/MKI67/NUSAP1/LIF/BUB1B/AURKA/KNTC1/NEK2/CENPF/RAD51AP1/NDC80/KIF20B/PKMYT1/EREG/CDC25C/ZWINT/RCC1/CHEK1/PRMT5/CDCA2/PDGFB/SPDL1/ATM/FBXO5/MTBP/TTK/PCID2/ZWILCH/GPR3	38	7.52029718272714
cluster_2	cluster_2	GO:1902099	regulation of metaphase/anaphase transition of cell cycle	24/1696	63/18723	3.8269030053218e-10	3.34854012965658e-08	2.94067283566833e-08	CDT1/CCNB1/PLK1/TRIP13/BUB1/UBE2C/MAD2L1/AURKB/CDC6/DLGAP5/MAPK15/BUB1B/KNTC1/CENPF/NDC80/ZWINT/CENPE/SPDL1/ATM/FBXO5/NEK6/TTK/PCID2/ZWILCH	24	7.47514449201405
cluster_2	cluster_2	GO:1901990	regulation of mitotic cell cycle phase transition	62/1696	299/18723	4.24387347101524e-10	3.65796556643478e-08	3.21240885834272e-08	CDT1/ORC1/CCNB1/PLK1/TRIP13/CCND2/BUB1/UBE2C/MAD2L1/AURKB/CDC6/DLGAP5/BUB1B/ANLN/CDC7/CDCA5/DTL/AURKA/KNTC1/ANXA1/CENPF/PLK2/TICRR/GTSE1/NDC80/BLM/SLFN11/E2F7/BRCA1/KIF14/DBF4B/CDC25C/ZWINT/CHEK1/PRKDC/CENPE/CHEK2/PHB2/E2F1/NOP53/ERCC2/TERT/ABRAXAS1/CDK4/SPDL1/ATM/FBXO5/MUC1/PLK3/WEE1/CDK1/MTBP/TFAP4/NEK6/PINX1/TTK/EZH2/PCID2/CDC25A/MRE11/RBL1/ZWILCH	62	7.43676038698911
cluster_2	cluster_2	GO:2000278	regulation of DNA biosynthetic process	32/1696	106/18723	5.40358886830912e-10	4.5890773109537e-08	4.03010699187513e-08	SMOC2/AURKB/CCT4/MAPK15/RFC4/HSP90AB1/RFC3/NEK2/CHTF18/PIF1/CCT7/PCNA/RFC5/DSCC1/DKC1/HNRNPA1/STN1/CCT8/CCT2/CCT3/RFC2/PDGFB/NAT10/WRAP53/ATM/ANKRD1/GJA1/POLG2/CCT6A/PINX1/CERS1/POT1	32	7.33827462580114
cluster_2	cluster_2	GO:0030071	regulation of mitotic metaphase/anaphase transition	23/1696	60/18723	7.67292551503534e-10	6.42190505062741e-08	5.63968804446076e-08	CDT1/CCNB1/PLK1/TRIP13/BUB1/UBE2C/MAD2L1/AURKB/CDC6/DLGAP5/BUB1B/KNTC1/CENPF/NDC80/ZWINT/CENPE/SPDL1/ATM/FBXO5/NEK6/TTK/PCID2/ZWILCH	23	7.19233611986784
cluster_2	cluster_2	GO:0006270	DNA replication initiation	17/1696	34/18723	8.98411295162394e-10	7.41189318508975e-08	6.50909115803371e-08	CDT1/ORC1/MCM4/CDC6/MCM2/MCM5/TICRR/MCM10/MCM7/CDC45/NOC3L/MCM3/POLA2/ORC6/POLA1/GMNC/GINS3	17	7.1300708480499
cluster_2	cluster_2	GO:0045930	negative regulation of mitotic cell cycle	52/1696	235/18723	1.00900498330646e-09	8.20704757548562e-08	7.2073921565167e-08	CDT1/BMP7/ORC1/CCNB1/PLK1/TRIP13/BUB1/NLE1/MAD2L1/AURKB/CDC6/MDC1/BUB1B/EME1/DTL/KNTC1/FANCD2/CENPF/MSH2/PLK2/TICRR/GTSE1/NDC80/BLM/SLFN11/E2F7/BRCA1/MAP3K20/ZWINT/CHEK1/PRKDC/CHEK2/NOP53/ABRAXAS1/BTG3/SPDL1/ATM/FBXO5/TGFB1/MUC1/PLK3/WEE1/CDK1/MTBP/PINX1/TTK/EZH2/PCID2/TIPIN/MRE11/RBL1/ZWILCH	52	7.08581304900505
cluster_2	cluster_2	GO:0051784	negative regulation of nuclear division	22/1696	56/18723	1.0315875310623e-09	8.27419165539555e-08	7.26635778458797e-08	CDT1/BMP7/CCNB1/PLK1/TRIP13/BUB1/MAD2L1/AURKB/LIF/BUB1B/KNTC1/CENPF/NDC80/ZWINT/CHEK1/SPDL1/ATM/FBXO5/MTBP/TTK/PCID2/ZWILCH	22	7.08227442374547
cluster_2	cluster_2	GO:1901988	negative regulation of cell cycle phase transition	54/1696	249/18723	1.04835563615606e-09	8.29349835452227e-08	7.28331284066317e-08	CDT1/ORC1/CCNB1/PLK1/TRIP13/BUB1/MAD2L1/AURKB/CDC6/MDC1/BUB1B/EME1/DTL/KNTC1/FANCD2/CENPF/MSH2/PLK2/TICRR/GTSE1/NDC80/BLM/CDC45/SLFN11/E2F7/BRCA1/MAP3K20/ZWINT/CHEK1/PRKDC/CHEK2/E2F1/NOP53/ABRAXAS1/DNA2/WDR76/SPDL1/ATM/FBXO5/BRIP1/MUC1/PLK3/WEE1/CDK1/PINX1/TTK/EZH2/PCID2/THOC1/TIPIN/MRE11/RBL1/ZWILCH/ATRIP	54	7.0812622371721
cluster_2	cluster_2	GO:0045787	positive regulation of cell cycle	63/1696	313/18723	1.08561956929857e-09	8.47223380094495e-08	7.44027750338624e-08	SMOC2/CDT1/FOSL1/EIF4EBP1/CCNB1/CCND2/PSRC1/UBE2C/RACGAP1/MAD2L1/AURKB/CIT/ASNS/CDC6/ATAD5/ECT2/DLGAP5/NPM1/NUSAP1/MAPK15/CDC7/CDCA5/DTL/AURKA/FAM83D/ANXA1/PLK4/RAD51AP1/CKS2/CKS1B/FEN1/RANBP1/NDC80/E2F7/DRD2/KIF23/KIF20B/KIF14/BRCA2/EREG/TTL/DBF4B/CDC25C/MAP3K20/CHEK1/RPS15A/E2F8/CHEK2/PHB2/GPSM2/TERT/TGFB2/CDK4/PDGFB/DBF4/FBXO5/CDK1/MTBP/EZH2/PCID2/THOC1/MEIS2/CDC25A	63	7.07200206788414
cluster_2	cluster_2	GO:0033046	negative regulation of sister chromatid segregation	19/1696	43/18723	1.32318276650284e-09	9.92387074877133e-08	8.71509852222926e-08	CDT1/CCNB1/PLK1/TRIP13/BUB1/PTTG1/MAD2L1/AURKB/BUB1B/KNTC1/CENPF/NDC80/ZWINT/SPDL1/ATM/FBXO5/TTK/PCID2/ZWILCH	19	7.00331890073406
cluster_2	cluster_2	GO:0033048	negative regulation of mitotic sister chromatid segregation	19/1696	43/18723	1.32318276650284e-09	9.92387074877133e-08	8.71509852222926e-08	CDT1/CCNB1/PLK1/TRIP13/BUB1/PTTG1/MAD2L1/AURKB/BUB1B/KNTC1/CENPF/NDC80/ZWINT/SPDL1/ATM/FBXO5/TTK/PCID2/ZWILCH	19	7.00331890073406
cluster_2	cluster_2	GO:2000816	negative regulation of mitotic sister chromatid separation	19/1696	43/18723	1.32318276650284e-09	9.92387074877133e-08	8.71509852222926e-08	CDT1/CCNB1/PLK1/TRIP13/BUB1/PTTG1/MAD2L1/AURKB/BUB1B/KNTC1/CENPF/NDC80/ZWINT/SPDL1/ATM/FBXO5/TTK/PCID2/ZWILCH	19	7.00331890073406
cluster_2	cluster_2	GO:0044839	cell cycle G2/M phase transition	38/1696	148/18723	2.38132997539296e-09	1.76310007793517e-07	1.54834653460773e-07	ORC1/CCNB1/PLK1/MELK/AURKB/CDC6/ATAD5/NPM1/FOXM1/CDC7/DTL/AURKA/CCNB2/CCNA2/CENPF/TICRR/BLM/BRCA1/KIF14/PKMYT1/DBF4B/CDC25C/CHEK1/MASTL/CHEK2/NOP53/ABRAXAS1/CDK4/KHDRBS1/ATM/FBXO5/PLK3/WEE1/CDK1/PINX1/CDC25A/MRE11/NES	38	6.75372303536861
cluster_2	cluster_2	GO:0045841	negative regulation of mitotic metaphase/anaphase transition	18/1696	40/18723	2.50701893738004e-09	1.83266257764174e-07	1.60943600803425e-07	CDT1/CCNB1/PLK1/TRIP13/BUB1/MAD2L1/AURKB/BUB1B/KNTC1/CENPF/NDC80/ZWINT/SPDL1/ATM/FBXO5/TTK/PCID2/ZWILCH	18	6.73691748820618
cluster_2	cluster_2	GO:0051985	negative regulation of chromosome segregation	19/1696	45/18723	3.37642063129205e-09	2.40726285749526e-07	2.11404738161989e-07	CDT1/CCNB1/PLK1/TRIP13/BUB1/PTTG1/MAD2L1/AURKB/BUB1B/KNTC1/CENPF/NDC80/ZWINT/SPDL1/ATM/FBXO5/TTK/PCID2/ZWILCH	19	6.61847648499424
[truncated: 383 more rows]

## Sheet: Transwell_media
ENSEMBL	baseMean	log2FoldChange	lfcSE	stat	pvalue	padj	ENTREZID	SYMBOL	Direction	Comparison	EE_avg_expr	ED_avg_expr	DD_avg_expr
[truncated: 48,737 more rows]

## Sheet: Transwell_media_pathways
Cluster	Comparison	ID	Description	GeneRatio	BgRatio	pvalue	p.adjust	qvalue	geneID	Count	minuslog10p.adjust
[truncated: 631 more rows]

[truncated: 2 more sheets: Model_systems, Model_systems_pathways]
